# Supplementary material for: Crystal structures of two formamidinium hexa­fluorido­phosphate salts, one with batch-dependent disorder
Source: Acta Crystallogr E Crystallogr Commun. 2024 Jan 1;80(Pt 1):88–93. doi: 10.1107/S2056989023010848 (PMC10833365; doi:10.1107/S2056989023010848)
Supplement: Supplementary file 1 [file e-80-00088-sup1.cif]

##############################################################################
#                                                                            #
# This CIF contains the data in a paper accepted for publication in          #
# Acta Crystallographica Section E. It conforms to the requirements of       #
# Notes for Authors for Acta Crystallographica Section E, and has been       #
# peer reviewed under the auspices of the IUCr Commission on Journals.       #
#                                                                            #
# Full details of the Crystallographic Information File format               #
# are given in the paper "The Crystallographic Information File (CIF):       #
# a New Standard Archive File for Crystallography" by S. R. Hall, F. H.      #
# Allen and I. D. Brown [Acta Cryst. (1991), A47, 655-685].                  #
#                                                                            #
# The current version of the core CIF dictionary is obtainable from          #
# ftp://ftp.iucr.org/pub/cif_core.dic.                                       #
#                                                                            #
# Software is freely available for graphical display of the structure(s)     #
# in this CIF. For information consult the CIF software page                 #
# http://www.iucr.org/resources/cif/software.                                #
#                                                                            #
# This file may be used for bona fide research purposes within the           #
# scientific community so long as proper attribution is given to the journal # 
# article from which it was obtained.                                        #
#                                                                            #
##############################################################################
data_1
_audit_creation_method     'SHELXL-2018/3'
_journal_date_recd_electronic     2023-11-23
_journal_date_accepted     2023-12-19
_journal_name_full     'Acta Crystallographica, Section E'
_journal_year     2024
_journal_volume     80
_journal_issue      1
_journal_page_first     88
_journal_page_last     93
_journal_paper_category     GO
_journal_paper_doi     10.1107/S2056989023010848
_journal_coeditor_code     WM5706
_publ_contact_author_name     'Peter W. R. Corfield'
_publ_contact_author_address
;
Department of Chemistry
Fordham University
441 East Fordham Road
Bronx, NY 10458
USA
;
_publ_contact_author_email     'pcorfield@fordham.edu'
_publ_contact_author_fax     '01(718)8174432'
_publ_contact_author_phone     '01(718)8174454'
_publ_section_title
;
Crystal structures of two formamidinium hexafluoridophosphate salts, one with
batch-dependent disorder
;
_publ_section_title_footnote     .
loop_
    _publ_author_name
    _publ_author_address
    'Neary, Michelle C. '
;
Department of Chemistry
 Hunter College
The City University of New York
New York, 10065 NY
USA
;
    'Corfield, Peter W. R.'
;
Department of Chemistry
Fordham University
441 East Fordham Road
Bronx, NY 10458
USA
;
    'Parkin, Sean R.'
;
Department of Chemistry
University of Kentucky
Lexington, KY, 40506-0055
USA
;
    'Saba, Shahrokh'
;
Department of Chemistry
Fordham University
441 East Fordham Road
Bronx, NY 10458
USA
;
_publ_section_synopsis
;
The crystal structures of two nitrogen heterocycle hexafluoridophosphate salts
with terminal animinium groups are described. Unexpectedly, there is cation
disorder in crystals of the morpholinoformamidinium compound obtained from
ethanol recrystallization, which is not found in the original crystals.
;
_chemical_name_systematic
;
Morpholinoformamidinium hexafluorophosphate
;
_chemical_name_common     ?
_chemical_formula_moiety     'C5 H11 N2 O +, F6 P -'
_chemical_formula_sum     'C5 H11 F6 N2 O P'
_chemical_formula_iupac     'C5 H11 N2 O +, P F6 -'
_chemical_formula_weight     260.13
_chemical_melting_point     ?
_space_group_crystal_system     orthorhombic
_space_group_name_H-M_alt     'P b c a'
_space_group_name_Hall     '-P 2ac 2ab'
loop_
    _space_group_symop_operation_xyz
    'x, y, z'
    '-x+1/2, -y, z+1/2'
    '-x, y+1/2, -z+1/2'
    'x+1/2, -y+1/2, -z'
    '-x, -y, -z'
    'x-1/2, y, -z-1/2'
    'x, -y-1/2, z-1/2'
    '-x-1/2, y-1/2, z'
_cell_length_a     10.4638(3)
_cell_length_b     13.4495(4)
_cell_length_c     13.7340(4)
_cell_angle_alpha     90
_cell_angle_beta     90
_cell_angle_gamma     90
_cell_volume     1932.83(10)
_cell_formula_units_Z     8
_cell_measurement_reflns_used     9781
_cell_measurement_theta_min     4.23
_cell_measurement_theta_max     74.6
_cell_measurement_temperature     130(2)
_exptl_crystal_description     block
_exptl_crystal_colour     colorless
_exptl_crystal_size_max     0.29
_exptl_crystal_size_mid     0.09
_exptl_crystal_size_min     0.06
_exptl_crystal_density_diffrn     1.788
_exptl_crystal_density_meas     ?
_exptl_crystal_density_method     ?
_exptl_crystal_F_000     1056
_exptl_absorpt_coefficient_mu     3.301
_exptl_absorpt_correction_type     multi-scan
_exptl_absorpt_process_details
;
(SADABS; Krause <i>et al.</i>,  2015)
;
_exptl_absorpt_correction_T_min     0.570
_exptl_absorpt_correction_T_max     0.754
_diffrn_ambient_temperature     130(2)
_diffrn_source     'microfocus'
_diffrn_radiation_type     CuK\a
_diffrn_radiation_wavelength     1.54178
_diffrn_measurement_device_type
;Bruker D8 with PHOTON III area detector
;
_diffrn_measurement_method     '\f and \w shutterless scans'
_diffrn_detector_area_resol_mean     ?
_diffrn_reflns_number     36889
_diffrn_reflns_av_R_equivalents     0.0338
_diffrn_reflns_av_unetI/netI     0.0209
_diffrn_reflns_theta_min     6.253
_diffrn_reflns_theta_max     74.590
_diffrn_reflns_theta_full     67.679
_diffrn_measured_fraction_theta_max     0.996
_diffrn_measured_fraction_theta_full     0.997
_diffrn_reflns_limit_h_min     -13
_diffrn_reflns_limit_h_max     12
_diffrn_reflns_limit_k_min     -16
_diffrn_reflns_limit_k_max     16
_diffrn_reflns_limit_l_min     -17
_diffrn_reflns_limit_l_max     15
_refine_special_details     ?
_reflns_number_total     1969
_reflns_number_gt     1923
_reflns_threshold_expression     'I > 2\s(I)'
_refine_ls_structure_factor_coef     Fsqd
_refine_ls_matrix_type     full
_refine_ls_R_factor_all     0.0265
_refine_ls_R_factor_gt     0.0251
_refine_ls_wR_factor_gt     0.0702
_refine_ls_wR_factor_ref     0.0705
_refine_ls_goodness_of_fit_ref     1.116
_refine_ls_restrained_S_all     1.116
_refine_ls_number_reflns     1969
_refine_ls_number_parameters     165
_refine_ls_number_restraints     0
_refine_ls_hydrogen_treatment     mixed
_refine_ls_weighting_scheme     calc
_refine_ls_weighting_details
              'w=1/[\s^2^(Fo^2^)+(0.0373P)^2^+0.5170P] where P=(Fo^2^+2Fc^2^)/3'
_atom_sites_solution_hydrogens     ?
_atom_sites_solution_primary     dual
_atom_sites_solution_secondary     ?
_refine_ls_shift/su_max     0.000
_refine_ls_shift/su_mean     0.000
_refine_diff_density_max     0.291
_refine_diff_density_min     -0.281
_refine_ls_extinction_method
;
SHELXL-2018/3 (Sheldrick, 2015b)
;
_refine_ls_extinction_coef     0.00052(10)
_refine_ls_extinction_expression
                                  'Fc^*^=kFc[1+0.001xFc^2^\l^3^/sin(2\q)]^-1/4^'
loop_
    _atom_type_symbol
    _atom_type_description
    _atom_type_scat_dispersion_real
    _atom_type_scat_dispersion_imag
    _atom_type_scat_source
    'O' 'O' 0.0492 0.0322
                         'International Tables Vol C Tables 4.2.6.8 and 6.1.1.4'
    'N' 'N' 0.0311 0.0180
                         'International Tables Vol C Tables 4.2.6.8 and 6.1.1.4'
    'C' 'C' 0.0181 0.0091
                         'International Tables Vol C Tables 4.2.6.8 and 6.1.1.4'
    'H' 'H' 0.0000 0.0000
                         'International Tables Vol C Tables 4.2.6.8 and 6.1.1.4'
    'P' 'P' 0.2955 0.4335
                         'International Tables Vol C Tables 4.2.6.8 and 6.1.1.4'
    'F' 'F' 0.0727 0.0534
                         'International Tables Vol C Tables 4.2.6.8 and 6.1.1.4'
_computing_data_collection
;
APEX4 (Bruker, 2022)
;
_computing_cell_refinement
;
SAINT (Bruker, 2022)
;
_computing_data_reduction
;
SAINT (Bruker, 2022)
;
_computing_structure_solution
;
<i>SHELXT</i> (Sheldrick, 2015a)
;
_computing_structure_refinement
;
SHELXL (Sheldrick, 2015b)
;
_computing_molecular_graphics
;
<i>XP</i> in <i>SHELXTL</i> (Sheldrick, 2008) and WinGX (Farrugia,
2012)
;
_computing_publication_material
;
<i>SHELX</i> (Sheldrick, 2008) and <i>publCIF</i> (Westrip,
2010)
;
loop_
    _atom_site_type_symbol
    _atom_site_label
    _atom_site_fract_x
    _atom_site_fract_y
    _atom_site_fract_z
    _atom_site_U_iso_or_equiv
    _atom_site_adp_type
    _atom_site_calc_flag
    _atom_site_occupancy
    _atom_site_disorder_assembly
    _atom_site_disorder_group
    N N1 0.17230(9) 0.55859(6) 0.73256(6) 0.01938(19) Uani d 1 . .
    C C2 0.20187(10) 0.51175(7) 0.82640(7) 0.0203(2) Uani d 1 . .
    H H2A 0.152903 0.449208 0.833665 0.030 Uiso calc 1 . .
    H H2B 0.178416 0.556828 0.880516 0.030 Uiso calc 1 . .
    C C3 0.34450(10) 0.49023(8) 0.82874(8) 0.0220(2) Uani d 1 . .
    H H3A 0.392565 0.553533 0.825341 0.033 Uiso calc 1 . .
    H H3B 0.366643 0.456964 0.890787 0.033 Uiso calc 1 . .
    O O4 0.38048(9) 0.42787(6) 0.74877(5) 0.02532(19) Uani d 1 . .
    C C5 0.34896(11) 0.47236(9) 0.65681(8) 0.0279(3) Uani d 1 . .
    H H5A 0.373554 0.426656 0.603505 0.042 Uiso calc 1 . .
    H H5B 0.398048 0.534754 0.648785 0.042 Uiso calc 1 . .
    C C6 0.20684(12) 0.49485(8) 0.64996(8) 0.0266(2) Uani d 1 . .
    H H6A 0.157068 0.432289 0.652136 0.040 Uiso calc 1 . .
    H H6B 0.187731 0.529177 0.587877 0.040 Uiso calc 1 . .
    C C7 0.14903(9) 0.65374(8) 0.71986(8) 0.0198(2) Uani d 1 . .
    H H7 0.1387(12) 0.6771(10) 0.6554(10) 0.023(3) Uiso d 1 . .
    N N8 0.13576(10) 0.71972(7) 0.78845(7) 0.0252(2) Uani d 1 . .
    H H8A 0.1442(14) 0.7058(12) 0.8468(13) 0.035(3) Uiso d 1 . .
    H H8B 0.1207(16) 0.7800(13) 0.7735(12) 0.035(3) Uiso d 1 . .
    P P1A 0.39982(2) 0.74360(2) 0.49827(2) 0.01852(12) Uani d 0.870(8) A 1
    F F1A 0.36762(8) 0.75062(5) 0.61181(5) 0.03015(19) Uani d 0.870(8) A 1
    F F2A 0.43172(8) 0.73592(6) 0.38461(5) 0.0350(2) Uani d 0.870(8) A 1
    F F3A 0.2971(3) 0.82864(17) 0.47542(12) 0.0382(4) Uani d 0.870(8) A 1
    F F4A 0.2907(2) 0.66066(17) 0.48512(12) 0.0372(4) Uani d 0.870(8) A 1
    F F5A 0.5015(2) 0.65703(19) 0.52252(9) 0.0372(5) Uani d 0.870(8) A 1
    F F6A 0.5081(2) 0.82470(19) 0.51297(13) 0.0418(5) Uani d 0.870(8) A 1
    P P1B 0.39982(2) 0.74360(2) 0.49827(2) 0.01852(12) Uani d 0.130(8) A 2
    F F1B 0.36762(8) 0.75062(5) 0.61181(5) 0.03015(19) Uani d 0.130(8) A 2
    F F2B 0.43172(8) 0.73592(6) 0.38461(5) 0.0350(2) Uani d 0.130(8) A 2
    F F3B 0.2743(11) 0.8078(9) 0.4866(8) 0.028(2) Uiso d 0.130(8) A 2
    F F4B 0.3249(11) 0.6487(8) 0.4898(7) 0.024(2) Uiso d 0.130(8) A 2
    F F5B 0.5314(7) 0.6899(8) 0.5077(6) 0.0209(18) Uiso d 0.130(8) A 2
    F F6B 0.4809(8) 0.8509(7) 0.4946(6) 0.0246(19) Uiso d 0.130(8) A 2
loop_
    _atom_site_aniso_label
    _atom_site_aniso_U_11
    _atom_site_aniso_U_22
    _atom_site_aniso_U_33
    _atom_site_aniso_U_12
    _atom_site_aniso_U_13
    _atom_site_aniso_U_23
    N1 0.0225(4) 0.0178(4) 0.0179(4) -0.0003(3) -0.0010(3) -0.0006(3)
    C2 0.0246(5) 0.0177(4) 0.0187(4) -0.0004(4) 0.0013(4) 0.0030(4)
    C3 0.0247(5) 0.0201(5) 0.0213(5) 0.0014(4) -0.0003(4) 0.0000(4)
    O4 0.0317(4) 0.0189(4) 0.0254(4) 0.0059(3) 0.0032(3) 0.0006(3)
    C5 0.0371(6) 0.0250(5) 0.0215(5) 0.0069(4) 0.0064(4) 0.0000(4)
    C6 0.0367(6) 0.0230(5) 0.0200(5) 0.0016(4) -0.0026(4) -0.0051(4)
    C7 0.0169(5) 0.0214(5) 0.0212(5) 0.0003(4) -0.0001(4) 0.0030(4)
    N8 0.0330(5) 0.0180(5) 0.0246(5) 0.0048(4) 0.0020(4) 0.0018(4)
    P1A 0.01731(18) 0.02057(17) 0.01767(17) -0.00065(9) 0.00018(9) -0.00186(8)
    F1A 0.0365(4) 0.0350(4) 0.0190(3) 0.0065(3) 0.0023(3) -0.0025(2)
    F2A 0.0409(4) 0.0441(4) 0.0202(3) -0.0083(3) 0.0070(3) -0.0029(3)
    F3A 0.0463(9) 0.0355(8) 0.0329(6) 0.0184(7) -0.0065(6) 0.0044(6)
    F4A 0.0325(8) 0.0400(7) 0.0392(6) -0.0187(7) 0.0066(6) -0.0102(5)
    F5A 0.0391(7) 0.0389(9) 0.0336(5) 0.0200(7) 0.0017(5) -0.0011(5)
    F6A 0.0385(7) 0.0446(9) 0.0423(6) -0.0229(7) 0.0000(6) -0.0070(6)
    P1B 0.01731(18) 0.02057(17) 0.01767(17) -0.00065(9) 0.00018(9) -0.00186(8)
    F1B 0.0365(4) 0.0350(4) 0.0190(3) 0.0065(3) 0.0023(3) -0.0025(2)
    F2B 0.0409(4) 0.0441(4) 0.0202(3) -0.0083(3) 0.0070(3) -0.0029(3)
_geom_special_details
;
 All esds (except the esd in the dihedral angle between two l.s. planes)
 are estimated using the full covariance matrix.  The cell esds are taken
 into account individually in the estimation of esds in distances, angles
 and torsion angles; correlations between esds in cell parameters are only
 used when they are defined by crystal symmetry.  An approximate (isotropic)
 treatment of cell esds is used for estimating esds involving l.s. planes.
;
loop_
    _geom_bond_atom_site_label_1
    _geom_bond_atom_site_label_2
    _geom_bond_site_symmetry_2
    _geom_bond_distance
    _geom_bond_publ_flag
    N1 C7 . 1.3142(13) ?
    N1 C2 . 1.4675(12) ?
    N1 C6 . 1.4672(13) ?
    C2 C3 . 1.5206(14) ?
    C2 H2A . 0.9900 ?
    C2 H2B . 0.9900 ?
    C3 O4 . 1.4322(12) ?
    C3 H3A . 0.9900 ?
    C3 H3B . 0.9900 ?
    O4 C5 . 1.4360(13) ?
    C5 C6 . 1.5204(16) ?
    C5 H5A . 0.9900 ?
    C5 H5B . 0.9900 ?
    C6 H6A . 0.9900 ?
    C6 H6B . 0.9900 ?
    C7 N8 . 1.3016(15) ?
    C7 H7 . 0.946(14) ?
    N8 H8A . 0.827(18) ?
    N8 H8B . 0.850(18) ?
    P1A F6A . 1.5856(10) ?
    P1A F3A . 1.6003(14) ?
    P1A F4A . 1.6063(14) ?
    P1A F5A . 1.6120(11) ?
    P1A F1A . 1.5982(7) ?
    P1A F2A . 1.5997(7) ?
    P1B F4B . 1.502(12) ?
    P1B F3B . 1.581(13) ?
    P1B F5B . 1.560(6) ?
    P1B F1B . 1.5982(7) ?
    P1B F2B . 1.5997(7) ?
    P1B F6B . 1.674(8) ?
loop_
    _geom_angle_atom_site_label_1
    _geom_angle_atom_site_label_2
    _geom_angle_atom_site_label_3
    _geom_angle_site_symmetry_1
    _geom_angle_site_symmetry_3
    _geom_angle
    _geom_angle_publ_flag
    C7 N1 C2 . . 125.00(9) ?
    C7 N1 C6 . . 120.79(9) ?
    C2 N1 C6 . . 112.10(8) ?
    N1 C2 C3 . . 107.89(8) ?
    N1 C2 H2A . . 110.1 ?
    C3 C2 H2A . . 110.1 ?
    N1 C2 H2B . . 110.1 ?
    C3 C2 H2B . . 110.1 ?
    H2A C2 H2B . . 108.4 ?
    O4 C3 C2 . . 110.69(8) ?
    O4 C3 H3A . . 109.5 ?
    C2 C3 H3A . . 109.5 ?
    O4 C3 H3B . . 109.5 ?
    C2 C3 H3B . . 109.5 ?
    H3A C3 H3B . . 108.1 ?
    C5 O4 C3 . . 111.72(8) ?
    O4 C5 C6 . . 111.22(9) ?
    O4 C5 H5A . . 109.4 ?
    C6 C5 H5A . . 109.4 ?
    O4 C5 H5B . . 109.4 ?
    C6 C5 H5B . . 109.4 ?
    H5A C5 H5B . . 108.0 ?
    C5 C6 N1 . . 108.02(9) ?
    C5 C6 H6A . . 110.1 ?
    N1 C6 H6A . . 110.1 ?
    C5 C6 H6B . . 110.1 ?
    N1 C6 H6B . . 110.1 ?
    H6A C6 H6B . . 108.4 ?
    N1 C7 N8 . . 125.98(10) ?
    N1 C7 H7 . . 118.0(8) ?
    N8 C7 H7 . . 116.0(8) ?
    C7 N8 H8A . . 122.4(11) ?
    C7 N8 H8B . . 119.6(11) ?
    H8A N8 H8B . . 118.0(15) ?
    F6A P1A F3A . . 90.75(9) ?
    F6A P1A F4A . . 179.05(8) ?
    F3A P1A F4A . . 89.83(10) ?
    F6A P1A F5A . . 89.94(9) ?
    F3A P1A F5A . . 179.02(8) ?
    F4A P1A F5A . . 89.47(8) ?
    F6A P1A F1A . . 89.19(6) ?
    F3A P1A F1A . . 90.44(7) ?
    F4A P1A F1A . . 90.05(6) ?
    F5A P1A F1A . . 88.87(6) ?
    F6A P1A F2A . . 91.12(6) ?
    F3A P1A F2A . . 89.70(7) ?
    F4A P1A F2A . . 89.64(6) ?
    F5A P1A F2A . . 90.99(6) ?
    F1A P1A F2A . . 179.66(4) ?
    F4B P1B F3B . . 91.3(5) ?
    F4B P1B F5B . . 94.2(4) ?
    F3B P1B F5B . . 174.3(4) ?
    F4B P1B F1B . . 90.9(4) ?
    F3B P1B F1B . . 83.8(4) ?
    F5B P1B F1B . . 97.6(3) ?
    F4B P1B F2B . . 88.8(4) ?
    F3B P1B F2B . . 96.3(4) ?
    F5B P1B F2B . . 82.4(3) ?
    F1B P1B F2B . . 179.66(4) ?
    F4B P1B F6B . . 173.7(5) ?
    F3B P1B F6B . . 87.0(4) ?
    F5B P1B F6B . . 87.4(4) ?
    F1B P1B F6B . . 94.9(3) ?
    F2B P1B F6B . . 85.4(3) ?
loop_
    _geom_hbond_atom_site_label_D
    _geom_hbond_atom_site_label_H
    _geom_hbond_atom_site_label_A
    _geom_hbond_site_symmetry_A
    _geom_hbond_distance_DH
    _geom_hbond_distance_HA
    _geom_hbond_distance_DA
    _geom_hbond_angle_DHA
    _geom_hbond_publ_flag
    C2 H2A F4A 2_565 0.99 2.62 3.183(2) 116.3 yes
    C2 H2A F4B 2_565 0.99 2.53 3.126(11) 118.7 yes
    C2 H2B F3A 7_576 0.99 2.37 3.1290(19) 132.9 yes
    C7 H7 F2A 4_466 0.946(14) 2.522(13) 3.0711(12) 117.1(9) yes
    N8 H8A F3A 7_576 0.827(18) 2.428(17) 3.141(2) 144.9(13) yes
    N8 H8A F5A 6_557 0.827(18) 2.425(16) 3.0699(16) 135.4(13) yes
    N8 H8A F3B 7_576 0.827(18) 2.36(2) 3.105(12) 150.1(14) yes
    N8 H8A F5B 6_557 0.827(18) 2.331(18) 3.031(6) 142.8(13) yes
    N8 H8B O4 8_665 0.850(18) 2.018(18) 2.8572(13) 168.8(16) yes
_shelx_space_group_comment
;
The symmetry employed for this shelxl refinement is uniquely defined
by the following loop, which should always be used as a source of
symmetry information in preference to the above space-group names.
They are only intended as comments.
;
_shelx_estimated_absorpt_T_min     0.448
_shelx_estimated_absorpt_T_max     0.827
_shelx_hkl_file
;
   1   0   0    0.10    0.10
   1   0   0   -0.70    1.40
   1   0   0    0.10    0.10
  -1   0   0    0.10    0.10
  -2   0   0  360.96   13.00
   2   0   0  373.36   15.60
   3   0   0    0.00    0.10
  -3   0   0    0.00    0.20
  -3   0   0   -0.10    0.30
  -3   0   0    0.00    0.10
   3   0   0    0.10    2.80
   3   0   0    0.00    0.10
   3   0   0    0.00    0.10
   3   0   0    0.00    0.20
   4   0   0 2209.88   81.09
   5   0   0    0.00    0.10
  -5   0   0   -0.10    0.50
  -5   0   0    0.20    0.30
   5   0   0   -2.50    5.20
   5   0   0    0.00    0.10
   6   0   0  725.33   32.60
  -6   0   0  737.73   26.70
   6   0   0  760.12   26.80
   7   0   0    0.00    0.10
  -7   0   0   -0.40    0.50
  -7   0   0    0.20    1.00
   7   0   0    0.90    0.70
   7   0   0    0.10    0.10
   7   0   0    0.00    0.10
  -8   0   0  205.18    7.30
   8   0   0  220.18   26.20
  -8   0   0  221.78    8.40
  -8   0   0  193.58    7.40
   8   0   0  214.38    7.30
   8   0   0  198.88    7.30
  -8   0   0  215.88    7.30
  -8   0   0  180.48    7.30
  -9   0   0    0.00    0.10
   9   0   0    0.00    0.10
   9   0   0    0.00    0.10
  -9   0   0    0.00    0.10
  -9   0   0    0.10    0.10
 -10   0   0  309.67   11.30
  10   0   0  319.57   11.30
 -10   0   0  334.47   11.60
 -10   0   0  301.67   11.50
  10   0   0  329.77   11.30
 -11   0   0    0.10    0.10
  11   0   0    0.00    0.10
 -12   0   0    0.70    0.20
 -13   0   0    0.00    0.10
   0  -1   0    0.10    0.10
   0   1   0   -0.10    0.10
   1   1   0    0.00    0.10
  -1   1   0    0.00    0.10
   1   1   0   -0.30    1.00
  -1  -1   0    0.10    0.10
   1  -1   0    0.10    0.10
   1   1   0    0.10    0.10
  -1   1   0    0.30    0.10
   2   1   0 1306.07   48.70
  -2   1   0 1364.46   47.30
   2  -1   0 1348.27   49.10
   3  -1   0   -4.20    3.90
   3   1   0    0.00    0.10
  -3  -1   0   -0.50    0.30
  -3  -1   0    0.00    0.20
   3   1   0    0.10    0.20
   3  -1   0    0.00    0.10
   3  -1   0    0.10    0.10
   3  -1   0    0.00    0.20
   3   1   0    0.00    0.10
  -3   1   0    0.10    0.20
  -3   1   0    0.00    0.10
   3   1   0    0.30    2.80
   3   1   0    0.00    0.10
  -4   1   0  165.28    6.30
  -4  -1   0  173.08    6.40
   4   1   0  168.58    6.30
  -4  -1   0  161.58    6.30
  -4   1   0  178.98    6.50
   4  -1   0  172.58    6.40
  -5  -1   0   -0.10    0.30
   5  -1   0    0.10    0.10
   5   1   0    0.00    0.10
  -5  -1   0    0.10    0.60
  -5   1   0    0.30    0.30
  -5   1   0    0.10    0.10
   5  -1   0    0.00    0.10
  -5  -1   0    0.00    0.10
  -5   1   0    0.00    0.50
   5   1   0    0.10    0.10
   5   1   0   -4.00    4.40
   5  -1   0    0.30    6.50
   5   1   0    0.00    0.20
   5  -1   0   -0.10    0.20
   6   1   0  128.39    5.00
   6  -1   0  133.79    5.10
   6  -1   0  123.39    4.40
  -6  -1   0  118.89    4.40
   6   1   0  118.59    4.40
   6  -1   0  118.99    4.40
  -6   1   0  112.29    4.50
   6   1   0  124.99   12.60
   6   1   0  119.49    4.40
  -6  -1   0  127.89    5.20
   6  -1   0  142.49   15.00
  -6   1   0  130.19    5.20
  -6  -1   0  124.39    5.00
  -6   1   0  123.09    5.00
  -7   1   0    0.00    0.10
  -7   1   0    0.10    0.10
   7  -1   0    0.10    0.10
  -7  -1   0    0.40    0.60
  -7   1   0    0.90    0.90
   7   1   0    0.00    0.10
  -7  -1   0    0.00    1.00
   7   1   0    0.10    0.10
   7  -1   0   -0.10    0.20
  -7   1   0    0.10    0.10
   7   1   0   -2.40    8.60
   7  -1   0    0.00    0.50
   7   1   0   -0.20    0.30
  -7  -1   0    0.00    0.10
  -8   1   0 1233.78   40.80
   8  -1   0 1156.88   53.79
  -8   1   0  997.60   39.60
   8   1   0 1124.59   51.39
   9   1   0    0.10    0.10
  -9   1   0    0.00    0.10
   9   1   0   -1.70   24.70
   9  -1   0    0.10    0.10
  -9  -1   0    0.00    0.10
  -9  -1   0    0.00    0.10
   9   1   0    0.20    0.10
  -9  -1   0    0.10    0.10
  -9   1   0    0.00    0.10
   9  -1   0    0.10    0.10
  10   1   0    5.20    0.30
 -10  -1   0    4.40    0.40
  10   1   0    3.90    0.20
  10  -1   0    4.00    0.30
 -10   1   0    4.70    0.30
  10  -1   0    4.90    0.30
 -10   1   0    4.70    0.40
 -11  -1   0    0.00    0.10
 -11   1   0    0.00    0.10
  11  -1   0    0.00    0.10
 -11   1   0    0.10    0.10
 -12  -1   0   69.69    2.50
 -12   1   0   68.79    2.50
 -13   1   0    0.00    0.10
 -13  -1   0    0.10    0.10
  -1   2   0    0.00    0.10
   1   2   0   -0.40    1.50
  -1   2   0    0.10    0.10
  -1   2   0    0.10    0.10
   1   2   0    0.00    0.10
   1  -2   0    0.10    0.10
   1   2   0    0.10    0.10
   1   2   0    0.10    0.10
   1   2   0    0.30    0.10
  -1   2   0    0.20    0.20
   1  -2   0    0.00    0.10
   2   2   0 2608.44   95.29
   2  -2   0 2743.73   95.99
  -2  -2   0 2626.74   93.69
   3  -2   0    0.00    0.20
   3   2   0    0.10    0.10
  -3  -2   0    0.20    0.10
  -3  -2   0    0.00    0.40
   3  -2   0    3.90    4.30
   3   2   0    0.10    0.10
  -3  -2   0    0.10    0.20
  -3   2   0    0.10    0.10
   3   2   0    0.10    0.20
   3   2   0    0.20    0.10
  -3   2   0    0.00    0.20
   4   2   0   66.69    2.40
   4  -2   0   69.19    2.40
  -4  -2   0   60.29    2.70
   4  -2   0   69.29    2.30
  -4   2   0   63.59    2.40
   4   2   0   72.09    2.40
   4   2   0   62.09    2.70
  -4   2   0   62.69    2.80
  -4   2   0   67.09    2.80
   4   2   0   47.40    6.50
  -4  -2   0   69.69    2.40
  -4  -2   0   64.69    2.80
   4  -2   0   63.49    2.70
  -5   2   0   -0.70    0.50
  -5   2   0    0.50    0.40
  -5  -2   0    0.10    0.10
   5   2   0    2.40    4.70
   5   2   0    0.10    0.20
   5  -2   0    0.20    0.30
  -5  -2   0    0.00    0.30
   5  -2   0    0.20    0.10
  -5  -2   0   -0.10    0.60
   5   2   0    0.40    0.10
  -6   2   0  595.64   22.10
   6   2   0  626.64   21.90
  -6  -2   0  602.44   22.10
  -6   2   0  632.74   22.50
   6  -2   0  577.24   21.20
  -6  -2   0  591.74   21.80
   6   2   0  584.14   27.80
  -7   2   0    0.10    0.90
   7  -2   0    0.10    0.10
  -7  -2   0    0.00    0.10
  -7   2   0    0.10    0.10
  -7  -2   0    0.40    0.60
   7   2   0    0.00    0.10
   7   2   0   -3.90    8.90
  -7   2   0    0.20    0.10
   7  -2   0   12.90   13.90
   7   2   0    0.10    0.10
  -8   2   0  246.48    9.30
   8   2   0  246.48    8.40
   8   2   0  256.27   31.10
   8   2   0  232.68    8.50
  -8  -2   0  255.37    9.70
  -8   2   0  228.68    8.60
   8   2   0  232.88    8.40
  -8  -2   0  242.88    8.50
  -8   2   0  237.68    8.40
   8  -2   0  227.68    8.50
  -8  -2   0  235.48    8.50
  -8   2   0  229.78    8.50
   8  -2   0  241.58    8.50
  -9   2   0    2.40    2.30
  -9   2   0    1.50    0.30
   9   2   0   24.00   21.00
  10  -2   0  148.99    5.20
  10   2   0  148.39    5.10
 -10  -2   0  140.39    5.20
 -10   2   0  131.99    5.30
 -10   2   0  150.38    5.20
  10  -2   0  136.99    5.10
 -10  -2   0  132.89    5.30
 -11   2   0    0.00    0.10
 -11  -2   0    0.00    0.10
  11  -2   0    0.10    0.10
 -11   2   0    0.00    0.10
 -11   2   0    0.00    0.10
 -12  -2   0    2.20    0.20
 -12   2   0    2.10    0.20
   0   3   0    0.00    0.10
   0   3   0    0.10    0.10
   0   3   0    0.10    0.30
   0  -3   0    0.10    0.20
   0   3   0    0.00    0.10
   0  -3   0    0.00    0.10
  -1   3   0    0.70    0.30
  -1  -3   0    0.10    0.20
  -1  -3   0    0.00    0.10
   1   3   0    0.20    0.10
   1  -3   0    0.10    0.10
  -1   3   0    0.30    0.20
  -1  -3   0   -0.60    0.50
   1   3   0    0.00    0.20
  -1   3   0    0.10    0.10
   1   3   0    0.40    1.70
  -1   3   0    0.00    0.10
   1   3   0    0.10    0.10
   1  -3   0    0.20    0.20
   2   3   0 5657.13  198.38
  -2  -3   0 5495.75  196.28
   3   3   0    0.20    0.20
  -3   3   0    0.40    0.40
   3  -3   0   -8.70    6.00
   3  -3   0    1.10    0.30
   3   3   0    9.40    3.10
   3   3   0    0.10    0.10
  -3   3   0    0.20    0.30
  -3  -3   0    0.30    0.20
   4   3   0  127.59    5.00
   4   3   0  116.39    8.60
   4  -3   0  126.69    4.90
  -4   3   0  125.49    5.00
  -4  -3   0  135.99    4.50
  -4  -3   0  117.99    4.90
  -4   3   0  124.99    4.90
  -4  -3   0  130.09    4.90
   5   3   0    0.00    0.10
   5   3   0    0.10    0.10
   5   3   0    0.20    0.30
  -5   3   0    0.10    0.30
   5   3   0   -2.20    4.70
   5  -3   0   -0.20    0.30
   5  -3   0    0.00    0.10
  -5  -3   0   -0.10    0.30
  -5   3   0    0.00    0.50
  -5   3   0    0.00    0.10
  -5  -3   0    0.00    0.10
   5   3   0    0.10    0.10
  -5   3   0    0.10    0.10
   6  -3   0  429.46   16.20
   6  -3   0  363.36   26.70
   6   3   0  477.85   26.00
  -6  -3   0  459.65   16.30
  -6   3   0  427.86   15.90
   7   3   0    7.80    9.20
  -7   3   0   -0.30    0.80
  -7   3   0    0.70    0.20
   8   3   0  231.18   25.10
   8  -3   0  244.98    8.90
  -8   3   0  254.07    8.90
  -8  -3   0  225.58    8.90
   8  -3   0  265.47    9.00
   8   3   0  248.28    8.90
   8   3   0  244.68    8.90
   8   3   0  266.07    8.90
  -8   3   0  228.18    8.90
  -8   3   0  277.27    9.10
  -8  -3   0  248.88    8.90
   9  -3   0    0.00    0.10
   9   3   0    0.00    0.10
   9  -3   0    0.00    0.10
  -9  -3   0    0.10    0.10
  -9  -3   0    0.10    0.10
  -9   3   0   -2.40    2.20
   9   3   0    0.10    0.10
  -9   3   0    0.10    0.10
  -9   3   0    0.00    0.10
  10   3   0    4.80    0.30
  10  -3   0    3.60    0.20
 -10  -3   0    3.80    0.30
 -11   3   0    0.00    0.10
  11   3   0   -0.10    0.10
 -11   3   0    0.10    0.10
  11  -3   0    0.00    0.10
 -12   3   0   37.40    1.40
  -1   4   0    0.10    0.10
  -1   4   0   -0.50    0.30
  -1   4   0    0.00    0.10
  -1   4   0    0.00    0.10
   1   4   0    0.20    0.30
   1   4   0    0.00    0.10
   1   4   0    0.10    0.10
  -1   4   0    0.00    0.20
   1  -4   0    0.00    0.20
  -1  -4   0    0.40    0.20
   2  -4   0   77.89    2.70
  -2   4   0   75.09    3.00
   2   4   0   68.19    6.10
   2  -4   0   78.49    3.00
   2  -4   0   63.99   10.70
  -2   4   0   71.49    2.70
  -2   4   0   72.79    3.00
  -2   4   0   75.49    2.70
   2   4   0   72.79    3.00
   2   4   0   74.79    2.70
  -2  -4   0   74.29    2.70
   2   4   0   75.39    2.70
  -2  -4   0   80.79    2.90
   3   4   0    2.80    3.40
  -3  -4   0    0.20    0.20
  -3   4   0    0.30    0.40
  -3   4   0    0.10    0.10
  -3  -4   0    0.20    0.70
   3  -4   0   -0.10    0.20
  -3   4   0    0.20    0.20
   3   4   0   -0.10    0.20
   4   4   0 2822.02  103.79
  -4   4   0 2837.22   99.99
  -5  -4   0    0.20    0.30
  -5   4   0    0.10    0.10
   5  -4   0    0.10    0.30
  -5  -4   0    0.30    0.10
   5  -4   0    0.20    0.10
  -5   4   0    0.10    0.30
   5   4   0   -6.80    8.40
   5   4   0    0.90    0.40
   5   4   0    0.10    0.10
  -6   4   0  592.94   19.00
  -6   4   0  518.25   19.70
  -6  -4   0  529.65   20.00
   6  -4   0  514.45   20.20
   6   4   0  542.85   26.30
   7   4   0   11.70    9.80
  -7   4   0   -0.40    0.90
   8   4   0   40.30   14.10
   9   4   0   37.90   34.40
 -10  -4   0   17.60    0.80
 -10   4   0   18.00    0.80
  10  -4   0   20.80    0.80
 -11  -4   0    0.00    0.10
  11   4   0    0.10    0.10
  11  -4   0    0.20    0.10
 -11   4   0    0.00    0.10
  12   4   0    0.80    0.10
 -12  -4   0    1.00    0.20
 -12   4   0    1.00    0.10
 -12   4   0    0.80    0.10
   0   5   0    0.10    0.10
   0  -5   0    0.20    0.20
   0   5   0    0.50    0.40
   0  -5   0    0.10    0.20
   0  -5   0    0.20    0.10
  -1  -5   0    0.30    0.20
  -1   5   0   -0.10    0.40
  -1   5   0    0.10    0.10
   1   5   0    0.10    0.10
  -1  -5   0    0.00    0.20
   1   5   0    0.30    0.40
   1   5   0    0.20    0.10
  -1   5   0    0.10    0.10
   1   5   0    0.10    0.10
  -1   5   0    0.10    0.10
   1  -5   0    0.10    0.10
  -1  -5   0    0.10    0.10
  -1   5   0    0.10    0.10
   1  -5   0   -0.10    0.20
   1   5   0    0.10    0.10
  -1   5   0    0.10    0.20
  -2   5   0   72.69    3.00
   2   5   0   71.19    2.60
  -2   5   0   73.99    3.10
  -2  -5   0   77.79    2.60
   2   5   0   65.09    6.70
   2  -5   0   76.09    3.10
   2  -5   0  102.39   14.50
   2  -5   0   74.29    2.60
  -2   5   0   72.79    2.70
   2   5   0   74.19    2.70
  -2   5   0   75.19    2.70
  -2   5   0   73.59    2.60
   2   5   0   74.49    2.60
   3   5   0    4.40    3.70
   3   5   0    1.20    0.30
   3  -5   0    4.80   11.50
   4  -5   0 2308.87   93.79
  -4   5   0 2430.66   86.69
   4   5   0 2616.24   95.99
   5  -5   0    0.10    0.40
  -5  -5   0    0.00    0.40
   5   5   0    0.20    0.10
   5  -5   0    0.10    0.10
  -5   5   0    0.60    0.60
   5   5   0   -0.10    0.30
   5   5   0    1.50    5.80
  -6   5   0  554.34   20.00
   6   5   0  577.74   28.20
  -6   5   0  575.14   20.00
   6   5   0  574.84   20.10
  -6   5   0  550.54   20.70
   6  -5   0  609.14   20.30
   6   5   0  541.05   20.10
  -7   5   0    0.00    0.10
   7   5   0    0.10    0.10
  -7   5   0    0.90    1.00
   7   5   0    0.00    0.10
   7   5   0    0.20    0.10
  -7  -5   0    0.10    0.10
   7  -5   0    0.00    0.10
   7   5   0    0.10    0.10
   7  -5   0    0.20    0.10
   7   5   0   -7.40   16.30
   8  -5   0  104.49    3.80
   8   5   0  114.09    3.80
   8   5   0  101.79    3.80
  -8  -5   0  102.09    3.80
   8  -5   0  113.59    3.90
  -8   5   0  109.29    3.80
  -8   5   0   96.29    3.80
   8   5   0  104.99    3.80
  -8   5   0  104.59    3.80
   8   5   0  115.39   23.10
   9   5   0   -0.10    0.10
  -9  -5   0    0.00    0.10
  -9   5   0    0.00    0.10
  -9  -5   0    0.20    0.20
  -9   5   0   -0.20    1.50
   9  -5   0   -0.10    0.10
  -9   5   0    0.10    0.10
  -9   5   0    0.00    0.10
   9  -5   0    0.00    0.10
   9   5   0   -4.30   20.00
   9   5   0    0.10    0.10
  10   5   0    0.30    0.10
 -10   5   0    0.10    0.10
 -10  -5   0   -0.10    0.10
  10  -5   0    0.10    0.10
  11  -5   0    0.00    0.10
 -11  -5   0   -0.10    0.10
  11   5   0    0.10    0.10
 -11   5   0    0.30    0.10
 -12   5   0   12.60    0.50
 -12  -5   0   13.50    0.60
   0  -6   0  161.68    6.20
   0  -6   0  160.38    6.10
   0   6   0  160.78    6.20
   0  -6   0  177.68   18.60
  -1  -6   0    0.30    0.10
  -1  -6   0    4.80   11.60
   1  -6   0    0.70   12.80
  -1  -6   0   -0.20    0.20
  -1   6   0    0.10    0.10
  -1   6   0    0.20    0.10
   1   6   0    0.00    0.10
  -1   6   0    0.10    0.10
   1   6   0    0.60    0.50
  -1   6   0    0.10    0.40
   1  -6   0    0.30    0.30
   1   6   0    0.40    0.20
  -1  -6   0    0.00    0.20
  -2  -6   0  508.35   28.70
  -2   6   0  521.25   19.00
   2   6   0  511.65   19.00
   2  -6   0  535.85   30.40
   2  -6   0  544.95   19.10
   3  -6   0    0.20    0.10
  -3  -6   0    0.10    0.20
  -3  -6   0    0.10    0.10
   3   6   0   -4.20    4.40
  -3   6   0    0.10    0.10
   3   6   0    0.10    0.10
   3   6   0    0.10    0.10
   3   6   0    0.10    0.10
  -3   6   0   -0.20    0.50
  -3   6   0    0.10    0.30
   3  -6   0    0.70    0.40
  -3   6   0    0.10    0.10
   4   6   0 3814.82  134.39
  -4  -6   0 3283.57  130.09
  -4   6   0 3853.31  128.99
   5   6   0    4.70    6.80
  -6   6   0 1388.46   50.29
   6   6   0 1426.86   57.99
  -7   6   0   -1.60    1.00
   7   6   0    0.10    0.10
   7   6   0    0.10    0.10
   7   6   0    0.20    0.10
  -7   6   0    0.00    0.20
  -7  -6   0    0.00    0.10
   7   6   0    0.10    0.10
   7   6   0    0.10    0.10
   7  -6   0    0.10    0.20
   7  -6   0    0.20    0.10
   7   6   0  -14.70   10.90
  -7   6   0    0.00    0.10
  -7   6   0   -0.10    0.10
   8  -6   0   58.09    2.30
  -8   6   0   61.29    2.20
  -8   6   0   60.49    2.20
   8   6   0   59.19    2.20
   8  -6   0   61.39    2.20
  -8   6   0   57.19    2.40
   8   6   0   58.09    2.20
   8   6   0   63.49   17.60
  -8  -6   0   60.09    2.20
  -8   6   0   60.99    2.20
   9   6   0   35.60   21.60
 -10  -6   0    0.80    0.30
 -10   6   0    0.30    0.10
  10   6   0    0.50    0.10
 -11   6   0    0.10    0.10
 -11   6   0    0.30    0.10
  11  -6   0    0.00    0.10
  11   6   0    0.00    0.10
 -11  -6   0    0.00    0.10
 -12   6   0    3.30    0.20
 -12   6   0    3.70    0.20
   0   7   0    0.00    0.10
   0   7   0   -0.10    0.50
   0  -7   0   -0.10    0.30
   0  -7   0    0.00    0.10
   0  -7   0   -0.20    0.20
   0   7   0    0.00    0.10
   1   7   0    0.20    0.10
   1  -7   0    0.00    0.20
   1  -7   0    0.10    0.30
   1   7   0    0.10    0.10
  -1   7   0    0.00    0.10
  -1  -7   0    0.20    0.30
  -1  -7   0   -0.10    0.20
  -1   7   0    0.10    0.10
   1   7   0    0.00    0.10
  -1   7   0    0.00    0.10
   1  -7   0    0.00    0.10
  -1  -7   0    0.10    0.10
  -2   7   0 1965.10   68.89
   2   7   0 1919.51   68.89
  -3   7   0    0.00    0.10
  -3  -7   0    0.10    0.30
  -3   7   0    0.00    0.10
  -3  -7   0    0.00    0.10
   3  -7   0    0.00    0.40
  -3   7   0   -0.20    0.60
   3   7   0    0.00    0.10
   3   7   0    0.50    0.70
  -3  -7   0    0.40    0.40
   3   7   0    0.20    0.10
   3  -7   0    0.00    0.10
   4   7   0  421.76   14.80
  -4   7   0  414.86   14.80
  -4   7   0  421.46   14.80
  -4   7   0  418.66   15.50
   5   7   0    0.00    0.10
   5   7   0    0.00    0.10
  -5   7   0    0.10    0.10
   5  -7   0    0.00    0.10
   5   7   0    0.10    0.10
  -5   7   0    0.10    0.10
   5   7   0   -0.10    0.10
   5   7   0   -6.80    7.80
  -5   7   0   -0.20    0.80
  -5  -7   0    0.10    0.10
  -5   7   0    0.10    0.20
   5   7   0    0.00    0.10
  -5   7   0    0.10    0.10
   6   7   0  387.46   14.30
   6   7   0  393.16   14.40
  -6   7   0  430.46   15.20
   6   7   0  382.86   14.30
  -6  -7   0  424.16   14.30
   6   7   0  413.16   14.30
  -6   7   0  395.26   14.30
   6   7   0  409.06   25.80
  -6   7   0  420.56   14.30
  -6   7   0  399.06   14.30
   7   7   0   -1.90   12.30
   7   7   0    0.00    0.10
  -7   7   0    0.10    0.10
   7   7   0    0.00    0.10
   7  -7   0    0.10    0.10
   7  -7   0    0.10    0.10
  -7   7   0   -0.10    0.10
  -7   7   0    0.30    0.10
   7   7   0    0.00    0.10
   7   7   0    0.00    0.10
  -7   7   0   -0.20    0.10
  -7   7   0   -1.40    1.10
   8  -7   0    8.20    0.40
  -8   7   0    7.40    0.30
   8   7   0    8.10    0.40
  -8   7   0    6.60    0.30
  -8   7   0   13.20    2.10
   8   7   0    9.20   16.30
  -8  -7   0    7.60    0.40
   8   7   0    6.90    0.40
   8   7   0    7.90    0.40
   9   7   0    0.40    0.10
   9  -7   0    0.10    0.10
  -9   7   0    0.10    0.10
   9   7   0    0.10    0.10
  -9   7   0    0.00    0.10
 -10   7   0    3.10    0.20
 -10   7   0    3.00    0.20
  10  -7   0    3.00    0.20
  10   7   0    3.30    0.20
  11   7   0    0.10    0.10
 -11   7   0    0.10    0.10
 -11   7   0    0.10    0.10
 -11   7   0    0.20    0.10
  11  -7   0    0.00    0.10
   0  -8   0  257.97    9.80
   0   8   0  246.78    9.50
  -1   8   0    0.20    0.10
   1  -8   0    0.00    0.10
   1   8   0    0.80    0.60
  -1   8   0    0.10    0.10
   1  -8   0    0.40    0.40
  -1   8   0   -0.50    0.60
   1   8   0    0.00    0.10
   1   8   0    0.10    0.10
   1   8   0    0.10    0.10
  -2   8   0    8.80    1.20
  -2  -8   0    9.80    0.40
   2   8   0    9.30    1.30
   2   8   0   10.90    0.40
  -2  -8   0    8.30    1.10
   3  -8   0    0.00    0.10
  -3   8   0    0.10    0.10
   3   8   0    0.00    0.10
  -3   8   0    0.10    0.10
  -3   8   0    0.00    0.10
   3   8   0    0.10    0.10
  -3   8   0    0.10    0.10
  -3  -8   0    0.00    0.10
   3   8   0    0.10    0.80
  -3   8   0   -0.60    0.70
   3   8   0    0.00    0.10
  -4   8   0  536.25   18.80
  -4   8   0  544.75   18.80
   4   8   0  492.25   18.80
  -4   8   0  494.25   18.90
  -4   8   0  528.75   18.80
  -4   8   0  574.54   18.80
  -4   8   0  549.35   19.50
   4   8   0  571.34   18.80
   4   8   0  539.75   19.70
   4   8   0  488.25   18.80
  -5  -8   0    0.10    0.10
   5   8   0    0.10    0.10
  -5   8   0   -0.20    0.90
   5   8   0   -0.10    0.10
  -5   8   0    0.00    0.10
  -5   8   0    0.10    0.10
   5   8   0   -0.10    0.10
   5   8   0    0.40    1.00
  -5   8   0   -0.10    0.10
  -5   8   0    0.00    0.10
   5  -8   0    0.10    0.10
   5   8   0    0.00    0.10
  -6   8   0  244.98    8.20
   6   8   0  238.08    8.00
  -6   8   0  230.58    8.10
  -6   8   0  220.98    8.10
  -6   8   0  203.18    8.10
   6  -8   0  228.18    8.10
  -6   8   0  241.28    8.00
  -6   8   0  222.98    8.90
  -6  -8   0  226.38    8.10
   6   8   0  206.78    8.10
   6   8   0  226.48    8.20
   6   8   0  224.58    8.00
  -7  -8   0    0.20    0.10
   7   8   0    0.10    0.10
  -7   8   0   -0.60    2.00
   7   8   0    0.00    0.10
   7   8   0    0.10    0.10
  -7   8   0    0.00    0.10
  -7   8   0    0.10    0.10
  -7   8   0    0.00    0.10
  -7   8   0    0.00    0.10
   7  -8   0    0.20    0.10
  -7   8   0    0.10    0.10
   7   8   0    0.20    0.10
   7  -8   0    0.10    0.10
  -8  -8   0    0.60    0.20
   8  -8   0    0.60    0.20
  -8   8   0    0.80    0.20
   8   8   0    0.30    0.10
  -8   8   0    0.30    0.10
   8   8   0    3.00    2.00
  -8   8   0    1.00    1.40
  -9   8   0    0.10    0.10
  -9   8   0    0.10    0.10
   9   8   0    0.10    0.10
   9  -8   0    0.00    0.10
  10   8   0   41.90    1.50
  10  -8   0   39.80    1.60
 -10   8   0   43.50    1.60
 -10   8   0   40.40    1.50
 -11   8   0    0.00    0.10
 -11   8   0    0.00    0.10
  11   8   0    0.00    0.10
 -11   8   0    0.00    0.10
   0  -9   0    0.10    0.10
   0   9   0    0.10    0.10
   0   9   0   -0.30    0.70
   0   9   0    0.20    0.10
   0   9   0    0.00    0.10
   1   9   0    0.50    0.80
   1   9   0    0.10    0.10
   1   9   0    0.00    0.10
   1  -9   0    0.10    0.10
   1   9   0    0.00    0.10
  -1   9   0    0.00    0.10
  -1   9   0    0.20    0.10
  -1  -9   0    0.00    0.10
   1   9   0    0.00    0.10
   1   9   0    0.00    0.10
  -1   9   0    0.00    0.10
  -1   9   0    0.00    0.10
  -1   9   0    0.70    0.70
  -2   9   0  874.61   31.20
  -2   9   0  911.41   32.00
   2   9   0  894.01   32.10
   2   9   0  864.41   31.20
  -3   9   0    0.70    1.30
   3   9   0    0.20    0.10
  -3   9   0    0.10    0.10
   3   9   0    0.00    0.10
   3   9   0    0.10    0.10
   3   9   0    0.00    0.10
  -3   9   0    0.00    0.10
  -3   9   0    0.00    0.10
  -3   9   0   -0.10    0.10
  -3   9   0   -0.20    0.10
  -3   9   0    0.10    0.10
  -3  -9   0    0.00    0.10
  -3   9   0    0.00    0.10
   3   9   0    0.10    0.10
   3  -9   0    0.10    0.10
  -4   9   0  457.55   15.90
  -4   9   0  466.55   16.10
   4   9   0  448.66   15.90
  -4   9   0  450.85   15.90
  -4   9   0  457.15   15.90
  -4   9   0  448.16   16.70
   4   9   0  433.16   15.90
  -4   9   0  421.86   16.00
   4   9   0  453.85   15.90
   4   9   0  441.16   16.90
  -4   9   0  474.35   15.90
   5   9   0    0.10    0.10
  -5   9   0    0.20    0.10
  -5   9   0    0.20    0.20
  -5   9   0   -0.40    1.00
   5  -9   0    0.10    0.10
  -5   9   0    0.00    0.20
   5   9   0    0.10    0.10
  -5   9   0    0.10    0.10
   5   9   0    0.30    0.10
   5   9   0    0.10    0.10
   5   9   0    0.00    0.10
  -5  -9   0    0.10    0.10
   5   9   0    0.80    1.20
  -5   9   0    0.10    0.10
  -5   9   0    0.00    0.10
   6   9   0  103.29    3.80
   6   9   0  106.59    3.90
  -6   9   0  106.99    3.80
  -6  -9   0  108.09    3.90
  -6   9   0  113.79    3.90
  -6   9   0  107.79    3.80
  -6   9   0  108.49    3.80
  -6   9   0  110.09    3.90
   6   9   0  102.19    4.00
   6   9   0  103.29    5.60
  -6   9   0  111.39    5.30
   6  -9   0  107.19    3.90
   6   9   0  109.09    3.90
  -6   9   0  107.39    4.00
  -7  -9   0    0.10    0.10
   7   9   0    0.00    0.10
  -7   9   0   -0.10    0.10
   7   9   0    0.10    0.10
   7  -9   0   -0.10    0.10
  -7   9   0    0.00    0.10
  -7   9   0   -0.10    0.10
  -7   9   0   -0.20    1.30
  -7   9   0    0.20    0.10
   7   9   0   -0.50    1.60
   7  -9   0    0.10    0.10
   8   9   0  112.69    3.90
  -8   9   0  108.79    5.30
   8  -9   0  104.09    4.00
  -8   9   0  107.19    3.90
  -8   9   0  106.79    3.90
  -8   9   0  109.19    3.90
   9   9   0    0.10    0.10
  -9   9   0    0.00    0.10
   9  -9   0    0.00    0.10
  -9   9   0    0.10    0.10
  10  -9   0   17.30    0.70
 -10   9   0   19.30    0.70
  10   9   0   17.20    0.70
 -10   9   0   16.60    0.60
 -10   9   0   17.00    0.70
 -11   9   0    0.00    0.10
  11   9   0   -0.10    0.10
 -11   9   0    0.00    0.10
 -11   9   0    0.10    0.10
   0  10   0 1533.95   54.89
   1  10   0    0.00    0.10
   1 -10   0    0.10    0.10
   1  10   0    0.00    0.10
  -1 -10   0   -0.10    0.10
  -1  10   0    0.10    0.10
  -1  10   0    0.10    0.10
  -1  10   0    0.00    0.20
   1  10   0    0.10    0.10
   1  10   0    0.00    0.90
  -1  10   0    0.00    0.10
   1  10   0    0.00    0.10
  -1  10   0   -0.40    0.90
  -1  10   0   -0.10    0.10
   1  10   0    0.10    0.10
   1  10   0    0.30    0.10
  -1  10   0   -0.10    0.10
  -2  10   0  117.99    5.00
   2 -10   0  115.99    4.10
  -2 -10   0  115.49    4.10
  -2  10   0  116.19    4.30
  -2  10   0  116.09    4.10
   2  10   0  116.29    4.10
  -2  10   0  117.29    4.10
  -2  10   0  102.99    4.20
   2  10   0  113.59    4.10
  -2  10   0  112.59    4.10
  -2  10   0  116.29    4.10
   2  10   0  110.29    4.10
   2  10   0  108.69    4.10
  -2  10   0  116.69    4.20
   2  10   0  115.89    4.10
   2  10   0  114.79    4.30
  -2  10   0  109.09    4.10
   2  10   0  117.29    5.10
   3 -10   0    0.10    0.10
  -3  10   0    0.10    0.10
  -3  10   0    0.00    0.10
  -3  10   0   -0.80    0.90
   3  10   0   -0.60    1.00
  -3 -10   0    0.20    0.10
  -3  10   0    0.10    0.10
  -3  10   0    0.10    0.20
   3  10   0    0.10    0.10
  -3  10   0    0.00    0.10
  -3  10   0    0.10    0.10
   3  10   0    0.20    0.10
   3  10   0    0.10    0.10
   3  10   0    0.10    0.10
  -3  10   0    0.20    0.10
  -3  10   0    0.30    0.10
   3  10   0    0.00    0.10
   3  10   0    0.10    0.10
  -4  10   0  334.47   12.30
  -4 -10   0  354.26   12.20
  -4  10   0  345.17   13.00
   4  10   0  332.77   13.30
   4  10   0  337.07   12.20
  -4  10   0  343.47   12.10
   4  10   0  353.26   12.20
   4 -10   0  346.37   12.20
   4  10   0  358.96   12.40
  -4  10   0  347.57   12.10
  -4  10   0  316.27   12.20
   4  10   0  333.57   12.20
  -4  10   0  311.07   12.40
  -4  10   0  365.76   12.10
  -4  10   0  352.06   12.30
  -4  10   0  355.76   12.10
   5  10   0    0.00    0.10
   5  10   0    0.10    0.10
  -5  10   0    0.00    0.10
   5  10   0    0.10    0.10
  -5 -10   0    0.20    0.10
  -5  10   0    0.00    0.10
   5  10   0   -0.10    1.90
  -5  10   0    0.20    1.60
  -5  10   0    0.00    0.10
   5  10   0    0.00    0.10
   5  10   0    0.20    0.10
   5 -10   0    0.10    0.10
  -5  10   0    0.00    0.10
  -5  10   0    0.10    0.10
  -5  10   0    0.00    0.10
   5  10   0    0.10    0.10
  -6  10   0    1.40    0.30
   6  10   0    1.40    1.70
  -6  10   0    2.60    1.30
  -6  10   0    1.70    0.20
  -6  10   0    1.70    0.20
  -6  10   0    1.50    0.20
   6 -10   0    1.30    0.20
  -6 -10   0    1.70    0.20
   6  10   0    1.50    0.20
  -6  10   0    1.20    0.20
   6  10   0    1.40    0.20
   7  10   0    2.60    2.00
  -7  10   0    1.80    1.70
  -8  10   0   33.10    1.20
   8  10   0   32.10    1.20
   8 -10   0   29.70    1.30
  -8  10   0   35.30    1.30
   9 -10   0    0.00    0.10
   9  10   0    0.10    0.10
  -9  10   0   -0.10    0.10
  -9  10   0    0.00    0.10
 -10  10   0   80.19    2.80
  10  10   0   81.39    2.80
 -10  10   0   78.69    2.80
 -10  10   0   73.29    2.80
  10 -10   0   81.59    2.80
   1  11   0    0.20    0.10
   1  11   0    0.00    0.10
   1 -11   0    0.00    0.10
   1  11   0    0.10    1.10
  -1  11   0    0.20    0.10
  -1  11   0    0.20    0.10
  -1  11   0    0.20    0.20
   1  11   0    0.30    0.20
  -1  11   0    0.00    0.20
  -1  11   0    0.10    0.10
   1  11   0    0.00    0.10
  -1  11   0    1.90    1.00
  -1 -11   0    0.10    0.10
  -1  11   0    0.20    0.10
  -2  11   0  545.25   20.00
  -2  11   0  541.55   19.10
  -2  11   0  528.85   19.20
   2  11   0  542.55   19.10
   2  11   0  546.95   20.20
  -2  11   0  538.05   19.10
   2  11   0  538.45   19.10
   2  11   0  552.24   19.20
  -3  11   0    0.30    0.20
   3  11   0    0.10    0.10
  -3  11   0    0.20    1.00
  -3  11   0   -0.10    0.10
  -3  11   0    0.00    0.20
  -3  11   0    0.10    0.10
  -3  11   0    0.40    0.10
   3 -11   0    0.00    0.10
   3  11   0    0.20    0.10
  -3  11   0   -0.10    0.10
   3  11   0   -0.40    1.20
   3  11   0    0.20    0.10
   3  11   0    0.00    0.10
  -3 -11   0    0.00    0.10
   3  11   0    0.20    0.10
   3  11   0    0.10    0.10
  -3  11   0   -0.20    0.10
   4  11   0    2.00    0.20
   4  11   0    2.30    0.20
  -4 -11   0    2.20    0.20
  -4  11   0    2.40    0.20
   4  11   0    2.90    0.30
  -4  11   0    2.10    0.20
  -4  11   0    2.20    0.20
   4  11   0    2.20    0.20
   4  11   0    1.90    0.20
  -4  11   0   -0.60    1.20
  -4  11   0    2.20    0.20
   4 -11   0    1.70    0.20
   4  11   0    2.60    0.30
   4  11   0    2.00    1.40
  -4  11   0    2.00    0.20
  -4  11   0    2.70    0.20
  -5  11   0    0.00    0.10
   5  11   0    0.00    0.10
  -5  11   0    0.10    0.10
   5 -11   0    0.20    0.10
   5  11   0    2.00    1.60
  -5  11   0    0.10    0.10
  -5 -11   0    0.10    0.10
  -5  11   0   -1.10    1.30
   5  11   0    0.00    0.10
  -5  11   0    0.10    0.10
  -5  11   0    0.00    0.10
   5  11   0    0.00    0.10
  -6  11   0    1.30    0.20
   6  11   0   -0.70    2.00
  -6  11   0    1.20    0.20
   6  11   0    1.30    0.20
  -6  11   0    1.10    0.10
  -6  11   0    1.10    0.20
  -6  11   0    1.50    0.20
   7  11   0    0.00    0.10
  -7  11   0   -0.10    0.10
  -7  11   0    0.00    0.10
  -7  11   0    0.10    0.10
   7 -11   0    0.00    0.10
   8 -11   0  102.99    3.90
   8  11   0  103.99    3.80
  -8  11   0  114.29    3.80
  -9  11   0    0.00    0.10
  -9  11   0    0.00    0.10
  -9  11   0    0.00    0.10
   9 -11   0    0.00    0.10
  -9  11   0    0.00    0.10
   9  11   0    0.00    0.10
   1  12   0    0.80    1.30
  -1  12   0    0.30    0.10
   1  12   0    0.10    0.10
  -1  12   0    0.40    0.20
   1  12   0    0.10    0.20
   1  12   0    0.40    0.10
   1 -12   0    0.30    0.10
  -1  12   0    0.00    0.20
   1  12   0    0.10    0.20
  -1  12   0   -0.20    1.20
  -1  12   0    0.10    0.10
   1  12   0    0.20    0.10
   1  12   0    0.20    0.10
  -1  12   0   -0.10    0.10
  -2  12   0    0.20    0.10
   2  12   0   -0.60    1.30
  -2  12   0    0.70    1.20
  -2  12   0    0.10    0.20
  -2  12   0    0.20    0.20
  -2 -12   0    0.20    0.10
  -2  12   0    0.40    0.10
  -2  12   0    0.50    0.10
  -2  12   0    0.20    0.10
  -2  12   0    0.30    0.10
  -2  12   0    0.30    0.10
  -3 -12   0    0.00    0.10
   3  12   0    0.20    0.10
   3  12   0    0.00    0.20
   3 -12   0    0.20    0.10
  -3  12   0    0.20    0.10
   3  12   0    0.60    1.40
  -3  12   0    0.00    0.10
  -3  12   0   -0.10    1.20
  -3  12   0   -0.10    0.10
  -3  12   0    0.10    0.20
   3  12   0   -0.10    0.10
  -3  12   0    0.10    0.10
  -3  12   0    0.00    0.10
  -3  12   0   -0.10    0.20
   3  12   0    0.10    0.10
   3  12   0    0.30    0.10
   4  12   0   31.40    1.40
  -4  12   0   24.60    2.60
  -4  12   0   27.30    1.30
  -4  12   0   31.90    1.20
   4  12   0   27.50    2.90
  -4  12   0   31.30    1.20
   4  12   0   30.80    1.20
  -4  12   0   33.20    1.30
  -4  12   0   30.70    1.20
  -4 -12   0   32.80    1.20
   4 -12   0   28.60    1.20
   5  12   0   -2.20    1.80
  -5  12   0   -1.50    1.40
  -5  12   0    0.10    0.10
  -5  12   0   -0.10    0.10
  -5  12   0    0.10    0.10
  -5  12   0    0.00    0.10
  -5  12   0   -0.10    0.10
  -5  12   0    0.20    0.10
   5  12   0    0.20    0.10
  -6  12   0    8.00    0.40
  -6  12   0    8.60    0.40
   6  12   0    8.80    0.40
  -6  12   0    8.10    0.40
  -6  12   0    7.90    0.40
   6 -12   0    8.80    0.50
  -6  12   0    9.20    0.40
   7 -12   0    0.00    0.10
  -7  12   0    0.10    0.10
  -7  12   0    0.00    0.10
  -7  12   0    0.10    0.10
   7  12   0   -0.10    0.10
  -8  12   0   25.40    0.90
  -8  12   0   26.00    1.00
   8  12   0   24.30    0.90
   8 -12   0   24.70    1.00
  -8  12   0   25.30    0.90
  -8  12   0   23.80    0.90
  -9  12   0    0.00    0.10
  -9  12   0    0.00    0.10
   9 -12   0    0.00    0.10
   9  12   0    0.00    0.10
   0  13   0    1.70    1.40
   0  13   0    0.20    0.10
   0  13   0    0.00    0.20
   0  13   0    0.30    0.20
  -1  13   0    0.20    0.10
  -1  13   0    0.30    0.20
  -1 -13   0    0.10    0.10
   1  13   0    0.20    0.10
  -1  13   0    0.10    0.10
   1  13   0   -1.40    1.40
   1 -13   0    0.10    0.10
  -1  13   0   -1.50    1.30
   1  13   0    0.20    0.20
   1  13   0    0.30    0.20
   1  13   0    0.20    0.20
  -1  13   0    0.30    0.20
   1  13   0    0.10    0.10
  -1  13   0    0.00    0.10
  -2  13   0  374.06   13.80
   2  13   0  378.46   12.90
  -2  13   0  349.77   12.90
  -2  13   0  361.26   13.00
   2  13   0  352.86   12.90
   2  13   0  361.26   12.90
   2  13   0  379.16   14.10
  -2  13   0  366.16   12.90
  -3  13   0    0.10    0.10
  -3  13   0   -0.10    0.10
   3  13   0    0.70    1.60
   3  13   0    0.10    0.10
  -3  13   0    0.10    0.10
   3  13   0    0.10    0.10
  -3  13   0    0.10    0.10
  -3  13   0   -0.40    1.40
  -3  13   0    0.00    0.10
   3  13   0    0.00    0.20
   4  13   0    3.80    0.40
   4  13   0    4.10    0.20
  -4  13   0    3.80    0.30
   4  13   0    4.40    0.30
  -4  13   0    3.90    0.20
  -4  13   0    4.10    0.20
  -4  13   0    4.00    0.20
  -5  13   0    0.00    0.10
  -5  13   0    0.10    0.10
  -5  13   0    0.10    0.10
   5  13   0   -0.20    0.10
  -5  13   0    0.20    0.10
  -5  13   0    0.00    0.10
  -6  13   0   66.79    2.40
  -6  13   0   63.79    2.40
   6  13   0   65.79    2.40
   6 -13   0   64.59    2.60
  -6  13   0   67.19    2.40
  -7  13   0   -0.10    0.10
   7 -13   0    0.00    0.10
  -7  13   0    0.00    0.10
   7  13   0    0.20    0.10
   7  13   0    0.00    0.10
  -7  13   0    0.00    0.10
   7  13   0    0.00    0.10
   8 -13   0  137.49    4.80
   8  13   0  137.69    4.90
  -8  13   0  132.79    4.80
   0  14   0   13.90    0.50
   0  14   0   12.50    0.60
   0  14   0   12.80    0.50
   0  14   0   12.70    0.50
   1  14   0    0.00    0.10
  -1  14   0    0.00    0.10
  -1  14   0    0.00    0.10
  -1  14   0    0.10    0.10
   1  14   0    0.00    0.10
  -1  14   0    0.00    0.10
   1  14   0    0.20    0.10
   1  14   0    0.10    0.10
  -1  14   0   -0.10    0.10
   2  14   0   41.80    1.70
  -2  14   0   39.90    1.50
  -2  14   0   40.30    1.50
  -2  14   0   40.90    1.60
   2  14   0   39.50    1.50
   2  14   0   41.40    1.50
  -2  14   0   40.00    1.50
   3  14   0    0.00    0.10
   3  14   0    0.10    0.20
  -3  14   0    0.00    0.10
  -3  14   0    0.00    0.10
   3  14   0    0.00    0.10
  -3  14   0    0.10    0.10
  -3  14   0    0.10    0.10
  -4  14   0    2.40    0.30
   4  14   0    2.30    0.20
   4  14   0    2.70    0.30
  -4  14   0    2.60    0.20
  -4  14   0    2.10    0.20
  -4  14   0    2.50    0.20
  -4  14   0    2.30    0.20
   5  14   0    0.00    0.10
  -5  14   0    0.00    0.10
   5  14   0   -0.10    0.10
  -5  14   0    0.00    0.10
   5 -14   0   -0.10    0.10
   5  14   0    0.00    0.10
   5  14   0    0.20    0.10
  -5  14   0    0.00    0.10
  -5  14   0    0.10    0.10
   6 -14   0   82.89    3.10
  -6  14   0   84.39    3.00
  -6  14   0   83.39    3.00
   6  14   0   83.79    3.00
   6  14   0   87.49    3.10
   7  14   0    0.00    0.10
  -7  14   0    0.10    0.10
   7 -14   0    0.00    0.10
   0  15   0    0.50    0.10
   0  15   0    0.00    0.10
   0  15   0    0.00    0.10
  -1  15   0    0.10    0.10
  -1  15   0    0.20    0.10
   1  15   0    0.10    0.10
   1  15   0    0.10    0.10
  -1  15   0    0.00    0.10
   1  15   0    0.10    0.10
  -1  15   0    0.10    0.10
  -1  15   0    0.10    0.10
   1  15   0    0.00    0.10
   2  15   0  320.77   11.20
  -2  15   0  314.97   11.20
   2  15   0  321.17   11.20
  -2  15   0  309.77   11.20
  -2  15   0  317.77   11.20
   2  15   0  316.27   11.20
  -2  15   0  319.57   11.20
  -2  15   0  309.57   11.20
   3  15   0    0.10    0.10
  -3  15   0    0.10    0.10
   3  15   0    0.10    0.10
  -3  15   0    0.10    0.10
   3  15   0    0.00    0.10
  -3  15   0    0.20    0.20
  -3  15   0    0.10    0.10
   4  15   0    0.60    0.10
   4  15   0    0.60    0.10
  -4  15   0    0.40    0.10
   4  15   0    0.60    0.20
  -4  15   0    0.40    0.10
  -4  15   0    0.80    0.10
   5  15   0    0.00    0.10
   5 -15   0    0.00    0.10
  -5  15   0    0.00    0.10
  -5  15   0    0.00    0.10
   5  15   0    0.10    0.10
   0  16   0   64.79    2.40
   0  16   0   67.79    2.40
   0  16   0   65.29    2.40
  -1  16   0    0.00    0.10
   1  16   0    0.00    0.10
  -1  16   0    0.00    0.10
   1  16   0    0.00    0.10
  -1  16   0    0.10    0.10
   2  16   0    0.20    0.10
   2  16   0    0.20    0.10
   2  16   0    0.30    0.10
  -2  16   0    0.30    0.10
  -2  16   0    0.10    0.10
   3  16   0    0.10    0.10
  -3  16   0    0.10    0.10
   3  16   0    0.10    0.10
   4 -16   0   26.80    1.00
   4  16   0   27.90    1.00
   0   0  -1    1.30    0.60
   1   0   1    0.00    0.10
   1   0  -1    0.00    0.10
  -1   0  -1    0.00    0.10
   1   0  -1    0.40    1.30
  -1   0   1    0.00    0.10
   1   0  -1    0.10    0.10
   1   0  -1    0.00    0.10
   1   0   1    0.00    0.10
   1   0  -1    0.00    0.10
  -1   0  -1    0.00    0.10
  -2   0  -1    0.00    0.10
  -2   0  -1    0.00    0.20
   2   0   1    0.00    0.10
   2   0  -1    0.00    0.10
   2   0   1    0.30    2.70
  -2   0   1    0.10    0.30
   2   0  -1    0.20    0.20
   2   0   1    0.00    0.10
  -2   0   1    0.00    0.20
   2   0  -1    0.00    1.90
   2   0  -1    0.00    0.10
  -2   0  -1    0.10    0.20
   3   0  -1    0.10    0.20
   3   0  -1    0.00    0.10
  -3   0  -1    0.20    0.30
   3   0  -1    0.10    0.10
  -3   0  -1    0.10    0.10
  -3   0   1   -0.10    0.30
   3   0   1    0.00    0.10
   3   0   1    3.30    4.50
  -3   0   1    0.20    0.20
  -3   0  -1    0.30    0.20
   3   0  -1    0.10    0.10
  -3   0   1    0.00    0.10
   3   0   1    0.00    0.20
   4   0  -1   -4.70    3.60
  -4   0   1    0.10    0.10
  -4   0   1   -0.20    0.20
   4   0  -1    0.10    0.20
   4   0  -1    0.10    0.10
  -4   0  -1    0.10    0.30
  -4   0  -1    0.00    0.10
   4   0   1    0.00    0.20
  -4   0   1   -0.30    0.40
   4   0  -1    0.00    0.10
   4   0   1    0.00    0.10
   4   0   1   -0.10    0.10
  -4   0  -1    0.00    0.30
  -5   0   1   -0.20    0.30
   5   0  -1    0.00    0.10
   5   0   1    0.00    0.10
  -5   0  -1    0.00    0.10
   5   0   1    0.30    0.20
   5   0  -1    0.10    0.10
  -5   0  -1    0.50    0.30
  -5   0   1    0.50    0.60
   5   0  -1   -0.60    4.80
  -5   0   1    0.00    0.10
   5   0   1    0.10    0.10
  -5   0  -1    0.50    0.50
   6   0   1    6.40   11.40
   6   0  -1    5.80    6.50
   7   0   1    0.10    0.10
   7   0   1   -4.10   12.50
   7   0  -1    0.10    0.10
  -7   0  -1    0.00    0.10
   7   0  -1    0.00    0.10
  -7   0   1    0.10    0.50
   7   0  -1    0.90    8.90
  -7   0   1    0.00    0.10
  -7   0  -1    0.00    0.10
  -7   0  -1    0.00    0.80
  -7   0  -1   -0.10    0.20
   7   0   1    0.10    0.10
   7   0   1    0.00    0.10
   7   0  -1    0.00    0.10
  -7   0  -1    0.10    0.10
   7   0  -1    0.00    0.10
   8   0  -1    5.40   12.70
  -8   0   1    0.50    1.70
   9   0   1    0.10    0.10
  -9   0  -1    0.10    0.10
  -9   0   1    0.10    0.10
  -9   0  -1   -0.10    1.60
   9   0  -1  -12.60   19.60
  -9   0   1    0.00    0.10
   9   0  -1    0.00    0.10
  -9   0  -1    0.20    0.10
   9   0  -1    0.20    0.10
  -9   0  -1    0.10    0.10
   9   0   1    0.00    0.10
  -9   0   1    0.00    0.10
 -10   0  -1   -0.20    0.10
  10   0  -1   -0.10    0.20
 -10   0   1    0.20    0.20
  10   0   1    0.00    0.10
 -10   0   1    0.00    0.20
  10   0   1    0.30    0.10
 -10   0  -1    0.20    0.20
 -11   0  -1    0.10    0.10
 -11   0   1    0.00    0.10
  11   0   1    0.00    0.10
 -12   0   1    0.10    0.10
 -12   0  -1    0.00    0.10
 -13   0  -1    0.10    0.10
 -13   0   1    0.00    0.10
   0  -1  -1    1.10    1.10
   0   1  -1    0.10    0.10
   0   1  -1    0.10    0.10
   0   1   1    0.00    0.10
   0  -1  -1    0.00    0.10
  -1  -1  -1   11.20    0.60
   1   1  -1   12.10    0.40
   1  -1   1   12.00    0.50
   1   1  -1   12.40    0.40
   1   1  -1   10.40    1.60
  -1   1   1   11.80    0.60
  -1  -1  -1   11.80    0.40
   1   1  -1   10.90    0.50
  -1  -1  -1   11.70    0.50
  -1   1   1   11.30    0.60
  -1  -1   1   11.30    0.50
  -1   1  -1   12.40    0.40
  -1   1  -1   12.10    0.40
   1  -1  -1   12.70    0.40
  -1   1  -1   12.00    0.50
   1  -1  -1   12.10    0.40
  -1  -1   1   10.70    0.40
   1   1   1   11.90    0.40
  -1   1  -1   11.40    0.50
   1  -1  -1   12.00    0.60
  -2   1   1    7.60    0.60
  -2  -1  -1    6.80    0.50
   2   1  -1    6.60    0.40
   2  -1   1    7.20    0.30
   2  -1   1    6.80    0.50
  -2  -1  -1    7.00    0.30
  -2   1   1    7.70    0.30
   2   1  -1    5.50    2.00
  -2  -1  -1    7.00    0.50
   2   1  -1    8.60    0.30
   2   1  -1    7.70    0.30
  -2   1  -1    7.20    0.30
   2   1   1    8.60    2.50
  -2   1  -1    8.50    0.30
   2  -1  -1    9.90    2.90
   2  -1  -1    8.10    0.30
   2   1   1    6.50    0.40
  -2   1  -1    6.20    0.50
  -2   1  -1    6.60    0.50
   2  -1  -1    7.70    0.30
  -2  -1   1    7.20    0.50
   2  -1  -1    7.20    0.50
   2   1   1    7.50    0.30
   3   1  -1    5.10    0.20
  -3  -1  -1    5.50    0.50
  -3   1   1    5.60    0.70
   3   1  -1    5.10    0.40
   3   1  -1    4.40    2.50
  -3   1   1    5.80    0.50
   3  -1   1    4.80    0.20
  -3  -1  -1    5.00    0.20
   3   1  -1    5.00    0.20
   3   1  -1    5.10    0.20
   3  -1   1    4.80    0.40
   3  -1   1    5.10    0.20
  -3   1   1    4.70    0.20
   3  -1  -1    3.50    3.50
   3  -1  -1    5.20    0.20
  -3  -1   1    5.60    0.50
  -3   1  -1    4.90    0.60
   3   1   1    4.90    0.20
   3  -1  -1    5.20    0.50
   3   1   1    7.00    3.20
  -3  -1   1    4.90    0.70
   3  -1  -1    5.10    0.20
   3   1   1    5.10    0.40
   3   1   1    5.10    0.20
  -3  -1   1    4.90    0.20
  -3   1  -1    4.80    0.30
  -3   1  -1    5.20    0.50
  -4   1   1  443.06   15.60
  -4  -1  -1  430.46   15.60
   4   1  -1  437.26   18.70
   4  -1   1  408.26   20.10
  -4   1  -1  438.86   15.60
   5   1  -1    2.70    0.50
  -5   1   1    3.00    0.60
   5   1  -1    6.60    4.70
  -5   1   1    3.20    0.70
  -5  -1  -1    2.30    0.50
  -5  -1  -1    2.00    0.50
  -5  -1  -1    2.50    0.20
   5   1  -1    2.50    0.20
   5   1  -1    2.50    0.20
  -5   1   1    2.40    0.20
   5   1  -1    2.60    0.10
   5  -1   1    2.50    0.10
   5  -1   1    2.50    0.50
   5  -1   1    2.60    0.20
  -5   1  -1    2.30    0.60
   5  -1  -1    2.50    0.10
   5   1   1    2.50    0.50
  -5  -1   1    2.50    0.20
  -5   1  -1    2.60    0.20
   5  -1  -1    2.20    0.50
   5  -1  -1    2.00    5.70
  -5   1  -1    2.60    0.10
  -5  -1   1    2.70    0.90
  -5   1  -1    2.30    0.50
  -5  -1   1    2.90    0.80
   5  -1  -1    2.70    0.20
   5   1   1    2.60    0.20
   5   1   1    7.10    6.10
   5   1   1    2.60    0.10
  -6  -1  -1  483.95   16.70
  -6  -1  -1  446.16   16.50
  -6   1   1  434.46   16.20
   6   1  -1  433.46   15.70
  -6   1   1  454.55   16.60
   6   1  -1  421.66   16.20
   6  -1   1  453.95   16.30
   6   1   1  453.25   16.30
   6  -1  -1  444.66   16.30
   6  -1  -1  436.96   22.30
  -6  -1   1  453.05   16.50
   6   1   1  406.76   22.80
  -6   1  -1  431.26   16.50
  -7  -1  -1    1.20    0.90
   7   1  -1    0.60    0.10
  -7  -1  -1    0.70    0.10
  -7   1   1    0.10    1.00
   7  -1   1    0.50    0.10
   7   1  -1    0.60    0.10
   7   1  -1    0.40    0.10
  -7   1   1    0.50    0.20
   7   1  -1    5.80    8.40
   7  -1   1   30.40   15.60
   7  -1   1    0.40    0.10
  -7  -1  -1    0.70    0.20
   7   1  -1    0.60    0.10
  -7   1   1    0.40    0.10
  -7  -1  -1    0.50    0.20
   7   1   1    0.60    0.10
   7  -1  -1    0.80    0.40
   7  -1  -1    4.30    9.70
  -7  -1   1    0.60    0.10
  -7   1  -1    0.50    0.20
   7  -1  -1    0.50    0.20
   7  -1  -1    0.60    0.10
   7   1   1   -5.30   17.20
   7  -1  -1    0.60    0.10
  -7  -1   1    0.40    0.70
   7   1   1    0.60    0.10
   7   1   1    0.70    0.20
  -7   1  -1    0.60    0.10
  -7   1  -1    1.60    0.80
  -7   1  -1    0.70    0.20
  -8   1   1    5.40    0.30
  -8  -1  -1    4.50    0.30
   8  -1   1    5.00    0.30
   8   1  -1    7.40   14.50
   8   1  -1    4.90    0.20
  -8  -1  -1    5.50    0.40
  -8  -1  -1    4.90    0.30
  -8   1   1    4.20    0.30
   8   1  -1    5.50    0.30
   8   1  -1    5.00    0.30
   8  -1   1    5.40    0.30
  -8   1   1    5.60    0.50
   8  -1  -1    5.40    0.30
  -8  -1   1    2.90    2.40
   8   1   1    5.00    0.30
  -8  -1   1    4.50    0.30
  -8   1  -1    4.20    0.30
  -8   1  -1    4.00    1.10
  -8   1  -1    5.50    0.40
   8   1   1   20.50   17.70
   8  -1  -1    4.90    0.30
  -8  -1   1    5.30    0.30
   8   1   1    5.00    0.30
   8  -1  -1   43.40   15.40
   9   1  -1  -32.50   17.10
  -9   1  -1   -0.30    1.50
  10  -1   1   21.00    0.80
  10  -1   1   20.90    0.90
 -10   1   1   19.20    1.00
  10   1  -1   20.30    0.80
 -10   1  -1   19.90    1.00
  10   1   1   21.20    0.80
  10   1   1   21.00    0.90
 -10  -1   1   23.20    1.00
 -10  -1   1   21.40    0.80
  10  -1  -1   20.40    0.80
 -10  -1   1   20.00    1.00
 -10   1  -1   21.80    0.80
 -11   1   1    0.20    0.10
 -11   1   1    0.20    0.10
 -11  -1  -1    0.20    0.10
  11  -1   1    0.20    0.10
  11   1   1    0.20    0.10
 -11   1  -1    0.20    0.10
 -11  -1   1    0.30    0.10
 -11   1  -1    0.10    0.10
 -12   1   1    5.80    0.30
 -12  -1  -1    5.30    0.30
 -12  -1   1    5.40    0.30
 -12   1  -1    5.40    0.30
  12   1   1    4.90    0.20
 -13  -1  -1    0.40    0.10
 -13   1   1    0.40    0.20
 -13  -1  -1    0.40    0.10
 -13   1  -1    0.50    0.10
   0  -2  -1   95.69    6.10
   0   2  -1   90.99    3.40
   0   2  -1   97.29    3.50
  -1   2   1    8.30    0.50
  -1   2   1    8.30    0.30
   1  -2   1    8.50    0.50
  -1   2   1    7.90    0.30
   1   2  -1    8.20    0.30
  -1   2   1    9.40    0.60
   1   2  -1    8.20    0.40
  -1  -2  -1    7.80    0.60
  -1  -2  -1    8.20    0.30
   1  -2   1    8.20    0.30
   1   2  -1    8.70    0.30
   1   2  -1    8.80    0.30
   1   2  -1    6.60    1.50
  -1   2  -1    8.50    0.30
  -1   2  -1    8.40    0.40
   1   2   1    8.10    0.30
   1  -2  -1    8.40    0.30
  -1   2  -1    8.40    0.30
   1  -2  -1    8.10    0.50
   1   2   1    8.60    0.50
  -1  -2   1    7.80    0.40
  -1  -2   1    7.80    0.30
   1   2   1    9.10    2.20
  -1   2  -1    8.40    0.50
   1  -2  -1   11.00    3.00
   2   2  -1   90.09    5.20
  -2  -2  -1   92.69    3.50
   2   2  -1   92.39    3.50
  -2   2   1   92.89    3.60
   2  -2   1   95.19    3.50
  -2   2   1   96.09    3.70
   2  -2  -1  100.49    3.30
  -2  -2   1   93.09    3.50
  -2  -2   1   93.89    3.30
  -2   2  -1   94.89    3.50
   2   2   1   87.09    6.00
   2  -2  -1   94.79    3.60
   2  -2  -1   86.79    6.90
  -3  -2  -1    6.80    0.60
   3  -2   1    6.60    0.50
   3   2  -1    6.50    0.30
   3  -2   1   11.40    6.90
   3   2  -1    7.40    2.60
   3   2  -1    6.30    0.50
  -3   2   1    6.80    0.60
   3   2  -1    6.50    0.30
   3   2  -1    6.40    0.30
  -3  -2  -1    6.40    0.30
  -3   2   1    6.50    0.70
  -3   2   1    6.40    0.30
  -3  -2  -1    7.20    0.50
   3  -2   1    6.40    0.30
   3  -2  -1    1.50    3.80
  -3   2  -1    6.20    0.30
   3  -2  -1    6.60    0.20
  -3   2  -1    6.40    0.60
   3   2   1    6.30    0.30
   3   2   1    6.70    0.30
  -3   2  -1    6.00    0.60
   3  -2  -1    7.20    0.60
  -3   2  -1    6.10    0.30
   3   2   1    3.90    2.90
  -3  -2   1    6.30    0.30
   3  -2  -1    6.80    0.30
   3   2   1    7.00    0.50
  -3  -2   1    7.20    0.60
   4   2  -1    3.20    2.80
   4   2  -1    2.50    0.20
  -4   2   1    2.80    0.20
  -4  -2  -1    4.30    0.70
  -4   2   1    3.90    0.60
   4  -2   1    2.60    0.20
   4   2  -1    2.80    0.20
  -4   2   1    3.00    0.80
   4   2  -1    2.60    0.40
   4   2  -1    2.70    0.10
  -4  -2   1    2.50    0.20
   4  -2  -1    2.70    0.50
  -4  -2   1    2.70    0.50
   4  -2  -1    2.70    6.00
  -4   2  -1    2.90    0.10
   4   2   1    2.90    0.20
   4   2   1    2.90    0.20
   4  -2  -1    2.80    0.10
   4   2   1    3.80    0.50
  -4   2  -1    4.00    0.60
  -4  -2   1    2.30    0.60
   4  -2  -1    2.90    0.20
   4   2   1    2.80    0.20
  -4   2  -1    3.10    0.20
   5   2  -1    6.50    4.20
  -5  -2  -1    2.10    0.50
  -5   2   1    1.10    0.20
  -5   2   1    1.60    0.60
   5   2  -1    1.60    0.10
  -5   2   1    1.40    0.10
  -5   2   1    2.00    0.50
   5  -2   1   -4.30    9.80
  -5  -2  -1    1.50    0.10
   5  -2   1    1.60    0.10
   5   2  -1    1.90    0.40
   5   2  -1    1.50    0.10
   5   2  -1    1.20    0.10
  -5  -2  -1    1.90    0.60
   5  -2   1    2.10    0.50
   5   2   1    1.50    0.10
  -5   2  -1    1.40    0.40
   5  -2  -1    1.50    0.10
   5  -2  -1    1.60    0.10
  -5  -2   1    1.00    0.80
   5   2   1    2.10    0.50
   5   2   1    1.20    0.10
  -5  -2   1    1.80    0.50
   5   2   1    5.90    5.60
   5   2   1    1.50    0.10
  -5  -2   1    1.60    0.10
   5  -2  -1    1.90    0.50
  -5   2  -1    1.50    0.10
   5  -2  -1   -0.10    5.90
  -5   2  -1    1.70    0.50
   6  -2   1  128.89    4.90
  -6   2   1  114.19    5.10
   6   2  -1  122.79    4.20
   6   2  -1  119.69    4.30
   6  -2   1  120.79    4.30
   6   2  -1   97.29   13.00
  -6   2   1  111.89    4.90
   6   2  -1  119.89    4.20
  -6   2   1  113.29    4.30
  -6  -2  -1  120.09    4.30
  -6  -2  -1  121.29    4.90
  -6  -2  -1  125.89    5.10
  -6   2   1  118.39    4.40
   6   2   1  122.09    4.90
  -6  -2   1  119.39    4.30
   6  -2  -1  112.59    4.90
   6   2   1  120.49    4.30
   6   2   1  117.89    4.30
   6  -2  -1  102.39   15.00
  -6  -2   1  116.79    5.10
  -6   2  -1  120.69    4.20
   6  -2  -1  117.59    4.20
   6  -2  -1  118.79    4.30
   6   2   1  120.59   13.70
  -6   2  -1  117.59    4.40
  -6   2  -1  122.29    4.80
   6   2   1  120.89    4.20
  -7  -2  -1   -0.20    1.00
   7   2  -1   -2.60    7.30
   7   2  -1    0.70    0.10
   7   2  -1    0.20    0.10
  -7   2   1    1.40    1.00
  -7   2   1    0.40    0.10
   7   2  -1    0.10    0.10
  -7   2   1    0.20    0.10
   7   2   1    0.20    0.10
   7   2   1   -0.10   10.70
  -7   2  -1    0.20    0.10
  -7   2  -1    1.20    0.70
   7  -2  -1    0.20    0.10
   7  -2  -1    0.20    0.10
  -7  -2   1    0.20    0.10
  -7   2  -1    0.30    0.20
  -7   2  -1    0.10    0.10
   7   2   1    0.30    0.10
   7  -2  -1   14.20   11.90
   7   2   1    0.20    0.10
   8   2  -1   13.20    0.60
   8   2  -1   12.70    0.50
   8   2  -1   13.40    0.50
  -8  -2  -1   12.20    0.60
  -8   2   1   13.80    0.80
  -8  -2  -1   13.20    0.60
  -8   2   1   13.50    0.60
  -8   2   1   12.60    0.60
   8   2  -1   29.50   11.20
   8  -2   1   12.70    0.60
  -8   2  -1   11.10    1.70
  -8   2  -1   12.10    0.60
   8  -2  -1   18.40   16.50
  -8  -2   1   13.60    0.60
   8  -2  -1   13.30    0.60
   8  -2  -1   13.70    0.60
   8   2   1   12.40    0.50
  -8   2  -1   13.70    0.70
   8   2   1   13.10    0.60
   8   2   1   43.90   17.40
   8   2   1   13.70    0.60
   9  -2   1    1.70    0.20
  -9   2   1    1.80    0.20
  -9  -2  -1    1.90    0.20
  -9   2   1    1.80    0.30
   9   2  -1    1.70    0.20
  -9  -2  -1    1.70    0.20
  -9  -2  -1    2.00    0.30
   9  -2   1    1.70    0.20
  -9   2   1    1.70    0.20
   9   2  -1    1.60    0.10
   9   2   1    2.00    0.20
   9   2   1    1.70    0.20
  -9   2  -1    1.50    0.20
  -9   2  -1    1.50    0.30
  -9   2  -1    1.90    0.30
   9  -2  -1    2.00    0.20
  -9   2  -1    3.00    1.40
   9  -2  -1    1.80    0.20
  -9  -2   1    1.70    0.20
  10  -2   1    7.60    0.40
 -10  -2  -1    6.30    0.70
  10  -2   1    8.70    0.50
  10   2  -1   16.80   33.50
 -10  -2  -1    8.60    0.50
 -10   2   1    6.50    0.50
  10   2   1    7.80    0.40
 -10  -2   1    8.20    0.40
  10  -2  -1    7.70    0.40
  10  -2  -1    7.50    0.40
 -10   2  -1    8.30    0.50
  10   2   1    8.70    0.40
 -11   2   1   -0.10    0.10
 -11   2   1   -0.10    0.10
  11  -2   1    0.00    0.10
 -11  -2  -1    0.00    0.10
  11  -2  -1    0.10    0.10
 -11   2  -1   -0.10    0.10
 -11   2  -1    0.00    0.10
 -12  -2  -1    8.20    0.40
 -12   2   1    8.00    0.40
  12   2  -1    7.90    0.30
 -12  -2   1    9.20    0.60
 -12   2  -1    8.20    0.40
   0   3  -1    0.10    0.20
   0  -3   1    0.30    0.20
   0   3   1    0.10    0.10
   0  -3  -1    1.00    3.30
   0  -3  -1    0.10    0.20
   0   3  -1    0.10    0.10
   0  -3   1    0.20    0.10
   0   3   1   -0.10    0.30
   0  -3  -1    0.00    0.10
   0  -3   1    0.00    0.10
   0   3  -1    0.00    0.10
  -1  -3  -1   39.50    1.70
   1  -3   1   41.10    1.60
   1  -3   1   39.50    1.40
   1   3  -1   43.90    1.50
   1   3  -1   39.20    3.40
   1   3  -1   38.40    1.60
  -1   3   1   41.50    1.50
  -1  -3  -1   39.70    1.40
  -1   3   1   38.90    1.80
  -1  -3  -1   43.60    1.70
   1   3  -1   40.70    1.50
   1   3  -1   41.40    1.50
  -1  -3   1   40.90    1.60
   1  -3  -1   47.70    6.10
   1   3   1   33.80    4.30
  -1   3  -1   40.60    1.40
  -1   3  -1   41.90    1.50
  -1   3  -1   39.20    1.60
  -1  -3   1   39.30    1.40
   1  -3  -1   40.90    1.70
   1   3   1   41.30    1.50
  -1   3  -1   41.00    1.60
  -1   3  -1   41.00    1.50
  -2  -3  -1  563.04   20.30
  -2   3   1  557.44   20.30
   2   3  -1  576.44   22.20
  -2   3  -1  565.24   20.30
   2  -3  -1  589.64   23.60
  -3  -3  -1    2.00    0.50
  -3  -3  -1    2.30    0.10
   3  -3   1    2.50    0.40
   3   3  -1    4.70    2.60
  -3  -3  -1    2.00    0.40
   3   3  -1    2.10    0.20
   3   3  -1    2.20    0.40
  -3   3   1    2.20    0.20
  -3   3   1    1.90    0.10
   3   3  -1    2.20    0.10
   3   3  -1    2.10    0.10
  -3   3   1    1.80    0.50
   3  -3   1    2.10    0.10
  -3   3   1    2.30    0.50
  -3   3  -1    2.00    0.40
   3  -3  -1    2.30    0.10
  -3  -3   1    1.90    0.40
  -3  -3   1    2.00    0.10
  -3   3  -1    2.70    0.50
  -3   3  -1    2.30    0.20
   3   3   1    2.20    0.10
   3   3   1    2.20    0.40
  -3   3  -1    2.10    0.10
   3   3   1    2.10    0.20
   3  -3  -1    2.10    0.50
   4  -3   1   62.49    2.30
  -4  -3  -1   69.59    2.70
  -4   3   1   59.39    2.80
   4   3  -1   61.49    2.60
  -4   3   1   58.29    2.30
   4  -3   1   81.59   14.20
  -4  -3  -1   66.29    2.30
   4   3  -1   64.79    2.30
  -4  -3  -1   61.69    2.70
  -4   3   1   58.09    2.70
   4  -3   1   67.19    2.70
  -4   3   1   67.09    2.40
   4   3  -1   63.59    2.30
   4   3  -1   64.09    2.30
   4   3  -1   65.79    6.30
   4   3   1   62.39    2.30
  -4   3  -1   64.89    2.70
   4  -3  -1   60.09    2.70
   4   3   1   65.19    2.30
   4   3   1   63.19    2.70
  -4   3  -1   65.49    2.70
   4   3   1   66.79    2.30
   4   3   1   73.69    8.80
  -4  -3   1   58.59    2.70
  -4  -3   1   59.89    2.30
   4  -3  -1   56.09   10.20
   4  -3  -1   64.89    2.30
  -4   3  -1   65.59    2.40
  -5   3   1    3.70    0.30
   5  -3   1    4.00    0.20
  -5  -3  -1    4.00    0.80
  -5   3   1    3.70    0.20
  -5   3   1    4.20    0.70
   5   3  -1    4.20    0.20
   5   3  -1    7.50    4.30
   5  -3   1    3.90    0.60
   5   3  -1    4.20    0.20
  -5  -3  -1    3.90    0.20
  -5   3   1    5.30    1.10
   5  -3   1   -2.80   12.20
   5   3  -1    3.90    0.20
   5   3  -1    3.90    0.50
   5   3   1    4.50    5.90
  -5   3  -1    4.00    0.20
   5   3   1    3.90    0.20
   5  -3  -1    3.90    0.20
   5   3   1    4.20    0.20
  -5   3  -1    3.20    0.80
  -5   3  -1    3.70    0.30
   5   3   1    4.10    0.20
  -5  -3   1    3.70    0.20
  -5  -3   1    5.10    0.70
   5  -3  -1    3.90    0.60
   5   3   1    4.20    0.60
  -5   3  -1    3.50    0.60
   6   3  -1  485.95   17.60
  -6   3   1  469.75   17.80
   6  -3   1  481.25   17.50
  -6  -3  -1  492.65   17.60
  -6  -3  -1  472.15   17.30
   6   3  -1  452.25   22.80
  -6   3   1  465.75   17.70
   6   3   1  437.86   32.00
   6   3   1  486.25   17.50
   6  -3  -1  445.56   17.50
   6   3   1  486.95   16.80
  -6  -3   1  473.65   17.60
   6  -3  -1  450.05   26.70
  -6   3  -1  482.85   17.30
   7   3  -1   11.90    0.50
   7   3  -1   14.30    8.20
  -7   3   1   10.40    0.50
   7   3  -1   10.70    0.50
  -7   3   1   11.20    1.70
   7   3  -1   10.80    0.50
  -7  -3  -1   13.00    2.00
   7  -3   1   12.10    0.50
   7  -3   1   11.30    0.60
  -7   3   1   11.50    0.60
  -7   3   1   12.20    0.50
  -7  -3  -1   11.30    0.60
   7   3  -1   11.10    0.50
   7   3  -1   12.40    0.50
  -7  -3  -1   11.80    0.50
   7   3  -1   12.40    0.50
  -7  -3   1   12.20    0.50
  -7   3  -1   11.20    0.60
  -7   3  -1   11.90    0.50
  -7   3  -1   11.50    0.50
  -7   3  -1   11.20    0.50
  -7   3  -1   13.40    1.40
   7  -3  -1   11.10    0.60
   7   3   1   30.50   11.70
  -7   3  -1   11.20    0.60
   7  -3  -1   11.90    0.50
   7  -3  -1   12.80   14.70
   7   3   1   12.00    0.50
   7   3   1   12.00    0.50
   7   3   1   12.10    0.50
  -8   3   1  137.99    4.90
  -8  -3  -1  139.89    4.90
  -8   3   1  131.79    4.90
   8   3  -1  137.59    4.90
   8   3  -1  122.19    4.80
   8  -3   1  137.89    4.90
   8  -3   1  137.59    5.00
  -8   3   1  140.49    5.10
  -8   3   1  139.09    6.00
   8   3  -1  134.29    4.90
   8   3  -1  132.39   20.30
   8   3   1  137.39    4.90
  -8   3  -1  134.79    4.90
   8   3   1  134.99    4.90
  -8   3  -1  128.79    4.90
  -8  -3   1  135.49    4.90
   8  -3  -1  140.29    4.90
   8   3   1  185.18   37.50
  -8   3  -1  139.39    5.70
  -8   3  -1  135.69    5.10
  -8   3  -1  147.99    4.90
   8   3   1  140.99    4.90
   8  -3  -1  131.69    5.00
  -8   3  -1  131.29    4.80
   9  -3   1    0.80    0.20
  -9   3   1    0.90    0.30
  -9  -3  -1    0.40    0.20
   9  -3   1    0.80    0.20
  -9  -3  -1    1.00    0.20
   9   3  -1    0.60    0.10
   9   3  -1    0.60    0.10
  -9   3   1    0.80    0.20
   9   3   1    0.70    0.10
  -9  -3   1    0.70    0.20
  -9   3  -1    0.60    0.20
  -9  -3   1    0.70    0.20
   9   3   1    0.60    0.10
  -9   3  -1    0.80    0.20
   9  -3  -1    0.70    0.20
   9   3   1    0.70    0.10
   9  -3  -1    0.80    0.10
  -9   3  -1    0.80    0.20
  10  -3   1    3.40    0.30
 -10  -3  -1    4.40    0.30
  10   3  -1    1.80   26.40
  10  -3   1    3.90    0.30
  10   3   1    3.70    0.30
 -10  -3   1    4.00    0.30
 -10   3  -1    3.80    0.30
 -10   3  -1    3.40    0.40
  10  -3  -1    3.60    0.40
 -11  -3  -1    0.30    0.10
  11  -3   1    0.20    0.10
 -11   3   1    0.30    0.10
 -11   3   1    0.00    0.10
 -11   3  -1    0.30    0.10
  11  -3  -1    0.20    0.10
 -11   3  -1    0.00    0.10
  11   3   1    0.30    0.10
 -11  -3   1    0.20    0.10
  12   3  -1   50.69    1.90
 -12   3   1   48.20    1.90
 -12   3   1   57.89    2.00
 -12  -3  -1   55.79    2.00
 -12   3  -1   55.69    2.00
 -12  -3   1   57.99    2.00
 -12   3  -1   48.20    1.90
   0   4  -1  520.25   19.10
   0  -4  -1  551.14   22.70
   0   4   1  540.25   19.20
   1   4  -1   15.00    0.60
  -1  -4  -1   16.60    0.80
  -1   4   1   18.00    1.50
  -1  -4  -1   19.90    5.00
   1   4  -1   15.00    0.60
  -1  -4  -1   16.00    0.90
  -1   4   1   15.00    0.60
  -1   4   1   14.60    0.60
   1   4  -1   16.00    0.60
   1  -4   1   15.70    0.80
  -1   4   1   16.60    0.90
  -1  -4  -1   14.80    0.60
   1  -4   1   15.00    0.60
  -1   4  -1   15.00    0.60
  -1   4  -1   14.50    0.90
   1   4   1   16.10    0.60
   1   4   1   15.30    0.90
   1   4   1   14.40    0.60
  -1  -4   1   15.80    0.80
   1  -4  -1   28.00    6.60
  -1   4  -1   14.00    0.60
  -1   4  -1   15.30    0.50
  -1   4  -1   15.50    0.80
   1   4   1   14.40    0.60
  -1  -4   1   14.80    0.60
   1  -4  -1   15.10    0.60
  -2  -4  -1    0.30    0.10
   2   4  -1    0.20    0.10
  -2   4   1    0.30    0.40
   2   4  -1    1.50    2.60
   2   4  -1    0.20    0.10
   2   4  -1    0.50    0.20
  -2   4   1    0.10    0.10
   2  -4   1    0.50    0.20
  -2   4   1    0.30    0.10
  -2  -4  -1    0.40    0.60
  -2  -4  -1    0.30    0.20
  -2   4  -1    0.40    0.30
   2   4   1    0.20    0.10
  -2   4  -1    0.20    0.20
  -2   4  -1    0.20    0.10
  -2  -4   1    0.30    0.20
   2   4   1   -0.90    3.20
   2   4   1    0.40    0.20
   2  -4  -1    0.40    0.10
  -2   4  -1    0.10    0.10
   2   4   1    0.30    0.10
   2  -4  -1    0.40    0.30
  -3  -4  -1   59.69    2.10
   3   4  -1   59.89    2.40
  -3   4   1   56.29    2.10
   3   4  -1   59.19    2.00
   3   4  -1   44.10    5.80
   3  -4   1   57.09    2.40
  -3  -4  -1   60.29    2.40
   3   4  -1   56.19    2.10
  -3   4   1   58.79    2.50
   3  -4   1   56.19    2.10
  -3  -4  -1   57.19    2.60
  -3   4   1   58.99    2.50
   3   4  -1   55.79    2.10
   3   4   1   57.59    2.10
  -3  -4   1   62.99    2.40
  -3   4  -1   58.19    2.40
  -3  -4   1   57.39    2.10
  -3   4  -1   54.39    2.10
   3   4   1   61.09    2.50
   3   4   1   69.09    6.50
  -3   4  -1   54.29    2.10
   3   4   1   54.59    2.10
   3  -4  -1   58.79    2.50
  -4  -4  -1  489.15   17.30
  -4   4   1  485.65   17.30
   4   4  -1  479.95   21.00
   4   4  -1  476.95   17.20
   4  -4   1  462.85   17.30
  -4  -4  -1  456.95   17.20
  -4   4   1  479.75   17.40
  -4  -4   1  494.65   17.30
   4  -4  -1  496.15   17.40
  -4   4  -1  476.85   17.20
   4   4   1  456.95   21.60
   4   4   1  485.25   17.30
  -4   4  -1  467.75   17.30
  -4  -4   1  443.76   17.80
  -5   4   1    2.60    0.60
  -5  -4  -1    2.60    0.20
  -5  -4  -1    2.70    0.60
   5  -4   1    2.60    0.60
   5   4  -1    5.00    4.70
  -5  -4  -1    2.00    0.90
   5  -4   1    2.60    0.20
   5   4  -1    2.70    0.70
   5   4  -1    2.50    0.10
  -5   4   1    2.10    0.30
  -5   4   1    2.40    0.20
   5   4  -1    2.50    0.20
   5   4  -1    2.40    0.20
   5   4   1    2.30    0.20
   5   4   1  -10.60    5.40
   5  -4  -1    2.80    0.60
  -5  -4   1    2.50    0.60
   5   4   1    2.70    0.20
  -5  -4   1    2.40    0.20
   5  -4  -1    2.60    0.20
   5   4   1    2.40    0.20
   5  -4  -1  -19.70   10.70
  -5   4  -1    2.40    0.60
   5   4   1    2.40    0.60
  -5   4  -1    2.20    0.30
   6   4  -1   12.60    6.40
   6   4  -1   11.10    0.50
  -6  -4  -1   12.80    1.70
  -6   4   1   11.70    1.50
   6  -4   1   10.70    0.50
   6   4  -1   10.50    0.50
  -6  -4  -1   11.40    0.50
  -6   4   1   10.20    0.50
   6   4  -1   10.90    0.40
   6   4  -1   11.30    0.50
  -6   4   1   11.20    0.70
  -6  -4   1    9.60    0.60
   6  -4  -1   11.10    0.50
   6   4   1   12.20    0.50
  -6   4  -1   10.00    0.50
   6  -4  -1   11.00    0.50
   6   4   1   10.80    0.50
   6   4   1   10.60    0.50
   6   4   1   11.00    1.10
  -6   4  -1   11.30    0.50
  -6   4  -1   12.10    0.60
   6  -4  -1    8.60    1.10
   6   4   1   10.70    0.50
   6   4   1   11.50    8.40
  -6   4  -1   14.40    1.30
   6  -4  -1   31.80   12.70
   7   4  -1    3.80    0.20
  -7   4   1    4.00    0.20
   7   4  -1    3.50    0.30
   7  -4   1    3.50    0.30
  -7   4   1    3.40    0.40
  -7   4   1    3.90    0.30
  -7   4   1    3.20    0.20
  -7   4   1    3.30    1.10
   7   4  -1   -4.70    8.10
   7   4  -1    4.30    0.20
   7  -4   1    4.30    0.30
   7   4  -1    4.00    0.20
   7   4  -1    3.80    0.40
  -7  -4  -1    3.70    0.20
  -7   4  -1    4.00    0.30
   7  -4  -1    4.00    0.20
  -7   4  -1    3.40    0.30
  -7   4  -1    3.80    0.20
  -7   4  -1    4.30    0.20
   7   4   1    3.40    0.20
  -7  -4   1    3.90    0.30
   7   4   1    3.70    0.30
   7   4   1   33.00   12.20
   7  -4  -1    3.60    0.30
  -7   4  -1    3.50    0.40
   7   4   1    3.90    0.20
   7   4   1    4.00    0.20
  -8  -4  -1  177.38    6.60
   8   4  -1  169.08   19.90
  -8   4   1  179.88    6.50
   8   4  -1  183.48    6.60
   8  -4   1  187.18    6.60
  -8  -4  -1  190.18    6.60
   8   4  -1  173.98    6.60
   8  -4   1  186.18    6.60
  -8   4   1  182.98    6.60
   8   4  -1  182.48    6.60
  -8   4   1  192.78    6.80
  -8   4   1  191.28    7.70
  -8   4  -1  188.38    6.60
   8   4   1  187.28    6.60
   8   4   1  191.38    6.60
  -8   4  -1  182.88    6.50
   8   4   1  183.98    6.60
   8  -4  -1  186.98    6.60
  -8   4  -1  179.28    6.80
  -8   4  -1  174.08    6.60
   8   4   1  138.79   28.10
   8  -4  -1  183.18    6.60
  -8  -4   1  188.48    6.60
  -8   4  -1  183.78    6.60
  -8   4  -1  190.88    7.40
   9   4  -1   16.00   20.00
   9   4   1  -50.29   40.70
  -9   4  -1    0.30    1.30
 -10  -4  -1   14.00    0.70
  10  -4   1   14.00    0.60
 -10   4   1   14.60    0.70
  10   4   1   14.80    0.60
 -10   4  -1   13.50    0.60
 -10  -4   1   14.80    0.80
  10   4   1   15.60    0.60
  10  -4  -1   16.10    0.60
 -10   4  -1   15.10    0.60
 -11   4   1    0.10    0.10
 -11  -4  -1    0.00    0.10
  11  -4   1    0.10    0.10
 -11   4   1    0.10    0.10
  11   4  -1    0.10    0.10
 -11  -4   1    0.10    0.10
 -11   4  -1    0.10    0.10
  11  -4  -1    0.10    0.10
 -11   4  -1    0.10    0.10
 -12   4   1   15.00    0.60
 -12   4   1   12.60    0.50
 -12  -4  -1   14.60    0.60
  12   4  -1   14.00    0.50
 -12   4  -1   14.60    0.60
  12   4   1   13.80    0.50
 -12   4  -1   12.40    0.50
 -12  -4   1   13.40    0.60
   0  -5   1    0.20    0.20
   0  -5  -1    0.00    0.20
   0   5  -1    0.10    0.30
   0   5   1   -0.20    0.40
   0  -5   1   -0.10    0.20
   0  -5  -1    7.00    5.80
   0   5  -1    0.30    0.10
   0  -5  -1    0.30    0.20
   1   5  -1    6.50    0.30
   1  -5   1    6.00    0.60
  -1   5   1    6.30    0.80
  -1  -5  -1    6.40    0.50
  -1  -5  -1    6.30    0.60
   1   5  -1    6.90    0.30
   1  -5   1    6.20    0.30
  -1   5   1    5.90    0.30
  -1  -5  -1   -2.50    7.70
  -1   5   1    6.10    0.60
   1   5  -1    6.90    0.30
  -1   5   1    6.70    0.30
   1   5  -1    6.10    0.70
  -1  -5  -1    6.40    0.30
  -1  -5   1    5.50    0.60
   1   5   1    7.00    0.80
   1  -5  -1   13.50    7.30
  -1  -5   1    5.90    0.30
  -1   5  -1    6.50    0.30
   1  -5  -1    6.10    0.30
   1   5   1    6.50    0.40
  -1   5  -1    4.80    0.60
   1   5   1    6.90    0.30
  -1   5  -1    6.30    0.20
   1   5   1    6.00    0.30
   1  -5  -1    6.30    0.60
  -1   5  -1    6.70    0.30
  -1  -5   1    5.80    0.50
  -2  -5  -1  235.88    8.70
  -2   5   1  237.28    8.80
   2   5  -1  227.48   11.70
  -2   5   1  239.68    8.80
   2  -5   1  225.68    8.70
   2  -5  -1  238.28    8.80
  -2   5  -1  224.58    8.60
  -2  -5   1  253.87    8.60
  -2   5  -1  232.18    8.60
  -3  -5  -1    0.20    0.10
   3   5  -1   -2.00    3.50
   3   5  -1    0.20    0.30
  -3  -5  -1   -0.40    0.80
  -3  -5  -1    0.40    0.30
   3  -5   1    0.40    0.10
  -3   5   1    0.20    0.30
  -3   5   1    0.20    0.10
   3  -5   1    0.30    0.30
  -3   5   1   -0.50    0.50
   3   5   1   -0.10    0.30
   3  -5  -1    0.40    0.10
  -3   5  -1    0.30    0.40
   3  -5  -1    0.50    0.30
   3   5   1    7.00    4.60
   3   5   1    0.20    0.10
  -3  -5   1    0.40    0.20
  -3  -5   1    0.40    0.10
   4  -5   1    0.60    0.10
   4   5  -1    0.50    0.20
  -4   5   1    0.50    0.10
   4  -5   1    0.20    0.30
  -4   5   1    0.30    0.10
  -4   5   1    0.50    0.40
  -4   5   1    1.00    0.60
  -4  -5  -1    0.70    0.30
   4   5  -1    0.50    0.30
   4   5  -1    0.60    0.10
  -4   5  -1    0.50    0.10
  -4   5  -1    0.60    0.20
  -4  -5   1    0.40    0.30
   4  -5  -1    0.50    0.10
  -4   5  -1    0.70    0.50
   4   5   1    0.40    0.10
   4   5   1    0.60    0.10
   4   5   1    0.70    0.40
  -4   5  -1    0.30    0.30
  -4  -5   1    0.40    0.10
   4   5   1    4.20    5.50
   4  -5  -1    0.60    0.40
   5   5  -1  159.78   12.50
  -5  -5  -1  178.28    6.90
  -5  -5  -1  177.08    6.10
  -5   5   1  174.38    6.80
  -5   5   1  170.98    6.30
   5  -5   1  177.38    6.90
   5   5  -1  166.48    6.20
  -5   5   1  178.08    7.90
   5  -5   1  170.38    6.20
  -5  -5   1  172.38    6.10
   5   5   1  167.28    6.20
   5   5   1  169.78   20.90
   5  -5  -1  166.38    7.00
   5   5   1  171.28    6.10
   5  -5  -1  168.58   22.90
  -5   5  -1  176.88    6.70
  -5   5  -1  169.88    6.30
  -5  -5   1  186.38    7.00
   6   5  -1    2.30    0.20
   6   5  -1    1.90    0.30
   6  -5   1    2.80    0.20
  -6   5   1    2.80    0.30
  -6   5   1    2.60    0.20
  -6   5   1    2.60    0.30
  -6   5   1    2.80    1.00
   6   5  -1    4.50    6.50
  -6  -5  -1    3.20    0.20
  -6   5   1    2.70    0.20
  -6   5   1    2.90    0.20
   6   5  -1    2.50    0.30
  -6   5  -1    2.60    0.20
   6  -5  -1    2.80    0.30
  -6   5  -1    2.40    0.30
   6   5   1    3.20    0.30
  -6   5  -1    2.30    0.80
   6   5   1    9.60    8.90
   6   5   1    2.40    0.20
   6   5   1    2.50    0.20
   6   5   1    2.10    0.20
   6  -5  -1    2.80    0.20
  -6  -5   1    2.80    0.20
  -6   5  -1    2.80    0.20
   7  -5   1    5.80    0.30
   7  -5   1    6.20    0.40
  -7  -5  -1    5.40    0.40
   7   5  -1    6.00    0.30
  -7   5   1    6.90    1.40
   7   5  -1    5.80    0.30
  -7  -5  -1    5.70    0.30
   7   5  -1   -4.70    8.70
   7   5  -1    6.20    0.40
  -7   5   1    5.50    0.30
  -7   5   1    5.30    0.40
  -7   5   1    6.30    0.50
   7   5   1   -5.60   13.90
  -7   5  -1    6.40    0.40
  -7   5  -1    5.90    0.30
  -7   5  -1    6.20    0.30
   7   5   1    6.10    0.30
   7   5   1    6.00    0.30
   7  -5  -1    6.00    0.30
   7  -5  -1    6.30    0.40
   7   5   1    6.00    0.30
   7   5   1    6.20    0.30
  -7  -5   1    5.90    0.30
  -7   5  -1    5.00    0.40
  -7   5  -1    5.10    0.30
  -7   5  -1    6.30    1.40
  -7   5  -1    5.60    0.30
   8  -5   1   55.79    2.00
   8   5  -1   53.49    1.90
   8   5  -1   29.50   11.90
   8   5  -1   52.99    1.90
  -8   5   1   51.39    1.90
   8  -5   1   52.19    2.00
  -8   5   1   52.49    1.90
  -8   5   1   51.69    2.00
  -8   5   1   52.29    3.30
  -8   5   1   51.49    2.10
  -8  -5  -1   52.79    2.00
   8   5   1   53.99    1.90
   8   5   1   50.59    1.90
  -8   5  -1   50.79    2.00
  -8   5  -1   52.39    1.90
  -8   5  -1   55.39    3.00
   8   5   1   55.19    1.90
  -8   5  -1   52.99    1.90
   8  -5  -1   53.19    1.90
  -8  -5   1   54.39    2.00
   8  -5  -1   52.49    2.00
  -8   5  -1   52.79    2.00
   8   5   1   52.69    2.00
  -8   5  -1   51.69    2.10
   9   5  -1    0.20   15.80
   9   5   1  -19.90   25.50
  -9   5  -1   -1.10    1.30
 -10  -5  -1   27.10    1.10
 -10   5   1   26.70    1.00
  10  -5   1   24.80    1.00
  10   5  -1   25.80    1.00
 -10   5  -1   25.90    1.00
  10  -5  -1   26.00    1.00
  11   5  -1    0.20    0.10
  11  -5   1    0.10    0.10
 -11   5   1    0.10    0.10
 -11   5   1    0.10    0.10
 -11  -5  -1    0.10    0.10
  11   5  -1    0.10    0.10
  11   5   1    0.10    0.10
 -11   5  -1    0.20    0.10
 -11   5  -1    0.20    0.10
  11  -5  -1    0.10    0.10
  12   5  -1    2.50    0.10
 -12   5   1    2.00    0.10
 -12   5   1    2.70    0.30
 -12  -5  -1    2.60    0.20
 -12   5  -1    2.00    0.20
   0   6  -1    2.00    0.20
   0  -6  -1    2.20    0.50
   0  -6  -1    2.40    0.10
   0   6  -1    1.90    0.50
   0   6   1    2.10    0.10
   0  -6  -1    2.10    0.40
   0   6   1    4.10    0.80
   0  -6   1    2.10    0.40
   0  -6   1    2.30    0.10
   0   6  -1    2.40    0.10
  -1  -6  -1   49.99    2.20
  -1   6   1   47.70    2.30
  -1   6   1   49.40    1.90
   1   6  -1   52.59    1.80
   1   6  -1   48.40    2.20
   1  -6   1   49.99    2.20
  -1   6   1   50.19    1.80
  -1  -6  -1   49.90    2.30
  -1  -6  -1   48.90    1.80
   1  -6   1   47.80    1.80
   1   6  -1   48.70    1.90
  -1   6   1   47.60    1.80
   1   6   1   52.69    1.80
  -1   6  -1   51.19    1.80
   1   6   1   50.49    1.90
  -1   6  -1   46.90    2.20
   1  -6  -1   50.19    2.30
  -1  -6   1   50.89    2.20
   1   6   1   50.89    2.30
  -1   6  -1   49.40    1.80
   1   6   1   49.99    1.80
  -1   6  -1   52.29    1.90
  -1  -6   1   49.90    2.10
  -1  -6   1   47.60    1.80
   1  -6  -1   47.50    1.80
   2   6  -1   72.09    2.50
   2  -6   1   65.19    3.00
  -2   6   1   67.09    3.00
  -2  -6  -1   71.09    2.90
  -2   6   1   74.49    2.60
   2   6  -1   76.49    2.50
  -2   6   1   68.59    3.10
  -2  -6  -1   67.09    3.00
  -2  -6  -1   70.29    2.50
  -2   6   1   69.09    2.50
   2   6  -1   74.49    2.60
   2  -6   1   69.29    2.50
   2   6   1   63.99    3.00
  -2   6  -1   65.49    3.40
  -2  -6   1   68.69    2.50
   2  -6  -1   68.49    3.10
  -2   6  -1   74.99    2.60
  -2  -6   1   69.59    2.90
   2   6   1   73.69    2.60
   2   6   1   68.89    2.50
  -2   6  -1   65.99    2.90
  -2   6  -1   76.69    2.60
   2  -6  -1   69.29    2.50
  -2  -6   1   65.39    3.00
  -3   6   1  154.98    6.20
   3  -6   1  167.68    6.30
  -3  -6  -1  168.38    6.20
   3   6  -1  163.78   11.60
   3  -6   1  160.38    5.70
  -3  -6   1  153.88    5.70
  -3   6  -1  159.38    6.20
  -3  -6   1  163.28    6.10
   3  -6  -1  141.49   20.50
   3  -6  -1  164.88    6.40
  -3   6  -1  148.79    5.70
  -3   6  -1  158.08    6.10
   4  -6   1    5.20    0.80
  -4   6   1    5.20    0.30
   4   6  -1    4.90    0.30
   4   6  -1    6.70    5.20
  -4  -6  -1    5.00    0.20
   4  -6   1    5.30    0.30
  -4  -6  -1    5.80    0.70
  -4   6   1    5.60    0.90
  -4   6   1    7.20    1.10
  -4   6  -1    5.80    0.40
   4   6   1    4.90    0.30
  -4   6  -1    4.60    1.00
   4   6   1   11.10    7.70
  -4  -6   1    5.80    0.30
   4  -6  -1    5.30    0.30
   4   6   1    4.50    0.30
  -4   6  -1    4.90    0.30
   4  -6  -1    6.80    0.90
   4   6   1    5.50    0.30
  -4  -6   1    6.40    0.70
   5   6  -1   27.70    1.10
  -5   6   1   23.90    1.90
  -5   6   1   24.40    1.00
   5  -6   1   25.50    1.00
  -5  -6  -1   24.80    1.00
  -5   6   1   24.00    0.90
   5   6  -1   24.70    0.90
   5   6  -1   19.60    6.80
  -5  -6  -1   19.70    2.90
  -5   6   1   23.80    0.90
   5   6  -1   24.80    0.90
  -5   6   1   25.90    1.20
  -5   6  -1   25.50    1.10
   5  -6  -1   24.40    0.90
   5   6   1   26.20    0.90
   5   6   1   24.80    1.00
  -5   6  -1   25.00    0.90
  -5   6  -1   22.70    1.00
  -5   6  -1   24.40    1.70
   5   6   1   24.50    0.90
   5   6   1   22.90    0.90
   5   6   1   25.50    1.00
  -5  -6   1   25.20    0.90
   5   6   1   24.90    8.20
  -6  -6  -1   11.30    0.50
  -6   6   1   10.20    0.60
  -6   6   1    9.50    0.40
   6  -6   1   10.70    0.50
  -6   6   1    9.90    0.50
   6   6  -1    9.80    0.50
  -6   6   1   10.20    0.40
   6   6  -1    5.20   11.20
   6   6  -1   10.10    0.40
  -6   6   1   12.30    1.80
   6   6  -1    9.50    0.50
   6   6  -1    9.00    0.40
  -6  -6   1   10.20    0.50
   6   6   1   10.30    0.50
  -6   6  -1   10.60    0.50
   6   6   1    9.80    0.60
   6   6   1   10.80    0.40
  -6   6  -1   10.50    0.40
  -6   6  -1    9.50    0.40
   6   6   1    7.60   10.20
   6  -6  -1   10.90    0.50
  -6   6  -1   10.20    0.40
  -6   6  -1   10.00    0.60
   6  -6  -1    9.90    0.50
  -6   6  -1   10.00    0.40
   6   6   1   10.00    0.50
   6   6   1    9.90    0.50
   7  -6   1   12.90    0.60
  -7  -6  -1   12.50    0.50
  -7   6   1   12.30    0.70
  -7   6   1   12.30    0.70
   7   6  -1   12.60    0.50
   7  -6   1   12.00    0.70
   7   6  -1   11.80    0.60
   7   6  -1   13.90    0.60
   7   6  -1   11.40    9.90
   7   6  -1   11.70    0.50
  -7   6   1   12.00    0.50
   7  -6  -1   12.80    0.50
   7   6   1   14.00    0.60
  -7   6  -1   12.20    0.60
   7   6   1   20.00   14.00
   7  -6  -1   12.90    0.70
  -7  -6   1   12.90    0.60
   7   6   1   12.50    0.50
  -7   6  -1   12.00    0.50
  -7   6  -1   12.00    0.70
  -7   6  -1   12.30    0.60
   7   6   1   12.90    0.50
  -7   6  -1   11.30    1.60
  -7   6  -1   13.20    0.50
   8   6  -1    6.00    0.30
  -8  -6  -1    6.10    0.30
  -8   6   1    6.30    0.30
  -8   6   1    5.70    0.40
  -8   6   1    6.10    0.30
   8  -6   1    6.30    0.40
   8  -6   1    6.30    0.30
  -8   6   1    6.30    0.50
   8   6  -1    6.30    0.30
  -8  -6  -1    5.70    0.40
   8   6  -1   31.50   16.00
   8   6  -1    6.10    0.30
  -8   6   1    8.30    2.50
  -8   6  -1    5.70    0.40
  -8  -6   1    5.90    0.30
   8   6   1    6.10    0.30
   8  -6  -1    6.10    0.40
  -8   6  -1    6.20    0.50
  -8   6  -1    6.30    0.30
  -8   6  -1    6.00    0.40
   8   6   1    6.20    0.30
  -8   6  -1    6.10    0.30
   8  -6  -1    6.10    0.30
   9   6  -1   16.70   17.70
   9  -6   1    1.90    0.20
  -9   6   1    1.50    0.20
  -9   6   1    1.80    0.20
  -9   6   1    1.70    0.30
  -9  -6  -1    1.70    0.20
   9  -6   1    2.30    0.30
  -9  -6  -1    2.10    0.30
  -9  -6   1    1.90    0.20
   9  -6  -1    1.70    0.30
  -9   6  -1    2.10    0.30
  -9   6  -1    3.10    1.40
   9  -6  -1    1.80    0.20
  -9   6  -1    1.90    0.30
  -9   6  -1    1.80    0.20
  10  -6   1    6.40    0.40
  10   6  -1    6.20    0.30
  10   6  -1    6.40    0.30
 -10   6   1    6.20    0.40
 -10  -6  -1    6.50    0.40
  10  -6  -1    6.50    0.30
  10   6   1    6.00    0.30
 -10   6  -1    6.10    0.30
 -11   6   1    0.40    0.10
  11  -6   1    0.30    0.10
 -11   6   1    0.40    0.10
 -11  -6  -1    0.40    0.10
  11   6  -1    0.40    0.10
 -11   6  -1    0.30    0.10
  11  -6  -1    0.30    0.10
 -11   6  -1    0.40    0.10
  11   6   1    0.40    0.10
 -11   6  -1    0.40    0.10
 -12   6   1    0.30    0.10
 -12   6   1    0.20    0.10
 -12   6  -1    0.30    0.10
 -12   6  -1    0.20    0.10
   0   7  -1    0.10    0.10
   0  -7   1    0.10    0.20
   0  -7   1    0.10    0.30
   0  -7  -1    0.00    0.10
   0  -7  -1   -7.00   13.40
   0   7   1    0.00    0.10
   0   7  -1   -0.30    0.40
   0  -7  -1   -0.10    0.20
   0  -7   1    0.00    0.10
   0   7   1    0.10    0.10
   0  -7  -1   -0.10    0.30
   0   7  -1    0.10    0.10
   0   7  -1    0.00    0.10
  -1  -7  -1   37.80    1.40
  -1   7   1   38.40    1.40
   1   7  -1   40.10    1.40
  -1   7   1   39.10    1.40
   1   7  -1   39.50    1.40
   1  -7   1   37.30    1.40
   1  -7   1   38.90    2.00
  -1   7   1   39.80    1.40
  -1  -7  -1   50.59   14.60
  -1   7   1   34.90    2.30
   1   7  -1   36.90    1.90
   1   7  -1   37.50    1.50
  -1  -7  -1   39.50    2.10
  -1  -7  -1   38.50    1.90
   1  -7  -1   38.30    1.90
  -1   7  -1   38.80    1.50
  -1   7  -1   38.50    1.40
   1   7   1   39.60    1.40
  -1  -7   1   41.40    2.20
  -1   7  -1   41.20    1.50
  -1   7  -1   37.30    1.90
   1   7   1   37.50    1.50
   1  -7  -1   37.50    1.40
   1   7   1   39.80    1.40
   1  -7  -1   37.70    2.00
   1   7   1   38.70    1.40
   1  -7  -1   13.20   14.20
  -1  -7   1   37.90    1.40
  -1  -7   1   40.40    2.00
  -2   7   1    6.40    0.30
  -2   7   1    8.50    1.70
  -2   7   1    6.90    0.30
  -2   7   1    6.40    0.30
   2  -7   1    5.90    0.70
  -2  -7  -1    8.60    0.90
  -2  -7  -1    6.20    0.30
   2   7  -1    8.40    1.00
  -2   7   1    6.40    0.40
   2   7  -1    6.50    0.30
   2   7  -1    6.30    0.40
  -2  -7  -1    6.20    0.70
  -2  -7   1    6.90    0.30
  -2   7  -1    6.00    0.40
  -2   7  -1    6.30    0.90
   2   7   1    5.90    0.40
   2   7   1    7.00    0.30
   2   7   1    6.00    0.30
   2  -7  -1    9.00    0.90
  -2  -7   1    8.00    0.90
   2  -7  -1    6.10    0.30
   2  -7  -1   10.70   18.70
  -2  -7   1    8.00    0.70
  -3   7   1   20.70    1.60
  -3   7   1   18.90    0.80
   3   7  -1   20.70    0.80
  -3  -7  -1   21.30    1.50
  -3  -7  -1   21.30    0.80
  -3  -7  -1   23.10    1.50
  -3   7   1   18.40    0.90
   3   7  -1   21.10    1.50
  -3   7   1   21.10    0.80
   3   7  -1   19.40    0.90
   3  -7   1   21.30    0.80
   3  -7   1   23.80    1.50
  -3   7  -1   21.90    1.50
  -3   7  -1   19.60    0.90
   3   7   1   20.90    0.80
   3   7   1   21.60    0.80
  -3  -7   1   20.80    0.80
  -3  -7   1   21.40    1.50
  -3   7  -1   18.60    0.90
   3   7   1   22.60    1.70
   3   7   1   19.10    0.90
   3  -7  -1   21.70    1.50
   3  -7  -1   20.90    0.80
   4   7  -1    0.70    0.10
  -4   7   1    1.80    0.80
  -4   7   1    1.20    0.30
   4   7  -1    0.60    0.10
   4   7  -1    0.80    0.20
  -4  -7  -1    0.80    0.10
  -4   7   1    0.80    0.20
  -4   7   1    1.10    0.20
  -4  -7  -1    0.90    0.50
  -4   7   1    0.90    0.10
  -4   7  -1    1.00    0.20
   4   7   1    0.60    0.20
   4   7   1    1.00    0.10
  -4   7  -1    0.90    0.10
  -4  -7   1    1.10    0.10
   4   7   1    0.60    0.10
  -4   7  -1    0.90    0.20
   4  -7  -1    0.90    0.10
  -4   7  -1    1.20    0.70
  -4   7  -1    1.20    0.20
   5   7  -1  154.08    5.60
   5  -7   1  159.68    5.60
  -5   7   1  158.88    5.70
  -5   7   1  169.28    6.50
   5   7  -1  139.69   13.90
   5   7  -1  160.58    5.50
  -5   7   1  153.78    5.50
  -5   7   1  147.89    5.50
  -5   7   1  148.69    5.60
   5   7  -1  154.18    5.70
   5   7  -1  156.08    5.50
  -5  -7  -1  163.68    5.50
   5   7  -1  152.68    5.50
   5   7  -1  165.08    5.90
  -5   7   1  146.89    5.50
   5   7   1  153.98    5.50
  -5   7  -1  153.68    5.50
   5   7   1  141.69   17.00
  -5   7  -1  157.78    5.70
   5   7   1  159.28    5.60
   5   7   1  163.88    5.50
   5   7   1  145.49    5.60
  -5   7  -1  152.48    5.50
  -5   7  -1  151.78    5.50
  -5  -7   1  161.08    5.50
  -5   7  -1  150.18    5.60
  -5   7  -1  162.28    6.30
  -5   7  -1  149.39    5.50
  -5   7  -1  155.58    5.50
   5   7   1  155.48    5.70
  -6   7   1    1.20    0.20
  -6   7   1    2.10    1.10
   6   7  -1    1.40    0.20
  -6   7   1    1.40    0.20
   6   7  -1    1.40    0.30
   6   7  -1    1.70    0.20
  -6   7   1    1.60    0.20
   6  -7   1    1.60    0.20
  -6   7   1    1.20    0.20
   6   7  -1    1.40    0.20
   6   7  -1    1.10    0.10
   6   7  -1    1.20    0.20
   6   7  -1    3.80    8.70
  -6   7   1    1.50    0.30
  -6   7  -1    1.30    0.20
  -6   7  -1    1.50    0.20
   6   7   1    1.40    0.20
  -6  -7   1    1.70    0.20
  -6   7  -1    1.40    0.20
  -6   7  -1    1.30    0.20
  -6   7  -1    1.30    0.30
   6   7   1    1.20    0.20
   6   7   1    1.20    0.20
  -6   7  -1    1.30    0.20
   6   7   1    9.70   11.40
  -6   7  -1    2.80    0.90
   6   7   1    1.20    0.20
   6   7   1    1.30    0.20
  -6   7  -1    1.50    0.20
   6  -7  -1    1.60    0.20
  -7   7   1    0.00    1.30
   7   7  -1   -1.20   10.70
  -7   7  -1   -0.30    1.00
   7   7   1  -15.10   14.40
  -8   7   1   74.89    2.70
   8   7  -1   71.09    2.60
  -8  -7  -1   71.59    2.60
  -8   7   1   72.39    2.60
  -8  -7  -1   69.29    2.70
   8   7  -1   72.59    2.60
   8  -7   1   71.69    2.70
   8  -7   1   71.99    2.60
   8   7  -1   71.09    2.60
  -8   7   1   73.19    2.60
  -8   7   1   68.89    2.80
   8   7  -1   73.89    2.60
   8   7  -1   78.99   16.00
   8   7   1   93.19   38.70
   8   7   1   73.29    2.60
  -8   7  -1   67.99    2.60
  -8   7  -1   73.79    2.60
  -8   7  -1   71.59    2.60
  -8   7  -1   69.19    2.70
  -8   7  -1   72.79    2.60
  -8  -7   1   74.39    2.60
   8   7   1   69.59    2.60
   8  -7  -1   72.79    2.60
  -8   7  -1   76.29    3.60
  -8   7  -1   68.49    2.80
   8  -7  -1   72.29    2.70
  -9   7   1    4.00    0.30
   9   7  -1    4.70    0.20
  -9  -7  -1    4.30    0.40
   9   7  -1    4.30    0.20
  -9   7   1    4.50    0.20
   9  -7   1    4.80    0.30
  -9   7  -1    4.10    0.30
  -9   7  -1    3.20    1.50
   9  -7  -1    4.50    0.30
  -9   7  -1    4.50    0.20
  -9   7  -1    4.60    0.30
   9   7   1    4.20    0.20
  10  -7   1   32.20    1.30
 -10   7   1   35.20    1.30
  10   7  -1   34.30    1.30
 -10  -7  -1   35.70    1.40
 -10   7  -1   34.80    1.30
  10  -7  -1   34.90    1.30
 -10   7  -1   34.80    1.30
 -10   7  -1   34.10    1.30
  10   7   1   35.10    1.30
 -11  -7  -1    0.10    0.10
  11   7  -1    0.10    0.10
 -11   7   1    0.10    0.10
  11  -7   1    0.10    0.10
 -11   7   1    0.10    0.10
 -11   7  -1    0.10    0.10
 -11   7  -1    0.20    0.10
 -11   7  -1    0.10    0.10
   0   8  -1   31.70    1.90
   0   8   1   36.50    1.30
   0  -8   1   34.00    1.30
   0   8  -1   35.00    1.30
   0   8   1   35.40    1.40
   0  -8  -1   34.40    1.30
   0   8  -1   37.50    1.40
   0   8   1   35.80    1.30
   0   8  -1   36.40    1.30
   0   8   1   31.60    2.00
   0  -8  -1   33.00    1.80
   0  -8   1   33.40    1.90
   0  -8  -1   32.10    2.00
  -1   8   1    2.50    0.20
   1   8  -1    2.30    0.20
   1  -8   1    2.60    0.60
  -1   8   1    2.60    0.90
   1   8  -1    3.00    0.70
  -1  -8  -1    2.60    0.60
  -1  -8  -1    2.80    0.70
  -1  -8  -1    2.60    0.20
  -1   8   1    2.50    0.10
  -1   8   1    2.20    0.30
   1   8  -1    2.10    0.30
   1   8  -1    2.50    0.10
   1  -8  -1    2.70    0.60
   1   8   1    2.40    0.20
  -1   8  -1    2.50    0.20
  -1  -8   1    2.60    0.70
  -1   8  -1    2.30    0.10
   1   8   1    2.50    0.20
  -1   8  -1    2.20    0.20
  -1  -8   1    2.60    0.20
   1  -8  -1    2.60    0.60
   1   8   1    2.50    0.90
  -1   8  -1    4.00    0.90
   1  -8  -1    2.70    0.20
   2   8  -1   11.50    1.30
  -2  -8  -1   11.50    0.50
   2  -8   1   11.70    0.50
  -2   8   1   11.80    0.50
   2   8  -1   11.50    0.60
   2   8  -1   12.30    0.50
   2  -8   1   11.30    1.10
  -2  -8  -1   11.40    1.20
  -2   8   1   10.20    1.40
   2  -8  -1   11.90    0.50
  -2   8  -1   12.00    0.60
   2  -8  -1   11.70    1.20
  -2   8  -1   11.80    0.60
   2   8   1   11.50    0.60
  -2  -8   1   12.00    0.50
   2   8   1   11.70    1.50
  -2   8  -1   11.60    1.20
  -2  -8   1   11.60    1.20
   2   8   1   12.10    0.50
   3   8  -1  100.99    3.50
  -3   8   1   92.79    3.40
  -3  -8  -1   96.49    3.40
   3   8  -1   95.09    4.20
   3   8  -1   96.69    3.50
   3   8  -1  102.19    3.40
  -3   8   1   93.89    4.20
  -3   8   1   94.59    3.50
   3   8  -1   93.79    3.40
   3   8  -1   93.09    3.60
  -3   8   1   90.79    3.40
   3  -8   1   96.19    3.40
  -3   8  -1   92.29    3.40
  -3   8  -1   93.69    3.40
  -3   8  -1   93.99    3.50
  -3   8  -1   91.39    3.60
   3   8   1   96.39    3.40
  -3   8  -1  100.69    4.10
  -3   8  -1   86.89    3.40
   3   8   1  101.29    4.40
  -3   8  -1   90.39    3.40
   3  -8  -1   97.29    3.40
   3   8   1   94.99    3.50
  -3   8  -1   88.09    3.40
  -3   8  -1   94.89    3.50
  -3  -8   1   96.19    3.40
  -4   8   1    4.50    0.40
   4   8  -1    3.30    0.20
  -4   8   1    3.80    0.20
   4  -8   1    3.80    0.20
   4   8  -1    3.60    0.20
  -4   8   1    4.10    0.30
   4   8  -1    3.10    0.40
   4   8  -1    2.90    0.90
   4   8  -1    4.50    0.40
  -4   8   1    4.50    1.00
  -4   8   1    3.70    0.20
   4   8  -1    3.40    0.30
  -4  -8  -1    4.10    0.20
   4   8   1    3.80    0.30
   4   8   1    4.10    0.40
  -4   8  -1    4.10    0.30
  -4   8  -1    5.20    1.10
  -4   8  -1    4.20    0.20
  -4   8  -1    4.00    0.20
   4   8   1    3.50    0.20
  -4   8  -1    4.20    0.20
  -4   8  -1    3.80    0.30
   4   8   1    3.30    1.10
  -4   8  -1    4.20    0.20
  -4   8  -1    4.40    0.30
  -4  -8   1    3.40    0.20
   4  -8  -1    3.60    0.20
   5   8  -1   16.70    0.70
   5   8  -1   16.80    1.80
  -5   8   1   15.70    2.00
  -5   8   1   15.90    0.60
   5   8  -1   15.20    0.70
  -5   8   1   17.10    0.70
   5   8  -1   16.80    0.70
   5   8  -1   16.80    0.80
  -5   8   1   16.60    0.80
   5   8  -1   16.00    0.70
  -5   8   1   15.80    0.70
   5   8  -1   17.10    0.70
   5  -8   1   15.80    0.70
  -5  -8  -1   16.90    0.70
  -5  -8   1   16.60    0.70
  -5   8  -1   17.70    0.70
  -5   8  -1   16.50    0.70
   5   8   1   18.60    2.10
   5   8   1   16.90    0.70
  -5   8  -1   17.10    0.80
   5  -8  -1   16.60    0.70
  -5   8  -1   16.90    0.60
   5   8   1   16.70    0.80
  -5   8  -1   15.00    1.60
  -5   8  -1   16.10    0.70
  -5   8  -1   15.90    0.70
  -5   8  -1   15.30    0.80
   5   8   1   16.50    0.70
   6   8  -1    7.30    0.50
  -6   8   1    7.90    0.40
   6   8  -1    8.20    0.40
   6  -8   1    7.70    0.40
  -6   8   1    8.20    0.40
  -6   8   1    9.80    2.00
   6   8  -1    7.70    0.40
  -6   8   1    7.10    0.50
  -6   8   1    8.90    0.50
   6   8  -1    8.60    0.40
  -6  -8  -1    8.20    0.40
  -6   8   1    7.80    0.40
  -6   8  -1    8.00    0.40
   6   8   1    7.80    0.40
   6   8   1    7.20    0.50
   6   8   1    7.50    0.40
  -6  -8   1    8.10    0.40
  -6   8  -1    7.90    0.40
  -6   8  -1    7.90    0.40
   6  -8  -1    8.00    0.40
  -6   8  -1    7.60    0.40
  -6   8  -1    7.40    0.40
  -6   8  -1    8.20    1.60
  -7   8   1    1.90    0.30
  -7   8   1    1.90    0.20
  -7   8   1    1.70    1.70
   7   8  -1    1.90    0.30
   7   8  -1    1.70    0.20
   7   8  -1    2.00    0.20
   7   8  -1    1.80    0.20
   7   8  -1    2.40    0.20
  -7  -8  -1    1.80    0.20
   7  -8   1    2.00    0.20
   7  -8   1    1.90    0.30
  -7   8   1    1.80    0.20
  -7  -8   1    2.10    0.20
  -7   8  -1    2.10    0.20
  -7   8  -1    1.90    0.20
   7  -8  -1    1.80    0.20
   7  -8  -1    1.90    0.30
   7   8   1    1.10    2.00
  -7   8  -1    1.90    0.20
  -7   8  -1    1.90    0.20
   7   8   1    1.90    0.20
  -7   8  -1    1.90    0.20
  -7   8  -1    0.80    1.10
  -7   8  -1    1.90    0.30
   7   8   1    1.90    0.20
  -7   8  -1    1.60    0.20
   8  -8   1    7.70    0.40
  -8   8   1    9.20    0.50
   8  -8   1    8.50    0.60
  -8   8   1    7.60    0.60
   8   8  -1    8.00    0.40
  -8   8   1    9.10    0.40
  -8  -8  -1    7.40    0.40
  -8   8  -1    8.90    0.40
   8  -8  -1    7.60    0.40
  -8   8  -1    8.90    0.50
  -8  -8   1    8.10    0.40
  -8   8  -1    7.80    0.40
   8   8   1    8.20    0.40
   8   8   1    8.00    0.40
  -8   8  -1    7.00    1.40
  -8   8  -1    8.20    0.40
   8  -8  -1    8.70    0.60
  -8   8  -1    8.30    0.50
   9   8  -1   11.30    0.50
   9  -8   1    9.60    0.50
  -9   8   1   11.00    0.50
  -9   8   1   10.10    0.40
   9   8  -1   10.70    0.40
  -9   8  -1   10.50    0.50
  -9   8  -1   10.20    0.40
  -9   8  -1   10.00    0.40
   9  -8  -1    9.90    0.50
 -10   8   1    5.00    0.20
  10   8  -1    5.50    0.20
 -10   8   1    5.10    0.30
 -10  -8  -1    5.50    0.40
  10  -8   1    4.90    0.30
  10  -8  -1    5.10    0.30
 -10   8  -1    5.50    0.30
 -10   8  -1    5.50    0.30
 -10   8  -1    5.10    0.20
 -11   8   1    1.50    0.10
 -11   8   1    1.30    0.10
 -11   8   1    1.40    0.10
  11  -8   1    1.30    0.10
  11   8  -1    1.20    0.10
  11   8   1    1.10    0.10
 -11   8  -1    1.30    0.10
 -11   8  -1    1.40    0.10
 -11   8  -1    1.50    0.10
   0   9  -1    0.10    0.10
   0  -9  -1    0.00    0.10
   0   9  -1   -0.10    0.10
   0   9  -1   -0.10    0.10
   0  -9   1    0.00    0.10
   0   9   1    0.00    0.80
   0   9  -1    0.10    0.10
   0   9  -1   -0.30    0.60
   0   9   1    0.00    0.10
   0   9  -1    0.20    0.10
   0   9   1    0.00    0.10
   0   9   1    0.10    0.10
   0   9  -1    0.00    0.10
   1   9  -1  102.99    3.60
   1   9  -1   93.39    3.60
  -1   9   1   92.29    3.70
  -1   9   1  105.09    3.80
   1  -9   1  102.79    3.60
   1   9  -1  106.79    4.40
  -1   9   1  103.59    4.50
   1   9  -1  101.39    3.70
   1   9  -1   94.09    3.60
  -1  -9  -1  101.99    3.60
   1   9  -1  103.79    3.60
  -1   9   1  103.19    3.60
   1   9  -1   92.69    3.60
   1   9  -1   92.99    3.60
   1   9  -1   96.49    3.60
  -1   9  -1   96.29    3.60
   1  -9  -1  103.49    3.60
   1   9   1   99.49    3.80
  -1   9  -1   95.19    3.60
   1   9   1   97.69    4.50
   1   9   1  103.69    3.60
  -1  -9   1  100.69    3.60
   1   9   1  100.89    3.60
  -1   9  -1   99.49    3.60
  -1   9  -1  104.09    3.70
  -1   9  -1  103.29    3.60
  -1   9  -1   90.69    3.80
   1   9   1  109.69    3.60
  -1   9  -1  104.99    3.70
  -1   9  -1  102.09    4.30
   2   9  -1   19.60    0.80
  -2   9   1   21.30    0.80
   2   9  -1   21.90    1.80
   2   9  -1   20.40    0.90
   2   9  -1   21.70    0.80
  -2   9   1   20.60    1.00
   2  -9   1   21.00    0.80
  -2   9   1   23.20    1.90
  -2   9   1   20.30    0.80
   2   9  -1   21.50    0.80
   2   9  -1   20.30    0.80
  -2   9   1   19.40    0.90
   2   9  -1   20.90    0.80
  -2  -9  -1   21.80    0.80
   2   9  -1   20.20    0.80
   2   9   1   20.50    0.80
  -2   9  -1   21.50    0.90
   2   9   1   20.90    1.00
  -2   9  -1   21.10    0.80
   2   9   1   21.40    0.80
  -2   9  -1   21.60    1.60
  -2  -9   1   21.90    0.90
  -2   9  -1   21.40    0.80
  -2   9  -1   18.90    0.90
   2   9   1   18.30    2.00
   2   9   1   19.40    0.80
   2  -9  -1   21.30    0.80
  -2   9  -1   21.30    0.90
  -2   9  -1   20.90    0.80
   3   9  -1    0.80    0.20
   3   9  -1    1.10    0.20
  -3   9   1    0.90    0.10
   3   9  -1    1.00    0.10
  -3  -9  -1    1.00    0.10
   3   9  -1    0.90    0.10
   3   9  -1    0.90    0.20
   3   9  -1    0.80    0.20
   3   9  -1    1.00    0.90
  -3   9   1    0.90    0.20
   3   9  -1    0.80    0.20
  -3   9   1    1.30    1.40
   3  -9   1    1.00    0.10
  -3   9   1    0.90    0.20
  -3   9   1    0.90    0.20
  -3   9   1    0.90    0.20
  -3   9  -1    0.90    0.20
   3   9   1    0.90    0.20
   3  -9  -1    0.90    0.10
  -3   9  -1    0.90    0.20
   3   9   1    0.80    0.20
  -3   9  -1    0.80    0.20
   3   9   1    1.20    0.10
  -3   9  -1    1.10    0.20
   3   9   1    0.60    0.10
  -3   9  -1    0.90    0.20
  -3   9  -1    0.80    0.20
  -3   9  -1    0.90    0.20
  -3  -9   1    1.10    0.10
  -3   9  -1    1.70    0.80
   3   9   1    1.50    1.30
  -3   9  -1    0.90    0.20
   4   9  -1   38.70    1.40
   4   9  -1   37.90    1.40
  -4   9   1   38.40    1.40
   4   9  -1   37.10    1.40
   4   9  -1   35.50    1.40
  -4   9   1   37.00    1.40
  -4   9   1   36.20    1.40
  -4   9   1   39.10    1.40
  -4   9   1   37.00    1.50
   4  -9   1   36.60    1.40
   4   9  -1   38.40    1.60
  -4   9   1   39.40    2.60
  -4  -9  -1   37.60    1.40
  -4   9   1   37.30    1.50
   4   9  -1   37.20    1.40
   4   9  -1   38.60    1.40
   4   9  -1   34.60    2.50
  -4   9  -1   36.30    2.30
  -4   9  -1   38.90    1.40
  -4  -9   1   39.90    1.40
   4   9   1   38.70    1.60
  -4   9  -1   39.30    1.40
  -4   9  -1   36.70    1.40
   4   9   1   40.50    1.40
  -4   9  -1   37.00    1.40
   4  -9  -1   36.50    1.40
  -4   9  -1   37.30    1.40
  -4   9  -1   37.10    1.40
   4   9   1   38.10    2.80
  -4   9  -1   38.60    1.50
  -4   9  -1   34.40    1.50
   5   9  -1   50.99    2.00
  -5   9   1   55.29    2.00
  -5   9   1   60.19    3.30
  -5   9   1   50.89    2.00
  -5   9   1   52.99    2.10
   5   9  -1   52.89    2.10
   5   9  -1   56.49    2.00
   5  -9   1   54.29    2.00
   5   9  -1   52.59    2.00
  -5  -9  -1   55.19    2.00
   5   9  -1   60.69    2.10
  -5   9   1   49.90    2.00
   5   9  -1   53.79    3.20
  -5   9  -1   55.39    2.00
  -5   9  -1   56.79    3.00
   5   9   1   52.89    2.10
   5   9   1   57.99    3.50
   5   9   1   53.49    2.10
   5  -9  -1   53.99    2.00
  -5  -9   1   53.39    2.00
  -5   9  -1   54.49    2.10
  -5   9  -1   57.19    2.00
  -5   9  -1   54.69    2.00
   6   9  -1    2.80    0.20
   6   9  -1    2.40    0.20
  -6   9   1    2.50    0.30
  -6   9   1    2.80    0.30
   6   9  -1    2.90    0.20
  -6   9   1    2.80    0.20
   6   9  -1    2.40    0.20
  -6   9   1    2.40    0.20
   6   9  -1    2.40    0.20
  -6   9   1    2.70    1.70
  -6   9   1    2.70    0.20
   6   9  -1    3.10    1.80
  -6  -9  -1    3.20    0.20
   6   9  -1    2.40    0.30
   6  -9   1    2.80    0.20
  -6   9  -1    3.00    0.30
  -6   9  -1    2.60    0.20
  -6  -9   1    2.80    0.20
   6   9   1    2.50    0.30
  -6   9  -1    3.10    1.50
  -6   9  -1    2.70    0.30
  -6   9  -1    3.00    0.20
  -6   9  -1    2.60    0.20
   6  -9  -1    3.00    0.20
  -6   9  -1    3.00    0.20
  -6   9  -1    2.80    0.20
   6   9   1    2.90    0.20
   7   9  -1    2.30    0.30
  -7   9   1    2.10    0.30
  -7  -9  -1    2.10    0.20
   7   9  -1    2.20    0.20
   7   9  -1    2.40    0.20
   7   9  -1    1.50    1.50
   7   9  -1    2.00    0.20
  -7   9   1    3.40    1.60
   7  -9   1    1.90    0.30
   7   9  -1    2.10    0.30
   7  -9   1    2.40    0.30
  -7   9   1    2.10    0.20
  -7  -9   1    2.60    0.30
  -7   9  -1    1.90    0.20
   7   9   1    2.10    0.20
  -7   9  -1    2.10    0.20
  -7   9  -1    2.00    0.20
   7  -9  -1    2.20    0.20
   7  -9  -1    2.20    0.30
  -7   9  -1    2.20    0.30
  -7   9  -1    2.10    0.20
   7   9   1    0.00    2.00
  -7   9  -1    1.90    1.20
  -7   9  -1    2.00    0.20
   8   9  -1   84.79    3.00
  -8   9   1   86.69    3.00
   8   9  -1   83.69    3.00
  -8   9   1   86.49    3.10
   8  -9   1   83.79    3.10
  -8   9  -1   85.09    3.00
  -8   9  -1   84.79    3.00
   8  -9  -1   79.29    3.10
  -8   9  -1   83.09    3.00
  -8   9  -1   84.39    3.10
  -8   9  -1   82.89    4.10
   9  -9   1    0.80    0.20
   9   9  -1    1.10    0.10
  -9   9   1    1.40    0.20
  -9   9   1    1.40    0.20
  -9   9  -1    1.00    0.10
   9  -9  -1    1.00    0.20
  -9   9  -1    1.40    0.20
  10  -9   1   29.30    1.10
 -10   9   1   28.30    1.10
  10   9  -1   28.70    1.10
 -10   9   1   27.80    1.00
  10  -9  -1   28.50    1.10
 -10   9  -1   28.70    1.10
 -10   9  -1   28.70    1.10
  10   9   1   28.10    1.10
 -10   9  -1   27.20    1.10
 -11   9   1   11.30    0.40
 -11   9   1   10.30    0.40
  11   9  -1   10.60    0.40
 -11   9   1   10.30    0.40
  11   9   1    9.90    0.40
 -11   9  -1   10.40    0.40
 -11   9  -1   10.30    0.40
   0 -10   1    0.00    0.10
   0  10   1    0.10    0.10
   0  10   1   -0.10    0.90
   0  10  -1    0.00    0.10
   0  10   1   -0.10    0.20
   0  10  -1    0.20    0.10
   0  10  -1    0.00    0.10
   0  10   1    0.00    0.10
   0  10  -1    0.00    0.20
   0  10  -1    0.00    0.10
   0  10  -1    0.10    0.20
   0  10  -1    0.00    0.80
   0  10  -1    0.10    0.10
   0  10   1    0.00    0.10
   0 -10  -1    0.10    0.10
   1  10  -1   19.90    0.80
  -1 -10  -1   21.50    0.80
  -1  10   1   19.40    0.80
   1  10  -1   19.40    0.80
   1  10  -1   20.60    1.80
  -1  10   1   19.80    1.00
   1  10  -1   20.50    0.80
  -1  10   1   19.70    0.80
   1 -10   1   21.30    0.80
   1  10  -1   19.60    0.80
   1  10  -1   19.80    0.80
   1  10  -1   19.70    0.90
  -1  10   1   18.40    0.80
   1  10  -1   19.00    0.80
  -1  10   1   20.20    2.00
  -1  10   1   20.20    0.80
  -1  10   1   19.90    0.90
  -1  10  -1   20.00    0.80
  -1  10  -1   19.50    0.80
  -1 -10   1   21.00    0.80
  -1  10  -1   21.00    1.70
  -1  10  -1   19.70    0.80
   1  10   1   19.80    1.00
  -1  10  -1   19.60    0.90
  -1  10  -1   20.60    0.80
   1  10   1   23.90    2.10
  -1  10  -1   19.90    0.90
   1  10   1   20.50    0.80
   1 -10  -1   20.60    0.80
   1  10   1   20.90    0.80
   1  10   1   18.80    0.80
  -1  10  -1   19.30    0.80
  -2  10   1    0.20    0.10
   2  10  -1    0.00    0.10
  -2  10   1    0.20    0.10
  -2 -10  -1    0.10    0.10
   2  10  -1    0.10    0.10
   2  10  -1    0.20    0.10
  -2  10   1    0.80    1.00
   2  10  -1    0.20    0.10
  -2  10   1    0.00    0.10
   2 -10   1    0.10    0.10
  -2  10   1    0.10    0.10
  -2  10   1    0.20    0.20
   2  10  -1    0.20    0.10
  -2  10   1    0.20    0.20
   2  10  -1    0.20    0.10
   2  10  -1    0.10    0.10
   2  10  -1    0.30    0.90
  -2  10   1    0.10    0.10
  -2  10  -1    0.20    0.20
   2 -10  -1    0.10    0.10
  -2  10  -1    0.30    0.10
   2  10   1    0.30    0.10
  -2  10  -1    0.10    0.20
   2  10   1    0.10    0.10
   2  10   1    0.10    0.10
  -2 -10   1    0.20    0.10
   2  10   1    0.90    1.10
  -2  10  -1    0.30    0.80
  -2  10  -1    0.10    0.10
  -2  10  -1    0.20    0.10
  -2  10  -1    0.20    0.10
  -2  10  -1    0.20    0.10
  -2  10  -1    0.10    0.10
   2  10   1    0.20    0.20
   3  10  -1   69.79    2.60
  -3  10   1   73.39    2.60
   3  10  -1   70.49    2.70
  -3  10   1   67.89    2.60
   3  10  -1   70.49    3.70
  -3  10   1   73.09    2.70
   3  10  -1   74.99    2.60
  -3  10   1   72.69    2.80
   3 -10   1   72.99    2.70
  -3  10   1   72.59    2.70
  -3  10   1   67.59    2.70
  -3  10   1   71.59    3.80
  -3 -10  -1   72.09    2.60
   3  10  -1   72.59    2.80
  -3  10   1   71.79    2.70
   3  10  -1   75.99    2.60
   3  10  -1   74.39    2.60
   3  10  -1   71.69    2.60
   3  10   1   74.39    2.80
   3  10   1   74.49    2.60
  -3  10  -1   76.99    3.50
   3  10   1   70.39    2.70
  -3  10  -1   73.29    2.70
  -3  10  -1   71.39    2.80
   3 -10  -1   73.99    2.70
  -3  10  -1   70.69    2.60
  -3  10  -1   77.69    2.70
  -3  10  -1   75.09    2.70
   3  10   1   71.39    2.60
  -3  10  -1   72.79    2.70
  -3 -10   1   73.99    2.60
  -3  10  -1   73.69    2.60
  -3  10  -1   69.59    2.80
  -3  10  -1   81.99    2.70
   3  10   1   72.79    4.00
  -4  10   1   10.10    0.50
   4  10  -1   10.50    0.50
  -4  10   1    9.80    0.50
   4  10  -1   10.90    1.90
  -4 -10  -1   10.30    0.50
   4  10  -1   10.10    0.40
   4  10  -1    9.80    0.40
   4  10  -1    9.90    0.50
   4 -10   1   10.40    0.50
  -4  10   1    9.50    0.60
  -4  10   1    8.50    2.00
  -4  10   1    9.90    0.50
   4  10  -1   10.30    0.40
   4  10  -1   10.00    0.50
   4  10  -1    9.80    0.60
  -4  10   1   10.30    0.50
  -4  10  -1    9.70    0.50
  -4  10  -1   11.60    0.60
  -4  10  -1   10.10    0.50
  -4  10  -1   10.00    0.50
   4  10   1   10.50    2.30
  -4  10  -1   10.40    0.40
   4  10   1    9.50    0.50
  -4  10  -1    8.70    1.60
   4  10   1   10.20    0.50
   4  10   1   10.00    0.50
  -4  10  -1   10.30    0.50
  -4  10  -1    9.60    0.60
   4 -10  -1   10.30    0.50
  -4 -10   1   10.30    0.50
   5 -10   1   11.90    0.50
  -5  10   1   10.80    0.50
   5  10  -1   12.00    0.50
   5  10  -1   10.50    0.60
  -5  10   1   10.30    0.60
  -5  10   1   11.90    0.50
   5  10  -1   11.30    0.50
   5  10  -1   12.10    0.50
  -5 -10  -1   12.10    0.50
   5  10  -1   11.90    0.50
   5  10  -1   11.70    0.50
  -5  10   1   11.60    0.50
   5  10  -1   11.80    0.50
  -5 -10   1   12.30    0.50
  -5  10  -1   11.80    0.60
   5  10   1   10.60    0.60
   5  10   1   12.20    3.20
  -5  10  -1   12.40    0.60
   5 -10  -1   11.90    0.50
  -5  10  -1   11.20    0.50
  -5  10  -1   11.80    0.50
   5  10   1   11.80    0.50
   5  10   1   11.40    0.50
  -5  10  -1   10.80    0.60
  -5  10  -1   11.00    0.50
  -5  10  -1   11.70    0.50
   6  10  -1   10.70    2.30
  -6  10   1    9.60    0.40
   6 -10   1    9.10    0.40
   6  10  -1    9.20    0.70
   6  10  -1    8.00    0.40
  -6  10   1    9.10    0.50
  -6  10   1    9.20    2.40
   6  10  -1    9.40    0.40
   6  10  -1    8.20    0.40
  -6  10   1    9.30    0.40
  -6  10   1    9.10    0.60
   6  10  -1   10.10    0.50
  -6 -10  -1   10.00    0.40
  -6  10   1    9.00    0.40
   6  10  -1    9.20    0.40
  -6  10  -1    8.90    0.50
   6  10   1    9.40    0.40
  -6  10  -1    8.80    0.60
   6  10   1    7.60    2.20
  -6  10  -1    9.60    0.40
  -6  10  -1   10.10    0.40
  -6  10  -1    9.30    1.80
  -6 -10   1    8.80    0.40
   6 -10  -1    9.20    0.40
  -6  10  -1    9.30    0.50
   6  10   1    8.90    0.60
  -6  10  -1    9.60    0.40
  -6  10  -1    9.20    0.40
   7  10  -1    5.80    0.30
   7  10  -1    7.00    1.90
   7 -10   1    5.70    0.40
  -7  10   1    6.10    0.40
  -7  10   1    7.20    1.90
  -7  10   1    5.60    0.30
  -7  10   1    5.20    0.30
   7  10  -1    6.10    0.30
   7  10  -1    5.30    0.30
  -7  10  -1    6.00    0.30
  -7  10  -1    6.00    0.40
  -7  10  -1    5.30    1.80
   7  10   1    5.90    0.30
  -7  10  -1    5.90    0.30
   7 -10  -1    5.20    0.40
  -7  10  -1    5.80    0.30
  -7  10  -1    5.30    0.30
  -7  10  -1    5.00    0.30
  -7  10  -1    5.70    0.30
  -8  10   1   39.80    1.50
   8 -10   1   39.80    1.60
   8  10  -1   40.20    1.50
  -8  10   1   40.90    1.50
  -8  10  -1   39.50    1.50
  -8  10  -1   39.60    1.50
  -8  10  -1   41.20    1.50
  -8  10  -1   40.80    1.50
   8 -10  -1   39.20    1.60
   8  10   1   39.50    1.50
   9  10  -1   16.40    0.60
   9  10  -1   15.80    0.70
  -9  10   1   16.10    0.60
  -9  10   1   17.60    0.70
   9 -10   1   16.30    0.70
  -9  10  -1   16.50    0.60
  -9  10  -1   16.00    0.60
   9 -10  -1   16.10    0.70
   9  10   1   16.40    0.60
  -9  10  -1   16.30    0.60
 -10  10   1   12.70    0.50
 -10  10   1   12.50    0.50
  10 -10   1   13.00    0.50
 -10  10   1   14.10    0.50
  10  10  -1   13.20    0.50
 -10  10  -1   12.10    0.50
  10  10   1   13.00    0.50
 -10  10  -1   11.70    0.50
 -10  10  -1   11.90    0.50
   0  11  -1    0.20    0.90
   0  11   1    0.00    0.20
   0  11  -1   -0.10    0.10
   0  11   1    0.30    0.10
   0  11  -1    0.10    0.10
   0  11   1    0.50    1.10
   0  11   1    0.10    0.10
   0  11   1    0.10    0.10
   0  11  -1    0.20    0.20
   0 -11   1    0.20    0.10
   0  11   1    0.00    0.10
   0 -11  -1    0.00    0.10
   0  11  -1    0.30    0.20
   0  11  -1    0.00    0.10
   0  11   1    0.10    0.20
   1  11  -1  221.48    8.50
  -1 -11  -1  215.48    7.60
   1  11  -1  211.38    7.70
  -1  11   1  228.58    7.90
   1  11  -1  220.88    7.60
  -1  11   1  196.88    7.50
   1  11  -1  210.18    7.60
  -1  11   1  213.78    7.80
  -1  11   1  237.18    7.70
   1 -11   1  213.78    7.60
  -1  11   1  201.38    7.60
  -1  11   1  217.78    7.60
  -1  11   1  221.98    8.70
  -1  11  -1  206.18    7.70
  -1  11  -1  213.88    7.60
  -1  11  -1  213.48    7.60
   1  11   1  206.98    7.50
  -1  11  -1  203.78    7.60
  -1  11  -1  214.68    7.60
   1  11   1  206.88    7.50
   1 -11  -1  210.48    7.60
  -1 -11   1  211.78    7.60
  -1  11  -1  193.68    7.60
  -1  11  -1  212.68    8.40
   1  11   1  207.68    7.60
  -1  11  -1  205.38    7.70
   1  11   1  217.68    7.50
   1  11   1  218.58    8.80
   2  11  -1   90.69    3.50
   2  11  -1   95.59    3.30
  -2  11   1   88.19    3.40
   2  11  -1   89.69    3.30
   2  11  -1   91.49    4.30
   2  11  -1   87.99    3.30
   2 -11   1   93.69    3.30
  -2  11   1   91.69    3.50
   2  11  -1   88.19    3.30
  -2 -11  -1   95.69    3.40
  -2  11   1   83.09    3.40
  -2  11   1   85.99    4.50
  -2  11   1   95.59    3.30
  -2  11   1   92.29    3.30
  -2  11   1   92.69    3.30
   2  11  -1   92.09    3.30
  -2  11  -1   91.99    3.30
  -2  11  -1   89.99    3.30
  -2  11  -1   94.19    3.30
  -2 -11   1   90.09    3.30
  -2  11  -1   89.29    3.40
  -2  11  -1   93.39    3.40
   2 -11  -1   92.69    3.40
   2  11   1   89.89    3.30
   2  11   1   91.69    3.50
  -2  11  -1   93.99    3.30
   2  11   1   94.89    3.30
   2  11   1   90.99    4.70
  -2  11  -1   97.79    4.20
  -2  11  -1   90.79    3.60
   2  11   1   88.49    3.30
  -2  11  -1   94.19    3.30
   3  11  -1   13.30    1.90
  -3  11   1   13.70    0.50
  -3  11   1   12.30    0.70
   3  11  -1   13.50    0.60
  -3  11   1   13.10    0.60
   3  11  -1   13.00    0.60
   3 -11   1   13.20    0.60
  -3  11   1    9.50    2.00
   3  11  -1   13.30    0.50
   3  11  -1   13.10    0.50
  -3  11   1   13.50    0.60
  -3  11   1   12.70    0.70
   3  11  -1   12.60    0.70
  -3  11   1   12.10    0.60
   3  11  -1   13.50    0.60
  -3 -11  -1   13.10    0.60
   3 -11  -1   13.70    0.60
  -3  11  -1   13.30    0.60
  -3  11  -1   12.50    0.70
  -3  11  -1   13.10    0.60
  -3  11  -1   12.90    0.70
  -3  11  -1   13.20    0.50
   3  11   1   13.50    2.40
  -3  11  -1   13.40    0.60
  -3  11  -1   12.30    0.50
  -3  11  -1   12.50    0.60
  -3  11  -1   12.90    1.70
   3  11   1   12.70    0.60
   3  11   1   13.10    0.70
  -3  11  -1   13.00    0.50
   3  11   1   13.30    0.50
   3  11   1   13.10    0.60
  -3 -11   1   13.30    0.60
  -4  11   1    0.30    0.10
   4  11  -1    0.10    0.10
  -4  11   1    0.20    0.10
   4 -11   1    0.50    0.10
  -4  11   1    0.20    0.10
   4  11  -1    0.20    0.10
  -4  11   1    2.10    1.40
   4  11  -1    0.20    1.20
  -4  11   1    0.30    0.20
  -4  11   1    0.20    0.20
   4  11  -1    0.30    0.10
  -4  11   1    0.10    0.10
   4  11  -1    0.20    0.10
  -4  11  -1    0.30    0.10
  -4 -11   1    0.20    0.10
  -4  11  -1    0.20    0.10
  -4  11  -1    0.20    0.10
   4 -11  -1    0.50    0.10
   4  11   1    0.20    0.10
   4  11   1    0.20    0.10
   4  11   1    0.30    0.10
  -4  11  -1    0.20    0.20
   4  11   1    0.10    1.60
  -4  11  -1    0.20    0.10
   4  11   1    0.10    0.10
  -4  11  -1    0.20    0.10
  -4  11  -1    2.10    1.00
  -4  11  -1    0.10    0.10
   5  11  -1    0.30    0.20
  -5  11   1    1.40    1.50
   5  11  -1    0.60    1.40
   5  11  -1    0.10    0.10
  -5  11   1    0.10    0.10
  -5 -11  -1    0.10    0.10
  -5  11   1    0.00    0.10
   5  11  -1    0.10    0.10
   5  11  -1    0.00    0.10
  -5  11  -1    0.30    0.10
  -5  11  -1    0.10    0.10
  -5  11  -1    0.10    0.10
   5 -11  -1    0.20    0.10
   5  11   1    0.00    0.10
   5  11   1    0.30    0.10
   5  11   1    1.80    1.80
  -5  11  -1    0.10    0.10
   5  11   1    0.10    0.10
  -5  11  -1    0.20    0.10
  -5 -11   1    0.20    0.10
  -5  11  -1   -1.60    1.10
  -5  11  -1    0.10    0.10
   6  11  -1   38.20    1.40
   6  11  -1   39.60    1.40
   6  11  -1   39.40    1.50
  -6  11   1   41.50    3.30
   6  11  -1   39.50    3.30
  -6  11   1   39.10    1.40
  -6  11   1   39.00    1.50
   6 -11  -1   38.80    1.50
  -6  11  -1   39.50    1.40
   6  11   1   39.70    1.40
  -6  11  -1   37.20    1.50
  -6  11  -1   38.20    1.40
  -6  11  -1   39.30    1.40
  -6  11  -1   36.60    1.50
  -6  11  -1   37.50    1.40
  -6  11  -1   37.80    1.40
   7 -11   1    3.30    0.30
  -7  11   1    3.30    0.20
  -7  11   1    3.50    0.30
   7  11  -1    3.40    0.20
   7 -11  -1    3.30    0.30
  -7  11  -1    3.50    0.20
  -7  11  -1    3.50    0.20
  -7  11  -1    3.30    0.20
   7  11   1    3.60    0.20
  -7  11  -1    3.40    0.20
   8  11  -1   39.20    1.50
  -8  11   1   38.80    1.40
   8  11   1   38.40    1.40
  -8  11  -1   38.50    1.40
  -8  11  -1   38.90    1.40
  -8  11  -1   39.90    1.50
  -8  11  -1   39.50    1.50
  -8  11  -1   41.60    1.40
   9 -11   1   12.70    0.60
   9  11  -1   12.70    0.50
  -9  11   1   14.10    0.50
   9  11  -1   14.60    0.70
  -9  11   1   13.60    0.50
  -9  11   1   12.40    0.50
  -9  11  -1   13.10    0.50
  -9  11  -1   12.80    0.50
   9 -11  -1   12.80    0.50
  -9  11  -1   13.90    0.50
   9  11   1   12.50    0.50
  -9  11  -1   13.90    0.50
   0  12  -1   32.70    1.20
   0  12  -1   28.80    1.20
   0  12  -1   31.60    1.20
   0  12   1   32.00    1.40
   0  12  -1   29.40    1.30
   0  12   1   35.80    3.90
   0  12  -1   31.80    1.20
   0  12   1   28.00    1.20
   0  12  -1   30.40    2.80
   0  12  -1   32.50    1.40
   0 -12  -1   31.60    1.20
   0 -12   1   29.90    1.20
   0  12   1   29.70    1.30
   0  12  -1   31.90    1.20
   0  12   1   31.20    1.20
   0  12   1   32.50    1.20
   1  12  -1  120.29    4.30
   1  12  -1  116.89    4.30
   1  12  -1  123.99    4.50
   1  12  -1  120.49    4.30
   1  12  -1  125.89    4.30
  -1  12   1  119.39    4.50
  -1  12   1  122.99    5.70
   1  12  -1  130.29    5.50
  -1  12   1  123.79    4.30
  -1  12   1  113.89    4.50
   1  12  -1  117.69    4.50
   1 -12   1  119.09    4.30
  -1 -12  -1  122.09    4.30
  -1  12   1  118.19    4.30
   1 -12  -1  121.69    4.30
   1  12   1  125.39    4.30
  -1 -12   1  120.69    4.30
  -1  12  -1  120.89    4.50
   1  12   1  116.89    4.30
   1  12   1  115.29    4.50
  -1  12  -1  120.79    4.30
  -1  12  -1  128.19    5.40
  -1  12  -1  120.29    4.30
   1  12   1  122.39    4.50
  -1  12  -1  111.99    4.40
  -1  12  -1  123.09    4.30
   1  12   1  125.49    5.90
  -1  12  -1  119.19    4.30
  -1  12  -1  112.49    4.50
  -1  12  -1  121.39    4.30
   2  12  -1   22.70    0.90
  -2 -12  -1   23.30    0.90
   2  12  -1   24.30    0.90
   2  12  -1   21.20    2.20
   2 -12   1   22.10    0.90
   2  12  -1   22.20    1.10
  -2  12   1   23.60    0.90
   2  12  -1   23.70    0.90
  -2  12   1   23.90    0.90
  -2  12   1   23.20    0.90
  -2  12   1   22.00    1.10
  -2  12   1   24.60    2.60
   2  12  -1   23.00    0.90
   2  12  -1   22.30    1.10
  -2  12   1   21.90    1.00
  -2  12  -1   23.50    0.90
  -2 -12   1   22.40    0.90
  -2  12  -1   22.70    1.00
  -2  12  -1   22.00    1.10
  -2  12  -1   23.20    0.90
  -2  12  -1   23.20    0.90
  -2  12  -1   22.90    0.90
   2  12   1   22.30    0.90
  -2  12  -1   21.60    1.00
  -2  12  -1   22.70    2.10
   2 -12  -1   23.00    0.90
  -2  12  -1   23.60    0.90
   2  12   1   23.80    0.90
   2  12   1   26.00    2.70
  -2  12  -1   23.70    0.90
   3  12  -1   12.40    2.10
  -3 -12  -1   13.70    0.60
  -3  12   1   13.80    0.60
  -3  12   1   13.40    0.60
   3  12  -1   13.30    0.80
  -3  12   1   13.30    0.80
   3  12  -1   14.50    0.60
   3 -12   1   13.70    0.60
  -3  12   1   13.20    2.40
   3  12  -1   13.30    0.60
   3  12  -1   13.60    0.60
  -3  12   1   14.00    0.60
  -3  12   1   12.60    0.80
   3  12  -1   12.70    0.60
  -3  12   1   13.20    0.70
   3  12  -1   13.50    0.50
   3  12   1   12.50    2.70
  -3  12  -1   13.50    0.60
   3 -12  -1   13.20    0.60
  -3  12  -1   13.50    0.60
   3  12   1   13.60    0.50
   3  12   1   13.00    0.60
  -3  12  -1   13.40    0.60
  -3  12  -1   13.10    1.90
  -3  12  -1   12.10    0.80
  -3 -12   1   13.30    0.60
   3  12   1   13.30    0.90
   3  12   1   13.70    0.60
  -3  12  -1   13.40    0.60
  -3  12  -1   12.00    0.70
  -3  12  -1   13.30    0.70
  -3  12  -1   13.00    0.60
   4  12  -1   23.80    0.90
   4  12  -1   25.20    1.20
   4  12  -1   23.40    0.90
  -4  12   1   22.10    1.00
   4  12  -1   23.70    0.90
  -4 -12  -1   21.70    0.90
   4  12  -1   25.20    1.00
  -4  12   1   26.40    1.00
   4  12  -1   22.80    2.50
   4 -12   1   22.30    0.90
  -4  12   1   23.80    2.80
  -4  12   1   24.90    0.90
  -4  12  -1   25.90    1.00
   4  12   1   22.30    1.00
   4 -12  -1   22.30    0.90
  -4  12  -1   24.70    0.90
   4  12   1   17.60    3.00
  -4  12  -1   24.80    2.20
   4  12   1   21.10    1.10
  -4  12  -1   24.30    0.90
   4  12   1   22.70    0.90
  -4 -12   1   22.40    0.90
  -5  12   1    3.30    0.20
   5  12  -1    3.20    0.20
   5  12  -1    3.60    0.20
   5  12  -1    3.40    1.60
   5  12  -1    3.20    0.20
   5  12  -1    3.60    0.20
  -5  12   1    3.40    0.30
  -5  12   1    5.30    1.80
  -5  12   1    3.50    0.20
  -5  12   1    3.40    0.20
  -5  12  -1    3.40    0.30
  -5  12  -1    3.60    0.20
  -5  12  -1    3.50    0.20
  -5  12  -1    3.60    0.20
   5  12   1    3.30    0.20
   5  12   1    3.50    2.50
  -5  12  -1    3.40    0.20
  -5  12  -1    3.70    0.20
  -5  12  -1    3.10    1.30
   6  12  -1  102.69    4.10
   6  12  -1  116.69    4.10
   6 -12   1  116.19    4.20
  -6  12   1  114.69    4.00
  -6  12   1  113.89    4.10
  -6  12  -1  113.39    4.10
  -6  12  -1  112.99    4.10
  -6  12  -1  115.29    4.10
  -6  12  -1  113.79    4.00
  -6  12  -1  112.49    4.10
   6  12   1  116.39    4.10
   6 -12  -1  113.29    4.20
  -6  12  -1  114.59    4.00
  -7  12   1    6.00    0.30
  -7  12   1    5.10    0.40
   7  12  -1    5.50    0.30
   7 -12   1    5.20    0.40
   7  12  -1    5.80    0.30
  -7  12  -1    5.70    0.30
  -7  12  -1    5.90    0.30
  -7  12  -1    6.00    0.30
  -7  12  -1    6.10    0.30
  -7  12  -1    5.80    0.30
   7 -12  -1    5.60    0.40
   7  12   1    5.70    0.30
  -8  12   1    1.50    0.10
  -8  12   1    1.50    0.10
   8 -12   1    1.40    0.20
   8  12  -1    1.60    0.20
   8  12  -1    1.30    0.10
   8  12   1    1.20    0.10
  -8  12  -1    1.20    0.10
   8 -12  -1    1.30    0.20
  -8  12  -1    0.90    0.10
  -8  12  -1    1.30    0.10
  -8  12  -1    1.30    0.10
  -9  12   1   33.30    1.20
  -9  12   1   33.10    1.20
  -9  12   1   32.50    1.20
   9 -12   1   35.80    1.20
  -9  12  -1   34.50    1.20
  -9  12  -1   32.60    1.20
   9  12   1   35.30    1.30
   0  13   1    0.00    0.10
   0 -13   1    0.00    0.10
   0  13   1    0.20    0.20
   0  13  -1    0.00    0.20
   0  13   1    0.10    0.10
   0  13  -1   -0.10    1.20
   0 -13  -1    0.00    0.10
   0  13  -1    0.10    0.20
   0  13  -1    0.00    0.10
   0  13  -1    0.30    0.10
   0  13   1    0.00    0.20
   0  13   1    0.50    1.50
   1  13  -1   82.49    3.00
   1  13  -1   88.89    3.50
   1  13  -1   85.99    3.00
   1  13  -1   87.69    4.10
   1 -13   1   79.09    3.10
   1  13  -1   91.59    3.10
  -1 -13  -1   81.39    3.00
   1  13  -1   85.59    3.20
  -1  13   1   86.69    3.10
  -1  13   1   85.69    4.50
  -1  13   1   81.09    3.00
  -1  13   1   84.59    3.00
   1  13   1   85.19    4.60
  -1  13  -1   79.99    3.00
   1  13   1   77.09    3.30
  -1  13  -1   84.19    3.00
  -1 -13   1   79.29    3.10
  -1  13  -1   84.19    3.10
  -1  13  -1   77.99    4.00
   1  13   1   91.69    3.30
   1 -13  -1   81.59    3.10
  -1  13  -1   88.29    3.30
   1  13   1   87.09    3.10
  -1  13  -1   84.19    3.10
  -2  13   1   18.80    0.80
   2  13  -1   18.70    0.80
   2  13  -1   19.90    0.80
  -2  13   1   19.10    3.90
  -2  13   1   19.10    0.90
   2  13  -1   19.00    0.80
   2  13  -1   19.30    0.80
  -2  13   1   20.00    0.80
  -2  13   1   18.10    0.80
   2  13  -1   15.50    2.60
  -2  13  -1   23.60    2.10
  -2  13  -1   20.30    0.80
   2  13   1   19.30    0.80
  -2  13  -1   18.80    0.80
   2  13   1   21.80    1.00
   2  13   1   20.90    4.40
  -2  13  -1   20.50    0.90
   2  13   1   20.30    0.80
  -2  13  -1   20.40    0.90
  -3  13   1    2.50    0.20
  -3  13   1    2.20    1.60
   3  13  -1    2.10    0.30
   3  13  -1    2.20    0.20
   3  13  -1    2.50    0.20
   3  13  -1    2.10    0.20
  -3  13   1    2.10    0.20
   3  13  -1    1.30    1.40
   3  13  -1    2.50    0.20
  -3  13   1    2.00    0.20
  -3  13   1    1.90    0.20
  -3  13  -1    2.10    0.20
  -3  13  -1    2.20    0.20
   3  13   1    2.30    0.20
  -3  13  -1    1.90    0.20
  -3  13  -1    2.30    0.20
  -3  13  -1    2.10    0.20
   3  13   1    1.90    0.30
  -3  13  -1    2.30    0.30
   3  13   1    5.40    2.00
  -4  13   1   12.50    0.50
   4  13  -1   12.70    0.50
  -4  13   1   12.40    0.50
  -4  13   1   13.20    0.50
   4  13  -1   13.20    0.50
   4  13  -1   12.20    0.60
   4  13  -1   11.70    0.70
  -4  13  -1   12.70    0.50
  -4  13  -1   12.90    0.50
  -4  13  -1   12.20    0.50
  -4  13  -1   12.70    0.50
  -4  13  -1   12.70    0.50
   4  13   1   13.00    0.50
  -4  13  -1   11.90    0.60
   5  13  -1    6.20    0.30
  -5  13   1    6.60    0.30
  -5  13   1    6.80    0.40
   5  13  -1    6.90    0.50
  -5  13   1    6.40    0.30
   5  13  -1    6.40    0.30
  -5  13  -1    6.50    0.30
  -5  13  -1    6.60    0.30
  -5  13  -1    6.90    0.40
  -5  13  -1    6.60    0.30
   5  13   1    6.90    0.30
  -5  13  -1    6.70    0.30
  -5  13  -1    6.80    0.30
   6 -13   1   14.80    0.70
   6  13  -1   15.10    0.60
   6  13  -1   14.90    0.60
  -6  13   1   14.20    0.60
   6  13  -1   15.80    0.70
  -6  13   1   17.10    0.70
  -6  13   1   15.40    0.70
  -6  13  -1   15.20    0.60
   6 -13  -1   15.10    0.70
  -6  13  -1   16.20    0.60
  -6  13  -1   14.80    0.60
   6  13   1   15.20    0.60
  -6  13  -1   15.50    0.60
  -6  13  -1   14.30    0.60
   7 -13   1   17.20    0.70
  -7  13   1   18.10    0.70
   7  13  -1   18.10    0.70
  -7  13   1   16.80    0.70
  -7  13   1   16.20    0.70
  -7  13   1   18.20    0.70
   7  13  -1   19.00    0.80
  -7  13  -1   17.20    0.70
  -7  13  -1   18.20    0.70
  -7  13  -1   17.80    0.70
   7 -13  -1   18.00    0.70
  -8  13   1    0.70    0.10
   8 -13   1    1.00    0.10
   8  13  -1    0.80    0.10
   8  13  -1    0.70    0.10
  -8  13  -1    0.80    0.10
   8 -13  -1    0.80    0.10
   8  13   1    0.80    0.20
   0  14  -1    9.90    0.40
   0  14   1    9.80    0.40
   0  14  -1    9.80    0.40
   0  14  -1    8.90    0.40
   0  14  -1   10.50    0.60
   0  14  -1    9.10    0.40
   0  14   1   10.30    0.60
   0  14  -1    9.50    0.40
   0  14   1    9.60    0.50
   0  14  -1    9.70    0.40
   1  14  -1   15.00    0.70
   1  14  -1   16.30    0.60
  -1  14   1   14.80    0.70
   1  14  -1   16.20    0.60
   1  14  -1   15.90    0.60
  -1  14   1   15.90    0.70
   1  14  -1   16.10    0.60
   1  14  -1   16.20    0.80
  -1  14  -1   15.60    0.70
  -1  14  -1   15.50    0.60
  -1  14  -1   15.40    0.60
  -1  14  -1   15.30    0.60
  -1  14  -1   15.80    0.60
   1  14   1   15.70    0.70
   1  14   1   16.50    0.60
  -1  14  -1   16.60    0.60
  -1  14  -1   16.30    0.80
   1  14   1   16.60    0.80
   2  14  -1    0.40    0.20
   2  14  -1    0.40    0.10
  -2  14   1    0.00    0.20
   2  14  -1    0.10    0.10
  -2  14   1    0.10    0.10
   2  14  -1    0.00    0.10
   2  14   1    0.10    0.20
  -2  14  -1    0.00    0.10
  -2  14  -1    0.30    0.10
  -2  14  -1    0.20    0.10
  -2  14  -1    0.10    0.10
   2  14   1    0.10    0.10
  -2  14  -1    0.10    0.10
  -2  14  -1   -0.10    0.10
  -2  14  -1    0.10    0.10
   3  14  -1   34.20    1.30
  -3  14   1   33.30    1.30
  -3  14   1   34.90    1.40
  -3  14   1   34.70    1.30
   3  14  -1   34.80    1.30
   3  14  -1   35.70    1.40
  -3  14   1   35.30    1.30
   3  14   1   36.80    1.50
  -3  14  -1   34.50    1.30
  -3  14  -1   34.90    1.30
  -3  14  -1   34.60    1.30
  -3  14  -1   35.90    1.30
  -3  14  -1   32.80    1.30
   3  14   1   35.50    1.30
  -3  14  -1   35.20    1.30
  -4  14   1    1.70    0.20
  -4  14   1    1.50    0.20
   4  14  -1    1.40    0.20
   4  14  -1    1.80    0.10
   4  14  -1    1.70    0.10
   4  14  -1    1.60    0.20
  -4  14   1    1.40    0.10
  -4  14  -1    1.80    0.20
  -4  14  -1    1.90    0.20
  -4  14  -1    1.80    0.20
  -4  14  -1    1.70    0.20
  -4  14  -1    1.50    0.20
  -4  14  -1    1.70    0.20
   4  14   1    1.70    0.30
  -5  14   1    2.80    0.20
  -5  14   1    2.70    0.20
   5  14  -1    2.80    0.20
   5  14  -1    2.90    0.20
  -5  14   1    2.90    0.20
   5  14  -1    3.00    0.30
  -5  14  -1    3.10    0.20
  -5  14  -1    3.00    0.20
  -5  14  -1    2.80    0.20
   5 -14  -1    2.20    0.30
  -5  14  -1    2.90    0.20
   5  14   1    3.10    0.30
  -6  14   1    0.70    0.10
   6  14  -1    0.50    0.10
   6 -14   1    0.50    0.10
  -6  14   1    0.50    0.10
  -6  14   1    0.40    0.10
   6  14  -1    0.60    0.20
   6  14  -1    0.60    0.10
  -6  14  -1    0.50    0.10
   6  14   1    0.90    0.20
   6  14   1    0.70    0.10
   6 -14  -1    0.40    0.10
  -6  14  -1    0.60    0.10
   7  14  -1   35.00    1.30
  -7  14   1   32.10    1.20
   7 -14   1   31.10    1.20
   7 -14  -1   32.50    1.20
  -7  14  -1   32.40    1.20
   7  14   1   35.50    1.30
   0  15   1    0.10    0.10
   0  15   1    0.10    0.10
   0  15  -1    0.10    0.10
   0  15  -1    0.10    0.10
   0  15  -1    0.00    0.10
   0  15  -1    0.10    0.10
   0  15  -1    0.00    0.10
   0  15  -1   -0.10    0.10
   1  15  -1   43.10    1.60
   1  15  -1   45.60    1.60
  -1  15   1   45.10    1.70
  -1  15   1   42.30    1.60
   1  15  -1   46.70    1.80
   1  15  -1   44.60    1.60
  -1  15  -1   43.90    1.70
  -1  15  -1   42.60    1.60
  -1  15  -1   45.90    1.70
  -1  15  -1   49.40    1.60
   1  15   1   45.90    1.80
   2  15  -1    4.80    0.20
  -2  15   1    5.10    0.30
   2  15  -1    4.60    0.30
  -2  15   1    4.80    0.30
   2  15  -1    5.00    0.20
   2  15  -1    4.90    0.20
   2  15  -1    5.50    0.40
  -2  15  -1    4.60    0.20
  -2  15  -1    4.90    0.30
  -2  15  -1    4.90    0.20
  -2  15  -1    5.20    0.30
   2  15   1    5.40    0.40
  -2  15  -1    4.70    0.20
   2  15   1    4.60    0.30
   3  15  -1    9.50    0.40
  -3  15   1    9.00    0.40
   3  15  -1    9.60    0.50
  -3  15   1    9.10    0.40
   3  15  -1    9.00    0.40
   3  15  -1    8.80    0.40
  -3  15   1    8.80    0.40
   3  15  -1    8.90    0.40
  -3  15   1    9.50    0.40
  -3  15  -1    8.90    0.40
  -3  15  -1    8.90    0.40
   3  15   1    9.50    0.50
  -3  15  -1    9.10    0.40
  -3  15  -1    9.10    0.40
   3  15   1    8.80    0.40
  -4  15   1   28.90    1.00
   4  15  -1   26.70    1.00
   4  15  -1   28.50    1.10
   4  15  -1   27.10    1.00
  -4  15   1   27.90    1.00
  -4  15   1   27.70    1.00
   4  15   1   27.50    1.00
  -4  15  -1   27.90    1.00
  -4  15  -1   27.60    1.00
   4  15   1   29.10    1.10
   4  15   1   27.50    1.10
  -4  15  -1   26.10    1.00
   5  15  -1   25.30    0.90
  -5  15   1   28.80    1.00
  -5  15   1   25.20    0.90
   5 -15   1   23.50    1.00
   5 -15  -1   26.00    1.00
   5  15   1   25.70    1.00
  -5  15  -1   27.00    0.90
  -5  15  -1   26.00    0.90
   0  16   1   10.40    0.50
   0  16  -1   10.40    0.40
   0  16   1   10.50    0.40
   0  16  -1   10.50    0.40
   0  16   1   10.80    0.40
  -1  16   1   11.00    0.40
   1  16  -1   11.40    0.50
  -1  16   1   10.70    0.40
   1  16  -1   11.20    0.40
   1  16  -1   11.70    0.50
   1  16   1   11.60    0.50
  -1  16  -1   11.70    0.50
   1  16   1   10.70    0.50
  -1  16  -1   11.30    0.40
   1  16   1   11.10    0.40
  -1  16  -1   11.00    0.40
   2  16  -1    2.00    0.10
   2  16  -1    2.70    0.30
  -2  16   1    2.20    0.10
  -2  16   1    1.90    0.10
   2  16  -1    2.10    0.10
  -2  16  -1    1.80    0.20
   2  16   1    2.00    0.20
  -2  16  -1    2.20    0.10
   2  16   1    2.30    0.20
  -3  16   1   25.60    0.90
   3  16  -1   25.50    1.00
   3  16  -1   28.60    1.00
  -3  16  -1   24.30    0.90
   3  16   1   28.10    1.00
   3  16   1   25.80    0.90
   3  16   1   25.20    1.00
   3 -16  -1   24.60    1.00
  -3  16  -1   25.90    0.90
   0   0  -2 1096.19   39.10
  -1   0   2    0.10    0.10
   1   0   2    0.30    0.10
  -1   0   2    0.40    0.10
   1   0   2    0.10    0.10
  -1   0  -2    0.20    0.10
   1   0  -2    0.50    0.10
   1   0  -2    2.00    1.40
  -1   0  -2    0.20    0.10
   2   0  -2 1553.64   56.49
   3   0  -2   24.50    0.90
  -3   0   2   24.50    1.40
  -3   0   2   24.00    1.20
  -3   0  -2   23.50    1.10
   3   0   2   22.50    0.90
   3   0  -2   22.10    1.10
   3   0  -2   23.60    0.80
  -3   0  -2   22.80    0.80
  -3   0  -2   22.60    1.10
   3   0  -2   26.80    4.50
   3   0  -2   23.90    0.80
   3   0   2   22.60    1.10
  -3   0   2   22.70    0.90
   4   0  -2 3221.38  115.09
  -4   0   2 3122.89  111.89
  -5   0  -2  515.15   18.30
  -5   0   2  491.65   18.20
  -5   0  -2  503.45   18.00
   5   0   2  456.25   26.30
   5   0  -2  484.65   22.40
   5   0  -2  509.65   18.20
   5   0   2  504.35   18.10
  -5   0   2  520.05   18.30
   6   0  -2  184.28    6.50
  -6   0   2  188.38    7.40
  -6   0  -2  182.78    7.00
   6   0   2  186.08    6.50
   6   0  -2  183.98    7.40
   6   0   2  182.68    7.20
   7   0  -2   30.60    8.50
   7   0  -2   29.60    1.10
  -7   0  -2   28.20    1.10
   7   0  -2   28.00    1.10
  -7   0   2   29.80    1.10
  -7   0  -2   26.50    1.20
   7   0   2   29.00    1.10
   7   0   2   29.80    1.20
  -7   0  -2   28.00    1.80
   7   0  -2   29.60    1.10
   7   0  -2   29.00    1.10
   7   0   2   28.40    1.10
  -7   0  -2   32.50    1.20
  -8   0  -2   17.40    0.70
   8   0   2   20.00    0.70
   8   0  -2   20.20   11.90
   8   0   2   17.40    0.80
  -8   0  -2   17.50    0.80
   8   0  -2   19.40    0.70
   8   0  -2   16.20    0.80
   8   0  -2   17.30    0.70
  -8   0  -2   18.20    0.80
  -8   0  -2   18.00    1.90
   8   0  -2   18.00    0.70
  -8   0  -2   16.90    0.90
   9   0   2   83.29    3.00
  -9   0  -2   80.19    3.00
   9   0  -2   82.09    2.90
  -9   0   2   83.59    3.00
  -9   0   2   80.89    3.00
  -9   0   2   78.89    3.20
  -9   0  -2   76.49    3.10
   9   0   2   82.19    3.00
   9   0  -2   79.09    2.90
  -9   0  -2   81.19    4.20
  -9   0  -2   77.19    2.90
  -9   0  -2   81.99    2.90
  -9   0  -2   84.89    3.00
  10   0   2  781.32   26.90
 -10   0   2  753.62   27.10
 -10   0  -2  740.73   26.90
 -10   0  -2  742.13   27.10
 -10   0  -2  740.13   28.80
  10   0  -2  939.71   72.09
 -10   0   2  744.43   27.10
 -10   0   2  797.22   26.90
 -11   0  -2    1.20    0.20
 -11   0   2    1.60    0.30
  11   0   2    1.60    0.20
 -11   0  -2    1.70    0.20
 -12   0  -2   14.20    0.60
 -12   0   2   13.70    0.60
   0   1   2    0.10    0.10
   0   1  -2    0.10    0.10
   0  -1  -2   -0.40    1.40
   0   1  -2    0.00    0.10
   0   1  -2    0.00    0.10
   0   1   2    0.00    0.10
   0  -1  -2    0.10    0.10
   0  -1  -2    0.00    0.10
  -1   1   2    0.40    0.10
   1   1  -2    0.40    0.10
   1   1  -2    2.00    1.10
   1   1   2    0.40    0.10
  -1   1  -2    0.40    0.10
  -1   1  -2    0.80    0.20
   1  -1  -2   -2.30    1.80
   1   1   2    0.50    0.10
  -1  -1   2    0.90    0.20
   1  -1  -2    0.40    0.10
  -1   1  -2    1.10    1.60
   1  -1  -2    0.40    0.10
   1  -1  -2    0.50    0.20
   2   1  -2 6251.67  224.88
   2  -1  -2 6450.25  225.58
   3   1  -2   69.99    2.80
   3  -1   2   69.79    2.60
  -3   1   2   76.49    2.90
   3  -1   2   72.79    2.80
   3   1  -2   71.39    2.50
  -3   1   2   71.09    2.90
   3   1  -2   74.29    2.60
  -3  -1  -2   70.09    2.50
  -3  -1  -2   75.39    2.80
  -3   1   2   70.09    2.60
  -3  -1  -2   69.99    2.80
   3   1  -2   71.89    5.40
   3   1   2   70.59    2.60
  -3  -1   2   74.29    2.90
   3  -1  -2   68.29    5.90
   3   1   2   70.79    2.60
  -3   1  -2   70.99    2.60
   3  -1  -2   72.49    2.90
  -3  -1   2   67.69    2.60
   3   1   2   71.79    2.80
  -3   1  -2   73.09    2.80
   3  -1  -2   72.59    2.50
  -4   1   2  364.16   13.50
   4   1  -2  368.16   16.40
  -4  -1  -2  369.36   13.40
  -4   1   2  389.06   13.60
   4  -1   2  397.16   19.50
  -4   1  -2  369.86   13.50
   4  -1  -2  358.86   17.30
   4  -1  -2  370.36   13.50
  -4   1  -2  363.66   13.30
   4   1   2  366.16   17.50
  -5   1   2    1.40    0.40
  -5  -1  -2    1.60    0.10
   5  -1   2    1.80    0.10
   5  -1   2   -3.90   10.40
   5  -1   2    1.60    0.10
  -5   1   2    0.80    0.80
  -5  -1  -2    1.80    0.50
  -5   1   2    1.70    0.10
   5   1  -2   -0.10    3.60
   5  -1   2    1.30    0.40
   5   1  -2    1.50    0.10
  -5  -1  -2    1.30    0.40
   5   1  -2    1.60    0.40
   5   1  -2    1.90    0.10
  -5  -1   2    1.10    0.40
   5  -1  -2    1.50    0.40
  -5  -1   2    1.40    0.10
   5   1   2    1.30    0.30
  -5   1  -2    1.00    0.40
   5  -1  -2    1.50    4.80
   5  -1  -2    1.50    0.10
   5  -1  -2    1.70    0.10
   5   1   2    1.90    0.10
  -6  -1  -2  149.69    6.10
  -6   1   2  147.69    5.30
   6   1  -2  153.18    5.30
  -6  -1  -2  148.29    5.30
   6   1  -2  156.88   12.00
   6   1  -2  143.99    5.40
   6   1  -2  149.69    5.30
   6  -1   2  149.69    5.90
  -6  -1  -2  147.49    5.80
  -6   1   2  146.09    6.20
   6  -1   2  149.88    5.30
   6   1  -2  143.39    5.90
   6  -1   2  153.28    5.30
  -6   1  -2  146.89    5.80
  -6   1  -2  152.68    5.40
  -6  -1   2  156.08    6.30
   6  -1  -2  146.99    6.00
   6   1   2  150.98    5.90
  -6  -1   2  151.48    5.30
   6   1   2  127.89   17.20
   6   1   2  150.58    5.30
  -6  -1   2  151.38    6.30
   6  -1  -2  127.09   13.30
   6   1   2  148.49    5.30
   6  -1  -2  148.09    5.30
   6  -1  -2  148.79    5.30
  -7  -1  -2  397.06   14.60
   7   1  -2  380.56   14.60
   7   1  -2  410.56   14.60
  -7  -1  -2  431.06   15.20
   7  -1   2  411.66   14.60
   7   1  -2  440.36   22.60
  -7   1  -2  431.16   15.20
   7  -1  -2  416.26   14.50
   7  -1  -2  436.56   23.90
   7   1   2  414.96   14.60
  -7   1  -2  423.06   14.60
   7  -1  -2  413.66   14.60
  -7   1  -2  389.16   14.60
   7   1   2  402.16   36.70
   7   1   2  410.46   14.60
   8  -1   2  396.56   13.70
   8   1  -2  404.16   24.30
  -8  -1  -2  371.86   13.60
  -8  -1  -2  403.06   13.80
  -8   1   2  411.86   13.80
  -8  -1  -2  367.66   13.60
   8   1  -2  369.46   13.60
  -8  -1  -2  363.56   13.70
   8   1  -2  380.96   13.70
  -8  -1  -2  380.06   13.70
   8   1  -2  381.96   13.60
   8   1  -2  395.46   13.60
  -8  -1  -2  388.76   14.40
   8   1  -2  397.86   13.60
  -8   1  -2  398.26   14.40
   8  -1  -2  347.17   13.60
  -8   1  -2  364.66   13.70
   8   1   2  396.76   13.70
  -8   1  -2  402.56   13.80
   8  -1  -2  396.26   13.60
   8   1   2  380.16   13.60
  -8   1  -2  381.86   13.70
   9   1  -2   47.10    1.70
  -9  -1  -2   43.80    1.70
  -9  -1  -2   44.10    1.80
   9  -1   2   47.50    1.80
   9  -1   2   45.80    1.70
  -9   1   2   46.80    1.70
  -9   1   2   48.20    2.00
  -9  -1  -2   51.89    3.40
  -9   1   2   46.60    1.80
  -9  -1  -2   45.90    1.90
   9  -1  -2   45.40    1.70
  -9   1  -2   46.30    1.90
   9   1   2   45.50    1.70
   9  -1  -2   46.60    1.70
  -9   1  -2   47.00    1.70
  -9  -1   2   47.20    1.70
  -9  -1   2   47.80    2.00
  -9  -1   2   42.40    1.90
   9  -1  -2   27.80   22.20
  -9   1  -2   45.30    1.80
  -9   1  -2   46.80    1.80
   9   1   2   48.40    1.80
 -10   1   2   10.30    0.70
 -10  -1  -2   12.50    0.60
  10  -1   2   11.40    0.50
 -10   1   2   11.50    0.50
  10  -1   2    9.50    0.60
 -10  -1   2   11.90    0.60
  10   1   2   11.30    0.50
  10   1   2    9.40    0.60
 -10   1  -2    9.00    1.90
 -10  -1   2   11.20    0.50
 -10   1  -2   12.20    0.50
 -11   1   2    6.80    0.40
 -11  -1  -2    7.30    0.40
  11  -1   2    6.90    0.40
  11   1   2    6.90    0.30
 -11  -1   2    7.70    0.50
 -11   1  -2    7.40    0.40
 -11   1  -2    6.40    0.30
  12  -1   2   31.60    1.10
 -12  -1  -2   31.10    1.20
 -12   1   2   30.00    1.20
 -12  -1   2   31.00    1.20
 -12   1  -2   30.70    1.20
   0  -2  -2 9999.00  353.36
   1   2  -2   47.70    1.90
  -1  -2  -2   47.90    2.00
  -1   2   2   57.39    1.80
   1   2  -2   45.60    1.90
   1  -2   2   46.10    1.90
  -1  -2  -2   51.79    2.00
   1  -2  -2   54.19    4.50
  -1  -2   2   47.40    1.90
  -1   2  -2   48.70    1.90
  -1   2  -2   55.99    1.80
   1  -2  -2   52.29    1.80
   1   2   2   51.29    2.00
   1  -2  -2   50.19    2.00
   1   2   2   50.19    1.80
  -1   2  -2   52.39    1.80
  -1   2  -2   52.39    3.70
  -1   2  -2   49.90    1.90
  -2  -2  -2    0.70    0.30
   2   2  -2    2.10    1.60
   2   2  -2    0.70    0.20
  -2   2   2    0.90    0.30
   2  -2   2    0.90    0.20
  -2   2   2    0.70    0.10
  -2  -2  -2    0.90    0.20
  -2   2   2    0.70    0.40
   2  -2  -2    0.70    0.10
   2   2   2    4.10    3.60
   2  -2  -2   -2.40    4.90
  -2  -2   2    0.90    0.20
  -2   2  -2    1.10    0.30
   2  -2  -2    0.70    0.30
   2   2   2    1.10    0.20
  -2  -2   2    0.60    0.10
  -2   2  -2    1.60    3.50
  -2   2  -2    1.10    0.20
   3  -2   2   30.20    1.10
  -3   2   2   33.50    1.60
  -3  -2  -2   30.30    1.40
   3   2  -2   29.80    1.30
  -3   2   2   32.10    1.50
   3   2  -2   31.70    1.20
   3  -2   2   31.60    1.40
   3   2  -2   36.60    4.00
  -3  -2  -2   29.80    1.10
   3   2  -2   31.50    1.10
   3   2   2   32.30    1.40
  -3  -2   2   30.00    1.10
   3   2   2   30.80    1.10
  -3  -2   2   33.90    1.50
  -3   2  -2   29.60    1.20
  -3   2  -2   32.10    1.40
   3   2   2   31.10    1.20
   3  -2  -2   31.90    1.10
  -3   2  -2   32.20    1.40
   3  -2  -2   31.50    1.50
   3  -2  -2   32.50    1.10
   4   2  -2   22.90    4.80
   4   2  -2   18.60    0.70
   4   2  -2   18.40    0.70
   4  -2   2   18.10    1.00
  -4   2   2   19.90    1.30
   4  -2   2   18.20    0.70
  -4   2   2   18.70    1.20
  -4  -2  -2   16.80    0.70
  -4  -2  -2   17.80    1.10
   4   2  -2   20.10    1.00
   4   2  -2   18.10    0.70
   4  -2  -2   18.40    1.10
   4  -2  -2   18.70    0.70
  -4  -2   2   20.20    1.10
   4  -2  -2   17.60    0.70
  -4   2  -2   17.90    1.20
  -4  -2   2   18.60    0.70
  -4   2  -2   17.40    0.80
   4   2   2   17.30    0.70
   4   2   2   18.00    0.70
  -4   2  -2   18.30    1.00
   4   2   2   13.90    5.50
   4   2   2   19.20    1.10
   5   2  -2  365.86   20.00
  -5   2   2  384.86   14.30
   5   2  -2  377.86   13.90
  -5  -2  -2  372.76   13.90
  -5  -2  -2  389.66   14.10
  -5   2   2  380.26   14.10
   5  -2   2  394.46   14.00
  -5  -2   2  404.96   14.20
   5   2   2  377.76   14.00
  -5   2  -2  375.76   14.10
   5  -2  -2  372.36   19.80
  -5   2  -2  377.66   13.90
   5  -2  -2  385.16   14.10
   5   2   2  384.96   13.50
   6   2  -2    5.50    5.10
   6  -2   2   10.00    0.40
  -6  -2  -2   11.90    1.30
  -6  -2  -2    7.60    1.00
   6   2  -2   11.30    0.40
  -6  -2  -2   10.60    0.40
  -6   2   2    9.70    1.60
  -6   2   2    9.60    0.40
  -6   2   2    7.40    1.00
   6   2  -2    8.00    1.10
   6   2  -2   11.30    0.40
   6  -2   2    8.60    0.90
   6  -2  -2    8.10    0.90
   6  -2  -2    9.60   12.90
   6   2   2   10.60    0.40
  -6   2  -2    8.80    1.00
   6   2   2    9.20    0.90
   6   2   2   22.20   10.20
   6   2   2   11.80    0.40
   6  -2  -2    9.80    0.40
  -6  -2   2    9.40    1.00
  -6  -2   2   10.20    0.40
   7  -2   2   14.10    0.60
  -7  -2  -2   12.40    0.70
   7   2  -2   14.30    0.60
   7   2  -2   15.20    7.20
  -7  -2  -2   14.10    0.60
   7   2  -2   14.40    0.60
   7   2  -2   13.70    0.60
   7   2  -2   14.00    0.60
  -7   2   2   15.40    0.80
   7   2  -2   13.20    0.60
  -7   2   2   13.30    0.60
  -7  -2  -2   11.90    1.60
   7   2  -2   14.20    0.60
   7  -2   2   13.70    0.60
   7   2   2   14.40    0.60
  -7   2  -2   14.50    0.60
   7   2   2   13.60    0.60
   7  -2  -2   13.70    0.60
   7   2   2   14.20    0.60
   7   2   2   34.30   15.80
   7  -2  -2    8.60   10.60
  -7   2  -2   15.30    0.70
   7  -2  -2   14.50    0.60
  -7   2  -2   12.20    0.60
  -7   2  -2   12.70    1.40
  -7  -2   2   13.90    0.60
  -8  -2  -2   12.30    2.10
   8   2  -2    9.40    0.40
  -8  -2  -2    9.20    0.60
   8  -2   2   11.00    0.50
  -8   2   2    9.10    0.60
  -8   2   2   11.70    0.50
  -8   2   2   10.90    0.50
   8  -2   2   11.10    0.50
  -8  -2  -2   10.80    0.50
   8   2  -2    7.90   10.00
  -8   2   2   13.00    3.00
   8   2  -2    9.20    0.40
   8   2  -2   11.20    0.40
   8   2  -2    9.10    0.50
  -8  -2  -2   11.00    0.40
   8  -2  -2   11.30    0.40
  -8   2  -2    9.80    0.40
   8  -2  -2    9.10   25.20
  -8   2  -2   10.50    0.50
   8   2   2    9.40    0.50
   8   2   2   10.00    0.40
  -8   2  -2    9.80    0.40
  -8  -2   2   10.80    0.50
  -8   2  -2   12.20    1.60
   8  -2  -2   10.10    0.50
  -9   2   2   46.70    2.00
   9   2  -2   50.49   17.20
   9   2  -2   43.80    1.70
   9  -2   2   47.90    1.80
  -9  -2  -2   44.20    1.90
  -9   2   2   48.20    1.80
  -9  -2  -2   47.90    1.80
   9  -2   2   47.10    1.80
  -9   2  -2   47.00    1.80
   9   2   2   48.10    1.80
   9   2   2   48.00    1.80
  -9   2  -2   46.40    1.90
  -9   2  -2   46.70    1.70
  -9   2  -2   53.39    3.90
   9  -2  -2   35.50   21.70
  -9   2  -2   47.00    1.80
   9  -2  -2   47.00    1.70
  -9  -2   2   47.30    1.80
   9  -2  -2   46.70    1.80
  10  -2   2  408.46   14.10
 -10   2   2  430.86   14.20
  10   2  -2  441.06   66.99
  10  -2   2  402.96   14.10
 -10  -2   2  367.16   14.20
 -10  -2   2  398.56   14.10
 -10   2  -2  392.36   14.20
  10  -2  -2  400.56   14.00
  10  -2  -2  390.46   14.10
  10   2   2  391.36   14.10
 -11  -2  -2    4.40    0.30
 -11   2   2    4.10    0.30
  11  -2   2    4.20    0.30
 -11   2   2    4.00    0.30
 -11   2  -2    3.50    0.20
  11   2   2    4.10    0.20
 -11  -2   2    3.90    0.30
 -11   2  -2    3.80    0.30
 -11   2  -2    4.10    0.30
  12   2  -2    8.80    0.30
  12  -2   2    8.40    0.40
 -12   2   2    7.80    0.40
 -12  -2  -2    8.20    0.40
 -12  -2   2    8.10    0.40
 -12   2  -2    8.20    0.40
   0   3   2    0.20    0.40
   0  -3  -2    1.20    3.10
   1   3  -2    8.50    0.40
  -1  -3  -2    9.60    0.80
  -1  -3  -2    8.20    0.60
   1   3  -2    8.10    0.30
  -1   3   2    7.60    0.30
   1   3  -2    8.20    0.30
  -1   3   2    8.60    0.60
  -1  -3  -2    7.90    0.30
   1   3  -2    6.50    1.70
  -1   3   2    7.50    0.80
   1  -3  -2    8.20    0.30
   1  -3  -2    7.30    3.30
  -1  -3   2    7.80    0.40
  -1   3  -2    7.90    0.30
  -1   3  -2    7.70    0.40
  -1   3  -2    8.00    0.30
  -1  -3   2    7.80    0.30
  -1   3  -2    5.50    2.70
   1   3   2    7.70    0.30
   1  -3  -2    7.90    0.60
  -1   3  -2    8.40    0.50
  -1   3  -2    8.30    0.30
   2  -3   2  123.09    4.50
   2   3  -2  117.29    4.60
   2  -3   2  128.99    4.70
  -2   3   2  123.99    4.80
  -2  -3  -2  122.69    4.70
   2   3  -2  122.59    6.50
  -2   3   2  129.89    4.80
  -2  -3  -2  129.59    4.70
  -2   3  -2  133.09    8.70
  -2   3  -2  130.39    4.70
   2  -3  -2  125.69    4.80
   2   3   2  107.89    8.40
   2  -3  -2  126.59    9.00
  -2  -3   2  129.29    4.70
  -2   3  -2  128.49    4.60
   2   3   2  129.19    4.80
  -2  -3   2  123.99    4.40
  -3   3   2  569.94   20.20
   3   3  -2  543.15   22.20
  -3  -3  -2  566.14   20.10
  -3   3  -2  568.94   20.00
   3   3   2  545.95   26.40
   4   3  -2  354.16   16.60
  -4   3   2  386.16   13.90
  -4  -3  -2  370.66   13.70
  -4   3   2  388.56   13.90
   4   3  -2  375.16   13.70
  -4  -3  -2  383.46   13.80
   4  -3   2  382.76   13.80
  -4   3  -2  377.36   13.70
   4   3   2  344.57   18.50
  -4   3  -2  404.36   14.30
   4   3   2  379.16   13.80
   4  -3  -2  380.96   13.90
  -4  -3   2  384.06   13.80
   4  -3  -2  363.86   19.20
  -5   3   2    7.40    0.40
   5   3  -2    5.90    6.90
   5   3  -2    7.10    0.90
   5   3  -2    7.30    0.30
  -5   3   2    6.30    0.30
  -5  -3  -2    6.30    1.10
   5   3  -2    7.70    0.40
  -5   3   2    5.00    1.20
   5  -3   2    6.60    0.30
   5  -3   2    7.00    0.70
  -5   3   2    6.60    1.00
  -5  -3  -2    6.50    0.30
  -5  -3  -2    7.90    0.80
  -5  -3   2    6.60    0.30
   5   3   2    6.80    0.30
   5   3   2    7.20    0.90
   5  -3  -2    3.60    7.50
  -5   3  -2    7.60    0.90
   5   3   2    7.10    0.30
  -5   3  -2    5.80    0.70
   5  -3  -2    6.90    0.30
  -5   3  -2    7.20    0.40
   5   3   2    7.60    0.30
   5  -3  -2    6.80    0.30
  -5  -3   2    7.30    0.80
   5  -3  -2    5.40    0.70
   6   3  -2  179.18   12.30
  -6   3   2  155.88    6.80
   6  -3   2  168.88    5.80
   6   3  -2  179.08    5.90
  -6  -3  -2  157.38    6.40
  -6   3   2  158.58    5.90
  -6   3   2  164.08    7.10
  -6  -3  -2  158.78    6.70
   6  -3   2  159.58    6.50
   6   3  -2  181.98    5.90
   6  -3  -2  147.69   22.70
   6   3   2  156.18   17.60
  -6  -3   2  166.98    5.80
   6   3   2  172.98    5.80
   6   3   2  155.48    5.90
   6  -3  -2  160.88    6.60
  -6   3  -2  155.18    6.30
   6   3   2  154.18    6.50
   6  -3  -2  162.88    5.90
   6  -3  -2  176.08    5.90
   6  -3  -2  150.28    5.80
  -7  -3  -2  361.56   13.10
   7  -3   2  344.57   12.30
   7   3  -2  350.66   12.30
   7   3  -2  347.77   12.30
  -7   3   2  354.26   13.20
  -7  -3  -2  336.27   12.30
   7   3  -2  352.06   12.30
   7   3  -2  376.36   20.70
   7   3   2  345.67   12.30
  -7   3  -2  362.56   12.90
  -7   3  -2  345.87   12.30
   7  -3  -2  345.27   12.30
  -7   3  -2  312.17   12.30
   7   3   2  368.26   27.40
  -7   3  -2  336.07   12.30
  -7   3  -2  336.37   12.20
   7  -3  -2  342.67   25.90
  -7   3  -2  356.66   12.30
   8   3  -2  366.86   13.30
  -8  -3  -2  368.86   13.30
   8   3  -2  404.66   13.50
  -8   3   2  408.76   13.60
  -8  -3  -2  385.86   13.50
  -8   3   2  371.96   14.70
   8  -3   2  378.26   13.40
   8   3  -2  374.16   13.30
  -8   3   2  356.96   13.40
   8   3  -2  402.06   25.20
   8  -3   2  385.66   13.50
  -8  -3  -2  342.77   13.40
   8  -3  -2  405.56   33.70
  -8   3  -2  398.06   13.50
   8  -3  -2  401.36   13.50
  -8  -3   2  386.16   13.40
  -8   3  -2  367.46   13.30
  -8   3  -2  366.56   14.00
   8   3   2  372.56   13.30
  -8   3  -2  372.06   13.50
  -8   3  -2  346.87   13.40
  -9   3   2    9.40    0.50
   9  -3   2    9.10    0.50
  -9   3   2    9.00    0.40
   9  -3   2    9.10    0.40
   9   3  -2    9.10    0.40
   9   3  -2   19.50   17.40
  -9  -3  -2    8.70    0.60
  -9   3   2    9.20    0.60
  -9  -3  -2    9.20    0.50
   9  -3  -2    9.50    0.40
  -9   3  -2    8.70    0.40
   9   3   2    8.30    0.40
   9   3   2    9.10    0.40
   9  -3  -2    9.30    0.40
   9   3   2    9.70    0.50
  -9  -3   2    9.10    0.40
  -9   3  -2    8.60    0.50
  -9   3  -2    8.70    0.50
  -9   3  -2    8.90    0.60
  -9   3  -2   11.40    1.90
  11  -3   2   17.90    0.70
 -11  -3  -2   19.50    0.80
 -11   3   2   19.70    0.80
 -11   3   2   18.10    0.70
 -11   3  -2   18.10    0.70
 -11   3  -2   18.90    0.80
 -11   3  -2   18.70    0.80
  11   3   2   17.00    0.70
 -12   3   2   28.90    1.10
 -12  -3  -2   27.00    1.00
  12  -3   2   28.20    1.00
 -12  -3  -2   28.20    1.10
 -12   3  -2   28.70    1.10
   0   4   2  326.67   12.30
   0   4  -2  318.77   12.10
   0   4  -2  368.26   12.10
   0  -4  -2  339.47   15.60
   1   4  -2    8.70    0.30
  -1   4   2    9.10    0.40
  -1   4   2    9.00    0.40
  -1  -4  -2   10.40    4.40
   1   4  -2    8.90    0.40
  -1   4   2    9.10    0.60
  -1  -4  -2   10.40    0.70
   1   4  -2    9.10    0.40
  -1   4   2    9.80    0.90
   1  -4   2    8.50    0.30
  -1  -4  -2    9.70    0.60
   1   4  -2    8.10    0.60
  -1  -4  -2    9.10    0.30
   1  -4  -2    9.10    0.30
  -1   4  -2    9.00    0.40
  -1   4  -2    8.80    0.30
  -1   4  -2    8.10    0.60
   1  -4  -2    8.70    0.70
  -1   4  -2    8.50    3.80
   1  -4  -2    5.40    4.70
   1   4   2    9.00    0.30
  -1   4  -2    9.00    0.40
   1   4   2    7.60    0.80
  -1  -4   2    9.10    0.50
   1   4   2    9.00    0.40
  -1  -4   2    8.40    0.30
   2   4  -2  188.68    9.40
  -2  -4  -2  208.58    7.40
  -2  -4  -2  202.38    7.50
  -2   4   2  202.78    7.50
   2  -4  -2  198.88   12.70
  -2  -4   2  195.98    7.10
   2  -4  -2  203.78    7.50
  -2   4  -2  200.88    7.30
  -2   4  -2  194.98    7.30
   3  -4   2  116.09    4.50
   3  -4   2  112.69    4.10
  -3  -4  -2  118.09    4.50
  -3  -4  -2  122.99    4.50
   3   4  -2  103.49    7.40
  -3   4   2  117.59    4.60
   3   4  -2  111.59    4.40
  -3   4   2  115.09    4.60
   3  -4  -2  115.89    4.60
  -3   4  -2  116.99    4.40
  -3  -4   2  114.09    4.10
  -3   4  -2  114.99    4.40
   3   4   2  117.39    9.10
   3   4   2  118.09    4.50
  -3  -4   2  119.69    4.40
  -3   4  -2  112.39    4.10
   3  -4  -2   99.09   11.10
  -3   4  -2  102.79   14.30
  -3   4  -2  110.19    4.10
  -4   4   2 1090.19   38.30
  -4  -4  -2 1060.19   38.20
   4   4  -2 1094.29   42.50
  -4   4  -2 1082.79   38.20
   4   4   2 1025.40   42.60
   4  -4  -2 1080.79   44.30
  -5  -4  -2  115.49    4.20
  -5  -4  -2  124.09    4.90
  -5   4   2  123.49    4.30
   5   4  -2  122.99    9.70
   5  -4   2  115.69    4.20
   5  -4   2  121.29    4.80
   5   4  -2  119.99    4.30
   5   4  -2  116.99    4.80
  -5  -4  -2  113.49    4.80
  -5   4   2  110.89    4.20
  -5   4   2  117.29    5.10
   5   4  -2  118.49    4.20
  -5   4   2  118.79    4.90
   5   4   2  118.89    4.30
   5   4   2  123.19    4.90
   5  -4  -2  108.49   15.80
   5  -4  -2  117.99    5.00
  -5   4  -2  119.09    4.70
   5   4   2  119.69    4.20
  -5  -4   2  117.69    4.20
   5  -4  -2  119.39    4.20
  -5   4  -2  113.39    4.30
  -5  -4   2  120.69    4.90
   5   4   2  115.09    4.20
  -6  -4  -2  876.61   31.30
  -6   4   2  850.41   30.80
  -6  -4  -2  844.02   30.80
  -6   4   2  850.11   31.20
   6   4  -2  871.51   36.60
   6  -4  -2  812.82   31.40
   6   4   2  854.31   48.60
  -6   4  -2  858.01   30.60
   6  -4  -2  884.41   43.90
  -7   4   2   15.30    0.60
   7   4  -2   15.90    0.70
   7  -4   2   14.70    0.60
   7   4  -2   14.70    0.60
   7   4  -2   20.60    8.90
  -7  -4  -2   13.70    0.70
  -7  -4  -2   15.30    0.60
  -7  -4  -2   13.60    2.30
  -7   4   2   14.20    0.60
   7  -4   2   16.80    0.70
  -7   4   2   14.40    2.40
  -7   4   2   16.40    0.80
  -7   4   2   13.80    0.70
   7   4  -2   15.40    0.60
   7   4  -2   16.70    0.70
   7  -4  -2   14.90    0.60
   7   4   2   15.20    0.60
  -7   4  -2   16.10    0.60
  -7   4  -2   14.20    1.40
   7   4   2   14.80    0.60
  -7   4  -2   15.60    0.80
   7  -4  -2    9.70   16.50
   7  -4  -2   15.90    0.70
  -7   4  -2   14.20    0.60
   7   4   2   15.80    0.70
  -7   4  -2   14.80    0.60
  -7  -4   2   15.30    0.60
  -7   4  -2   14.10    0.60
   7   4   2    0.60   14.80
  -7   4  -2   13.70    0.70
   8   4  -2   33.30    1.30
  -8   4   2   34.90    1.30
  -8  -4  -2   37.20    3.60
  -8   4   2   36.60    1.40
  -8  -4  -2   34.20    1.40
  -8   4   2   33.50    1.60
   8  -4   2   34.50    1.30
   8  -4   2   32.90    1.40
   8   4  -2   37.10    1.30
  -8  -4  -2   34.80    1.30
   8   4  -2   45.50   11.50
  -8   4  -2   32.80    1.50
  -8   4  -2   34.60    1.30
  -8   4  -2   31.80    2.20
   8   4   2   33.90    1.30
   8   4   2   35.80    1.30
  -8   4  -2   33.60    1.30
   8  -4  -2   34.10    1.30
   8   4   2   33.70    1.30
   8   4   2   37.70   32.60
   8  -4  -2   36.20    1.30
  -8  -4   2   35.90    1.30
  -8   4  -2   33.00    1.30
  -8   4  -2   34.70    1.30
  -8   4  -2   34.70    1.40
   9   4  -2   16.10    0.70
   9  -4   2   17.10    0.70
   9   4  -2   -3.00   20.20
   9  -4   2   16.90    0.70
   9   4  -2   15.70    0.70
  -9  -4  -2   17.10    0.80
  -9   4   2   15.70    0.90
  -9   4   2   17.40    0.70
  -9  -4  -2   14.50    0.80
  -9   4  -2   15.10    0.80
  -9   4  -2   16.00    0.60
  -9   4  -2   20.50    2.10
  -9  -4   2   16.70    0.70
   9   4   2   16.50    0.70
   9   4   2   16.50    0.70
  -9   4  -2   16.80    0.70
   9  -4  -2   16.60    0.70
   9   4   2   16.40    0.70
   9  -4  -2   16.70    0.70
  -9   4  -2   17.60    0.70
  -9   4  -2   16.40    0.70
 -10  -4  -2   18.70    0.80
  10  -4   2   19.20    0.80
 -10   4  -2   17.50    0.80
  10   4   2   20.30    0.80
 -10   4  -2   19.10    2.80
 -10   4  -2   17.90    0.80
 -10   4  -2   20.60    0.80
  10  -4  -2   19.50    0.80
  11  -4   2   22.70    0.90
 -11   4   2   24.30    0.90
  11   4  -2   23.60    0.90
 -11  -4  -2   24.30    1.00
 -11   4  -2   22.20    0.90
 -11   4  -2   23.30    0.90
 -11   4  -2   23.40    0.90
  12   4  -2   10.30    0.40
 -12  -4  -2    9.40    0.40
  12   4  -2    9.90    0.40
 -12   4  -2    9.80    0.40
 -12   4  -2    9.50    0.40
   0   5   2    0.20    0.10
   0  -5  -2    0.20    0.20
   0   5  -2    0.10    0.10
   0  -5  -2   -0.60    5.20
   0   5   2    0.10    0.10
   0  -5  -2    0.20    0.20
   0   5  -2    0.50    0.30
   0   5  -2    0.10    0.40
   0   5  -2    0.00    0.10
   0   5  -2    0.10    0.10
   0  -5   2    0.30    0.20
   0   5   2   -0.30    0.50
  -1   5   2   10.10    1.00
   1  -5   2    8.40    0.30
  -1   5   2    8.00    0.40
  -1   5   2    9.50    0.70
   1   5  -2    8.90    0.30
  -1  -5  -2    9.50    0.70
  -1   5   2    9.10    0.40
  -1  -5  -2    8.80    0.30
  -1  -5  -2   13.90    5.30
   1   5  -2    8.60    0.40
   1   5  -2    9.30    0.40
  -1  -5  -2    9.30    0.70
   1   5  -2    8.00    0.70
   1   5   2    9.40    1.00
  -1   5  -2    9.00    0.30
   1   5   2    8.50    0.40
   1   5   2    9.70    0.40
   1  -5  -2    5.80    5.60
  -1   5  -2    9.40    0.40
   1  -5  -2    9.00    0.70
  -1  -5   2    9.00    0.60
  -1  -5   2    9.60    0.60
   1  -5  -2    9.30    0.40
  -1   5  -2    7.70    1.10
  -1   5  -2    8.80    0.40
  -1  -5   2    8.30    0.30
   1   5   2    8.60    0.40
  -2   5   2  893.31   31.60
   2   5  -2  846.42   34.00
  -2  -5  -2  941.31   37.70
  -2   5  -2  878.01   31.60
   2  -5  -2  861.51   37.10
   2   5   2  888.51   31.60
  -2   5  -2  878.91   35.40
  -3   5   2  599.94   21.60
   3   5  -2  604.04   25.90
  -3  -5  -2  602.34   21.60
   3   5   2  601.14   26.50
  -3   5  -2  591.24   29.50
  -3   5  -2  594.04   21.40
   3  -5  -2  589.44   28.50
  -4   5   2  538.45   20.10
  -4  -5  -2  583.04   20.10
   4   5  -2  525.25   23.80
   4   5  -2  527.95   20.00
  -4   5   2  544.05   20.20
   4  -5   2  530.35   20.00
  -4  -5  -2  556.54   20.10
   4   5   2  572.34   20.20
   4  -5  -2  564.94   20.50
  -4   5  -2  533.45   20.00
  -4   5  -2  545.75   19.90
  -4  -5   2  596.94   20.20
   4   5   2  562.04   26.20
  -5  -5  -2    2.10    1.10
  -5   5   2    1.50    0.50
   5   5  -2    1.40    0.10
  -5  -5  -2    1.60    0.50
  -5   5   2    0.80    1.00
  -5   5   2    1.30    0.20
  -5   5   2    1.60    0.20
   5  -5   2    1.30    0.10
   5  -5   2    1.20    0.40
  -5  -5  -2    1.20    0.10
   5   5  -2    1.30    4.80
   5   5  -2    1.30    0.20
   5  -5  -2   11.00   12.10
   5   5   2    1.10    0.10
  -5   5  -2    1.30    0.60
   5   5   2    1.20    0.50
   5   5   2    4.60   10.90
   5   5   2    1.00    0.20
   5  -5  -2    1.40    0.10
  -5   5  -2    1.10    0.20
   5  -5  -2    1.70    0.60
  -5  -5   2    1.20    0.10
   5   5   2    1.20    0.10
  -6  -5  -2  656.63   24.60
   6   5  -2  748.43   31.90
   6   5  -2  658.63   24.50
   6  -5   2  668.63   24.60
  -6   5   2  706.83   25.30
  -6   5  -2  687.13   24.50
  -6   5  -2  680.03   24.60
  -6   5  -2  726.13   24.50
  -6   5  -2  689.93   24.50
   6  -5  -2  699.83   42.30
  -6   5  -2  733.13   25.10
   6   5   2  703.93   35.10
   7   5  -2   72.39   13.90
  -7   5   2   53.79    2.10
   7   5  -2   55.19    2.10
  -7   5   2   59.89    4.70
  -7  -5  -2   57.79    2.10
   7  -5   2   58.79    2.20
   7   5  -2   57.29    2.20
  -7   5   2   59.39    2.30
   7  -5   2   58.09    2.10
  -7  -5  -2   54.49    2.20
   7   5  -2   58.79    2.20
   7   5  -2   57.89    2.10
   7   5  -2   57.49    2.10
  -7   5   2   55.09    2.20
  -7   5   2   57.19    2.10
  -7   5  -2   58.99    2.10
  -7   5  -2   54.99    2.10
   7   5   2   59.99   16.10
  -7   5  -2   56.39    2.80
  -7   5  -2   59.59    2.10
   7   5   2   57.59    2.10
   7  -5  -2   56.39    2.10
  -7   5  -2   54.39    2.20
   7  -5  -2   16.30   27.70
   7   5   2   59.09    2.10
   7   5   2   58.69    2.10
  -7   5  -2   57.79    2.10
  -7   5  -2   55.59    2.10
  -7  -5   2   57.29    2.10
   7  -5  -2   58.19    2.20
  -7   5  -2   57.69    2.20
  -7   5  -2   55.09    2.10
  -8   5   2   53.39    2.20
   8   5  -2   53.89   11.90
  -8  -5  -2   58.79    2.10
   8   5  -2   62.19    2.10
   8  -5   2   55.69    2.20
  -8  -5  -2   52.49    2.20
   8   5  -2   57.39    2.10
  -8   5  -2   52.69    2.10
  -8  -5   2   56.79    2.20
   8   5   2   57.89    2.10
  -8   5  -2   62.69    2.10
  -8   5  -2   66.69    2.10
  -8   5  -2   51.99    2.90
   8   5   2   56.89    2.10
   8  -5  -2   56.09    2.10
   8   5   2   71.69   23.30
   8  -5  -2   66.59    2.20
  -8   5  -2   57.19    2.10
  -9   5   2   17.30    0.70
   9   5  -2   15.30    0.70
   9   5  -2   17.10    0.70
  -9  -5  -2   17.50    0.80
   9  -5   2   16.70    0.70
   9   5  -2   39.00   14.20
   9  -5   2   16.70    0.80
  -9   5   2   16.50    0.90
   9   5  -2   16.80    0.70
  -9   5  -2   17.70    0.70
  -9  -5   2   16.70    0.70
  -9   5  -2   17.00    0.70
  -9   5  -2   21.60    2.10
   9   5   2   17.30    0.70
   9  -5  -2   17.00    0.70
  -9   5  -2   17.40    0.70
   9   5   2   15.60    0.70
  -9   5  -2   15.60    0.80
   9  -5  -2   16.20    0.70
 -10   5   2    0.30    0.10
  10  -5   2    0.40    0.10
  10   5  -2    0.30    0.10
 -10  -5  -2    0.20    0.10
 -10   5  -2    0.20    0.10
 -10   5  -2    0.40    0.10
  10   5   2    0.30    0.10
 -10   5  -2    0.30    0.10
 -10   5  -2    0.40    0.10
  10  -5  -2    0.40    0.10
 -11  -5  -2   23.50    0.90
  11   5  -2   23.20    0.80
  11  -5   2   21.30    0.90
 -11  -5  -2   21.90    0.80
  11   5  -2   22.30    0.80
 -11   5   2   23.00    0.90
 -11   5  -2   22.50    0.90
 -11   5  -2   22.00    0.90
 -11   5  -2   22.90    0.90
  12  -5   2  105.89    3.70
  12   5  -2  111.69    3.70
 -12   5   2  110.89    3.80
 -12   5   2   95.99    3.70
 -12  -5  -2  108.69    3.80
 -12   5  -2   96.09    3.70
 -12   5  -2   96.09    3.70
 -12   5  -2  116.99    3.80
 -12   5  -2  101.59    3.70
   0  -6  -2  754.72   32.60
   0   6   2  707.33   26.10
   1   6  -2   73.89    2.60
  -1  -6  -2   73.39    3.10
  -1  -6  -2   71.99    2.60
   1   6  -2   70.99    2.70
  -1   6   2   70.29    3.20
   1   6  -2   75.59    2.60
  -1   6   2   74.69    2.60
   1  -6   2   69.89    2.60
  -1   6   2   69.29    2.60
  -1  -6   2   70.39    2.60
  -1   6  -2   70.89    2.60
  -1  -6   2   74.29    2.90
   1   6   2   69.99    3.20
  -1   6  -2   73.49    2.60
   1   6   2   66.39    2.60
   1   6   2   71.29    2.70
   1  -6  -2   67.49   11.60
  -1   6  -2   74.39    2.70
   1  -6  -2   76.09    3.20
  -1   6  -2   71.59    3.40
   1   6   2   76.09    2.60
  -1  -6   2   73.19    3.00
  -2   6   2    0.60    0.70
  -2  -6  -2    2.20    0.50
  -2  -6  -2    1.00    0.10
  -2   6   2    0.90    0.30
  -2   6   2    1.00    0.10
   2   6  -2    0.70    0.20
  -2  -6  -2   -4.90    8.40
   2  -6   2    0.90    0.10
   2   6  -2    1.10    0.10
   2  -6   2    1.00    0.40
  -2  -6  -2    0.90    0.30
  -2   6   2    0.80    0.10
   2   6   2    1.00    0.10
  -2  -6   2    1.00    0.10
  -2  -6   2    1.50    0.40
   2   6   2    0.60    0.20
   2  -6  -2    1.10    0.40
   2   6   2    0.60    0.70
  -2  -6   2    0.80    0.30
   2  -6  -2    1.10    0.10
  -2   6  -2    1.00    0.20
  -2   6  -2   16.00    8.50
  -2   6  -2    1.10    0.20
  -3  -6  -2   39.70    1.90
   3  -6   2   39.60    1.90
  -3  -6  -2   39.00    1.40
  -3   6   2   38.20    1.50
  -3   6   2   39.90    2.20
   3   6  -2   39.60    1.40
   3   6  -2   37.70    1.50
   3   6  -2   40.40    6.70
  -3   6   2   42.40    2.10
  -3  -6  -2   41.90    2.10
   3  -6   2   38.50    1.40
  -3   6   2   37.00    1.40
  -3  -6   2   40.80    1.90
  -3   6  -2   38.00    1.50
   3   6   2   37.70    1.50
   3  -6  -2   41.30    1.40
  -3   6  -2   39.60    1.90
  -3  -6   2   38.70    1.40
   3   6   2   38.20    1.40
  -3   6  -2   37.10    1.50
   3  -6  -2   41.60    2.10
  -3   6  -2   40.80    1.90
   4  -6   2 1160.48   44.50
  -4  -6  -2 1197.68   44.60
  -4   6   2 1309.77   44.80
  -4   6   2 1224.58   44.70
   4   6  -2 1219.48   49.00
  -4  -6  -2 1311.27   44.50
   4  -6  -2 1256.97   44.80
   4   6   2 1267.17   51.39
  -4   6  -2 1259.47   44.30
   5   6  -2  151.08    5.60
   5  -6   2  152.78    5.30
  -5   6   2  153.88    6.20
   5   6  -2  156.88    5.40
   5   6  -2  144.79   12.20
   5   6  -2  138.39    5.30
  -5  -6  -2  149.29    5.30
  -5   6   2  154.08    5.50
   5   6  -2  166.28    5.40
  -5  -6  -2  148.29    6.20
  -5   6   2  144.79    5.30
   5   6   2  149.59    5.30
  -5   6  -2  149.49    5.30
  -5   6  -2  151.98    5.50
  -5   6  -2  138.09    5.40
  -5   6  -2  141.19    5.40
  -5   6  -2  139.79    5.30
   5  -6  -2  203.58   26.30
   5   6   2  150.88   17.00
   5   6   2  150.48    5.30
   5   6   2  155.48    5.40
   5   6   2  148.19    5.40
  -5  -6   2  151.18    5.30
  -5   6  -2  149.39    5.90
   6   6  -2  536.05   20.40
   6   6  -2  560.04   20.20
   6   6  -2  572.74   28.10
  -6   6   2  579.84   21.10
  -6  -6  -2  576.84   21.60
  -6  -6  -2  530.55   20.50
  -6   6  -2  567.94   20.20
  -6   6  -2  543.05   20.30
  -6   6  -2  618.54   20.20
  -6   6  -2  604.84   20.20
  -6   6  -2  584.44   20.20
   6   6   2  583.14   33.00
  -6   6  -2  583.94   20.80
   7  -6   2    0.40    0.30
   7   6  -2    0.30    0.10
  -7   6   2    1.90    1.60
  -7   6   2    0.30    0.10
   7   6  -2   11.90    9.00
   7  -6   2    0.40    0.10
   7   6  -2    0.40    0.10
   7   6  -2    0.50    0.10
  -7  -6  -2    0.30    0.10
  -7  -6  -2    0.40    0.20
  -7   6   2    0.40    0.20
  -7   6  -2    1.00    0.80
  -7   6  -2    0.40    0.10
  -7   6  -2    0.40    0.20
  -7   6  -2    0.30    0.10
   7   6   2    0.40    0.10
   7  -6  -2    0.40    0.10
  -7   6  -2    0.30    0.10
  -7  -6   2    0.40    0.10
   7   6   2    0.30    0.10
  -7   6  -2    0.40    0.10
   7  -6  -2    0.20    0.10
  -7   6  -2    0.40    0.10
  -7   6  -2    0.40    0.10
  -7   6  -2    0.20    0.10
   7   6   2   42.70   16.70
   7   6   2    0.30    0.10
  -8  -6  -2    3.90    0.30
   8   6  -2    4.20    0.20
   8  -6   2    3.80    0.30
   8   6  -2    3.80    0.20
   8   6  -2   -4.40   12.80
  -8  -6  -2    3.70    0.20
   8  -6   2    3.70    0.30
   8   6  -2    3.50    0.20
  -8   6   2    4.10    0.30
  -8   6   2    3.30    0.40
  -8   6  -2    3.50    0.20
  -8   6  -2    3.40    0.20
   8   6   2    3.60    0.20
   8   6   2    4.20    0.20
  -8   6  -2    3.00    0.40
  -8  -6   2    3.90    0.30
  -8   6  -2    4.00    0.30
  -8   6  -2    3.70    0.20
   8   6   2    3.60    0.30
   8  -6  -2    3.80    0.20
  -8   6  -2    5.30    1.30
  -9   6   2   14.70    0.60
  -9  -6  -2   15.70    0.70
   9   6  -2   27.20   17.00
   9   6  -2   15.90    0.70
   9  -6   2   14.90    0.70
   9   6  -2   16.20    0.70
  -9   6  -2   17.50    0.70
  -9   6  -2   15.50    0.60
   9  -6  -2   14.60    0.60
   9   6   2   14.60    0.60
  -9   6  -2   15.90    0.70
  -9   6  -2   15.40    0.70
   9  -6  -2   14.40    0.70
  -9  -6   2   15.20    0.70
  10   6  -2    0.40    0.10
 -10   6   2    0.80    0.20
  10   6  -2    0.50    0.10
  10  -6   2    0.50    0.10
 -10  -6  -2    0.40    0.10
 -10   6  -2    0.40    0.10
  10  -6  -2    0.50    0.10
  11   6  -2    9.90    0.50
 -11  -6  -2    9.80    0.50
 -11   6   2    9.90    0.40
  11  -6   2    9.80    0.40
  11   6  -2   10.10    0.40
 -11   6  -2    9.30    0.40
 -11   6  -2    9.60    0.40
 -11   6  -2    9.80    0.40
  12   6  -2    9.80    0.40
 -12   6   2    8.70    0.40
 -12   6   2    9.50    0.40
 -12  -6  -2    9.40    0.40
 -12   6  -2    8.00    0.40
 -12   6  -2    8.30    0.40
   0   7  -2    0.00    0.10
   0   7  -2    0.10    0.10
   0   7   2    0.10    0.10
   0   7   2    0.00    0.10
   0  -7  -2   -0.10    0.30
   0  -7   2   -0.10    0.20
   0  -7  -2    0.00    0.10
   0  -7   2    0.40    0.30
   0  -7   2    0.10    0.10
   0  -7  -2   -0.10    0.20
   0   7  -2   -0.80    0.40
   0   7   2    0.30    0.70
  -1   7   2    0.80    0.20
   1  -7   2    0.90    0.30
  -1  -7  -2    0.40    0.40
   1   7  -2    0.70    0.20
   1   7  -2    0.60    0.10
  -1   7   2    0.80    0.10
  -1   7   2    0.60    0.70
   1  -7   2    0.80    0.10
   1   7  -2    0.50    0.50
  -1  -7  -2    0.70    0.10
  -1  -7  -2    0.70    0.30
   1   7  -2    0.60    0.90
   1   7  -2    0.70    0.10
  -1   7   2    0.60    0.10
   1  -7   2    0.60    0.30
   1   7   2    0.60    0.20
   1   7   2    0.90    0.70
   1  -7  -2    0.50    0.30
  -1   7  -2    1.00    0.50
  -1   7  -2    0.70    0.10
   1  -7  -2    0.80    0.40
  -1   7  -2    0.70    0.10
  -1  -7   2    0.30    0.20
   1  -7  -2    0.50    0.10
   1   7   2    0.80    0.10
  -1  -7   2    0.80    0.10
   1   7   2    0.80    0.10
   2   7  -2   68.49    2.50
  -2   7   2   70.19    2.50
  -2  -7  -2   70.49    3.00
   2  -7   2   65.09    2.40
  -2  -7  -2   68.39   13.20
   2   7  -2   68.99    2.40
  -2  -7  -2   66.59    2.40
   2   7  -2   64.39    2.90
  -2  -7  -2   65.59    3.20
   2   7  -2   72.99    2.50
   2  -7   2   62.79    3.20
  -2   7   2   64.69    3.00
  -2   7   2   63.69    3.20
  -2   7   2   65.99    2.40
  -2   7  -2   70.09    2.50
   2   7   2   72.09    2.60
   2  -7  -2   68.69    2.40
  -2   7  -2   72.99    2.50
   2  -7  -2   67.29   15.50
   2   7   2   65.59    2.40
  -2  -7   2   65.39    3.00
  -2  -7   2   65.59    2.40
  -2   7  -2   62.99    2.90
   2   7   2   66.79    3.70
   2  -7  -2   65.59    3.20
  -2  -7   2   72.69    3.50
  -3  -7  -2  318.77   11.80
  -3  -7  -2  321.27   12.00
  -3   7   2  320.87   11.90
  -3  -7  -2  337.37   25.80
   3   7  -2  310.67   11.70
  -3   7   2  305.17   12.20
  -3  -7   2  317.07   11.10
   3  -7  -2  315.37   13.10
   3  -7  -2  306.37   27.80
  -3  -7   2  302.87   11.90
   3   7   2  321.47   12.00
  -3   7  -2  317.77   11.60
  -4  -7  -2  974.20   46.90
  -4  -7  -2  943.01   35.70
  -4  -7  -2  977.10   35.50
  -4   7   2  981.90   35.50
   4  -7  -2 1062.69   37.60
  -4   7  -2 1004.50   35.20
   4   7   2  983.50   35.50
   4  -7  -2  921.51   49.60
  -5   7   2    2.00    0.20
  -5  -7  -2    2.00    0.20
   5   7  -2    2.10    0.20
   5  -7   2    2.00    0.20
   5   7  -2    1.90    0.20
  -5   7   2    1.80    0.30
  -5   7   2    2.00    0.30
   5   7  -2    2.10    0.20
  -5   7   2    1.40    1.20
   5   7  -2    2.20    0.40
   5   7  -2    2.20    0.30
   5   7  -2    1.90    0.20
  -5   7   2    2.10    0.20
   5   7  -2    1.80    0.20
  -5   7  -2    1.90    0.20
   5   7   2    1.90    0.30
   5   7   2    2.00    0.20
   5   7   2    1.80    0.20
  -5   7  -2    1.90    0.30
  -5   7  -2    1.90    0.30
  -5   7  -2    2.70    0.80
  -5   7  -2    1.70    0.20
  -5  -7   2    1.90    0.20
   5   7   2    2.20    0.20
  -5   7  -2    1.60    0.20
  -5   7  -2    2.30    0.20
   5  -7  -2    2.10    0.20
  -5   7  -2    1.90    0.20
  -5   7  -2    1.80    0.20
   6   7  -2  258.97    9.40
   6   7  -2  276.57    9.40
  -6   7   2  259.87    9.50
  -6  -7  -2  265.07    9.40
   6   7  -2  249.08   18.90
   6   7  -2  258.07    9.40
   6   7  -2  259.97    9.60
   6   7  -2  261.97    9.50
  -6   7   2  264.97   10.50
  -6   7   2  267.07    9.50
   6   7  -2  256.77    9.40
   6   7  -2  265.77    9.40
   6  -7   2  264.97    9.40
  -6   7  -2  257.67    9.40
   6   7   2  259.97    9.50
   6   7   2  266.67    9.40
  -6   7  -2  263.57    9.40
   6   7   2  273.87    9.40
   6  -7  -2  275.97    9.50
   6   7   2  271.87    9.40
  -6   7  -2  271.57    9.40
  -6   7  -2  270.27    9.40
  -6   7  -2  265.97   10.00
  -6  -7   2  269.37    9.40
  -6   7  -2  270.37    9.50
  -6   7  -2  250.97    9.50
  -6   7  -2  259.47    9.40
   7  -7   2   97.09    3.50
   7   7  -2   93.89    3.40
   7   7  -2   95.79    3.40
   7   7  -2   90.79   17.10
   7   7  -2   90.69    3.60
  -7   7   2   92.29    3.60
  -7  -7  -2   98.69    3.50
  -7  -7  -2   93.69    3.60
   7  -7   2   98.59    3.60
  -7   7   2   88.59    3.40
   7   7  -2   95.29    3.60
   7   7  -2   94.29    3.40
  -7   7   2   96.49    4.90
   7   7  -2   98.59    3.50
  -7   7   2   97.59    3.50
   7   7  -2   96.69    3.50
  -7   7  -2   99.29    3.50
  -7   7  -2   97.39    3.40
  -7   7  -2   99.59    3.40
  -7   7  -2   94.69    3.40
  -7   7  -2   92.79    3.40
   7   7   2   97.29    3.40
   7  -7  -2   93.99    3.50
  -7   7  -2   92.69    3.60
  -7   7  -2  104.49    4.30
  -7  -7   2   98.29    3.50
   7   7   2   89.19    3.40
   7   7   2   96.29    3.50
   7  -7  -2   96.99    3.50
   7   7   2   96.29    3.50
  -7   7  -2   93.59    3.50
  -7   7  -2   98.99    3.40
   8   7  -2   41.90    1.50
  -8   7   2   39.40    1.70
   8   7  -2   40.60    1.50
  -8  -7  -2   38.90    1.50
   8   7  -2   42.30    1.50
  -8  -7  -2   38.60    1.60
   8   7  -2   24.00   13.00
   8  -7   2   43.50    1.60
  -8   7   2   39.90    1.60
   8  -7   2   39.90    1.60
   8   7  -2   42.60    1.50
  -8   7  -2   42.80    1.50
   8  -7  -2   43.30    1.60
  -8   7  -2   42.00    1.70
  -8   7  -2   39.60    1.60
  -8   7  -2   40.90    1.50
   8   7   2   43.70    1.60
  -8   7  -2   42.90    1.50
   8   7   2   39.20    1.60
  -8  -7   2   41.10    1.60
  -8   7  -2   41.60    2.50
   8  -7  -2   39.70    1.50
   8   7   2   42.80    1.50
  -8   7  -2   39.10    1.60
   9  -7   2    1.10    0.20
   9   7  -2    1.50    0.20
  -9  -7  -2    1.30    0.20
   9   7  -2    1.30    0.20
  -9   7   2    1.20    0.10
  -9   7   2    0.80    0.20
  -9   7  -2    0.90    0.20
  -9   7  -2    1.20    0.10
  -9   7  -2    4.10    1.30
  -9   7  -2    1.10    0.20
   9  -7  -2    1.10    0.20
  -9   7  -2    0.90    0.20
  10   7  -2    6.50    0.30
 -10   7   2    7.20    0.40
  10  -7   2    6.30    0.40
 -10  -7  -2    7.00    0.40
  10   7  -2    6.70    0.40
 -10   7  -2    6.30    0.30
 -10   7  -2    6.40    0.30
 -10   7  -2    6.90    0.30
 -10   7  -2    6.20    0.30
 -11  -7  -2   20.80    0.80
 -11   7   2   18.80    0.80
  11  -7   2   19.70    0.80
 -11   7   2   21.30    0.80
 -11   7  -2   19.60    0.80
 -11   7  -2   18.70    0.80
 -11   7  -2   19.80    0.80
 -11   7  -2   21.20    0.80
   0  -8  -2  164.28    6.70
   0  -8   2  169.08    6.00
   0   8  -2  159.98    6.50
   0  -8  -2  153.88   29.30
   0   8   2  162.98    6.80
   0   8  -2  171.18    6.00
   0  -8  -2  169.18    6.90
   0   8   2  181.68    6.00
   1  -8   2   19.80    1.60
   1   8  -2   20.60    0.80
   1   8  -2   20.80    1.00
  -1  -8  -2   21.30    1.70
   1   8  -2   21.00    0.80
  -1   8   2   21.10    1.80
   1  -8   2   20.80    0.80
   1   8  -2   20.40    1.40
  -1  -8  -2   29.50   16.80
  -1   8   2   21.00    0.80
  -1  -8  -2   20.00    1.30
  -1   8   2   20.70    0.80
  -1  -8  -2   21.10    0.80
   1  -8  -2    7.60   16.80
   1   8   2   21.70    0.80
  -1   8  -2   21.00    0.90
  -1  -8   2   20.30    0.80
   1   8   2   20.00    0.90
  -1  -8   2   20.40    1.60
   1  -8  -2   19.10    1.50
  -1   8  -2   21.20    0.90
  -1   8  -2   17.90    1.30
   1   8   2   23.70    1.80
   1  -8  -2   20.50    0.80
   1  -8  -2   18.90    1.40
  -2   8   2   59.59    2.20
  -2  -8  -2   46.70   17.40
  -2   8   2   65.59    2.40
  -2  -8  -2   57.59    3.10
   2  -8   2   61.69    2.20
   2   8  -2   60.69    2.40
   2   8  -2   63.09    2.20
  -2   8   2   55.99    3.10
   2   8  -2   61.19    2.30
   2   8  -2   60.69    2.80
   2   8  -2   60.09    2.30
  -2  -8  -2   59.99    2.90
   2   8  -2   57.09    2.40
  -2   8   2   61.49    2.20
  -2   8   2   63.79    2.30
   2   8   2   62.19    2.20
  -2   8  -2   61.99    2.20
  -2   8  -2   61.69    2.20
   2  -8  -2   39.10   19.50
   2   8   2   56.89    3.20
   2   8   2   63.39    2.30
   2  -8  -2   58.89    2.20
  -2   8  -2   67.39    2.30
  -2   8  -2   58.79    2.20
  -2   8  -2   57.19    2.70
  -2  -8   2   58.79    2.20
  -2   8  -2   66.19    2.30
   2   8   2   64.59    2.40
  -3   8   2   12.30    0.60
  -3  -8  -2   13.60    0.50
   3   8  -2   13.70    0.50
   3   8  -2   12.70    0.60
  -3  -8  -2   14.30   18.70
   3   8  -2   12.40    1.30
   3  -8   2   13.00    0.50
  -3   8   2   13.20    0.60
   3   8  -2   12.40    0.50
  -3   8   2   13.40    0.50
  -3   8   2   13.50    1.70
  -3   8   2   13.50    0.90
  -3   8   2   13.10    0.50
  -3   8   2   14.30    0.60
   3   8  -2   12.80    0.60
   3   8  -2   11.30    0.50
  -3   8  -2   12.70    0.50
   3   8   2   13.30    0.50
   3   8   2   14.50    1.90
  -3   8  -2   12.80    0.60
  -3   8  -2   13.20    1.20
   3   8   2   12.90    0.70
  -3   8  -2   12.90    0.60
  -3   8  -2   12.60    0.50
   3  -8  -2   13.40    0.50
  -3   8  -2   12.70    0.60
  -3  -8   2   13.20    0.50
   3   8   2   12.90    0.60
  -3   8  -2   12.70    0.60
  -3   8  -2   12.50    0.60
   4   8  -2 1123.49   40.10
  -4   8   2 1058.79   39.70
   4   8   2 1108.29   39.90
  -4   8  -2 1120.79   39.50
   5   8  -2   20.10    0.80
   5   8  -2   21.60    1.90
  -5   8   2   21.00    2.40
  -5   8   2   18.80    0.80
  -5  -8  -2   19.60    0.80
   5   8  -2   19.30    1.00
   5   8  -2   20.00    0.80
  -5   8   2   18.00    0.90
   5   8  -2   19.30    0.80
  -5   8   2   17.90    0.90
  -5   8   2   19.20    0.80
   5  -8   2   20.00    0.80
   5   8  -2   18.80    0.80
   5   8  -2   18.70    0.90
   5   8  -2   19.10    0.80
  -5   8  -2   18.70    0.90
  -5   8  -2   19.40    1.60
  -5  -8   2   19.50    0.80
  -5   8  -2   19.30    0.80
   5   8   2   20.60    2.40
   5  -8  -2   19.80    0.80
   5   8   2   18.80    0.80
  -5   8  -2   19.40    0.70
  -5   8  -2   19.90    0.80
   5   8   2   18.30    0.90
  -5   8  -2   19.30    0.80
   5   8   2   18.70    0.80
  -5   8  -2   19.80    0.80
   5   8   2   20.30    0.70
  -5   8  -2   19.60    0.80
  -5   8  -2   19.70    0.90
   6   8  -2  158.78    5.90
   6   8  -2  163.38    5.90
   6   8  -2  167.38    5.90
   6   8  -2  163.58    6.10
  -6   8   2  163.38    5.90
   6  -8   2  163.28    5.90
   6   8  -2  174.08    5.90
   6   8  -2  163.88    5.90
  -6   8   2  167.08    6.20
  -6   8  -2  165.68    5.90
  -6   8  -2  168.98    6.60
   6   8   2  165.98    7.40
   6  -8  -2  158.98    6.00
   6  -8  -2  173.58    6.00
   6   8   2  166.28    5.90
   6   8   2  158.58    6.00
  -6   8  -2  170.38    5.90
  -6   8  -2  158.38    5.90
  -6   8  -2  157.88    6.00
  -6   8  -2  165.78    5.90
   6   8   2  169.98    5.90
  -6   8  -2  168.58    5.90
  -6  -8   2  164.48    5.90
  -6   8  -2  170.88    6.10
   7  -8   2   11.60    0.50
  -7   8   2   11.40    0.60
  -7  -8  -2   11.00    0.60
  -7   8   2   11.90    0.60
   7  -8   2   12.70    0.60
   7   8  -2   12.10    0.50
   7   8  -2   11.80    0.60
  -7  -8  -2   11.90    0.50
   7   8  -2   11.60    0.50
   7   8  -2   12.10    0.50
   7   8  -2   11.90    0.50
   7   8  -2   11.60    0.50
  -7   8  -2   11.60    0.50
  -7   8  -2   12.20    0.60
   7  -8  -2   12.40    0.60
  -7   8  -2   12.30    0.50
  -7   8  -2   11.90    0.70
  -7   8  -2   11.80    0.50
  -7   8  -2   12.20    0.50
   7  -8  -2   11.80    0.50
  -7   8  -2   11.70    0.50
  -7   8  -2   10.90    1.60
   7   8   2   12.10    0.50
  -7  -8   2   12.00    0.50
   7   8   2   11.90    0.50
  -7   8  -2   12.10    0.50
   8   8  -2   17.30    2.50
  -8  -8  -2   15.50    0.70
   8  -8   2   16.60    0.70
   8   8  -2   15.40    0.70
   8  -8   2   15.30    0.80
  -8   8   2   15.70    0.80
  -8  -8  -2   16.10    0.80
   8   8  -2   17.50    0.70
   8  -8  -2   15.60    0.60
  -8   8  -2   17.00    0.70
  -8   8  -2   15.80    0.70
  -8   8  -2   15.80    0.60
   8  -8  -2   15.10    0.70
  -8   8  -2   16.60    1.90
  -8   8  -2   16.50    0.70
  -8  -8   2   15.60    0.70
  -9  -8  -2   23.10    1.00
   9   8  -2   21.10    0.80
  -9   8   2   20.80    0.80
   9  -8   2   20.60    0.90
  -9   8   2   21.90    0.90
   9   8  -2   21.20    0.80
  -9   8  -2   21.00    0.80
   9  -8  -2   21.50    0.90
  -9   8  -2   21.20    0.80
  -9   8  -2   21.00    0.80
  -9   8  -2   20.90    0.80
 -10  -8  -2   61.99    2.30
  10  -8   2   63.39    2.30
  10   8  -2   63.69    2.30
  10   8  -2   62.99    2.20
 -10   8   2   61.49    2.30
 -10   8  -2   60.99    2.20
  10  -8  -2   62.79    2.20
 -10   8  -2   63.89    2.20
 -10   8  -2   57.79    2.30
 -10   8  -2   61.29    2.20
  11  -8   2   20.60    0.80
  11   8  -2   22.70    0.80
 -11   8   2   18.50    0.80
 -11   8   2   21.20    0.80
 -11   8  -2   19.00    0.80
  11   8   2   19.00    0.70
   0  -9  -2    0.00    0.10
   0   9  -2    0.10    0.10
   0   9  -2    0.00    0.10
   0   9   2    0.00    0.10
   0   9   2    0.00    0.10
   0   9  -2   -0.20    0.60
   0   9  -2    0.00    0.10
   0   9   2   -0.10    0.90
   0   9  -2    0.00    0.10
   0   9  -2   -0.10    0.10
   0   9   2    0.00    0.10
   0   9   2    0.00    0.10
   0  -9   2    0.10    0.10
   0   9  -2    0.00    0.10
   1   9  -2    0.20    0.10
  -1   9   2    0.10    0.10
   1   9  -2    0.10    0.10
   1   9  -2    0.20    0.10
  -1   9   2    0.00    0.10
   1  -9   2    0.10    0.10
  -1   9   2    0.10    0.20
  -1  -9  -2    0.00    0.10
   1   9  -2    0.10    0.10
  -1   9   2    0.10    0.10
   1   9  -2    0.10    0.10
  -1   9   2   -0.30    1.00
   1   9  -2    0.20    0.10
  -1   9   2    0.10    0.10
   1   9  -2    0.10    0.10
   1   9  -2    0.20    0.60
  -1   9  -2    0.10    0.10
  -1   9  -2    0.20    0.10
  -1  -9   2    0.10    0.10
   1  -9  -2    0.10    0.10
   1   9   2    0.10    0.10
  -1   9  -2    0.20    0.60
  -1   9  -2    0.10    0.20
   1   9   2    0.10    0.20
  -1   9  -2    0.10    0.10
   1   9   2   -0.40    1.00
  -1   9  -2    0.00    0.10
   1   9   2    0.00    0.10
  -2   9   2  364.86   12.80
   2   9  -2  366.36   12.80
  -2   9   2  368.26   13.80
  -2   9   2  377.36   12.80
   2   9  -2  357.86   12.80
  -2   9   2  365.16   12.80
   2  -9   2  352.46   12.80
   2   9  -2  341.97   12.80
   2   9  -2  358.96   12.80
   2   9  -2  368.26   12.80
  -2   9  -2  331.37   12.90
  -2   9  -2  379.46   12.80
  -2   9  -2  365.36   12.80
   2   9   2  364.76   13.90
  -2   9  -2  373.46   12.80
  -2   9  -2  378.56   12.80
  -2   9  -2  357.86   12.80
  -2  -9   2  366.36   12.80
   2   9   2  350.96   12.80
   3   9  -2   37.60    1.50
   3  -9   2   39.70    1.50
  -3   9   2   38.60    1.60
   3   9  -2   44.80    2.40
   3   9  -2   38.60    1.40
  -3  -9  -2   39.10    1.40
  -3   9   2   37.90    1.40
  -3   9   2   37.80    4.00
   3   9  -2   39.90    1.40
   3   9  -2   39.30    1.70
   3   9  -2   36.60    1.40
   3   9  -2   38.50    1.60
   3   9  -2   39.00    1.40
  -3   9   2   38.40    1.50
   3   9  -2   37.40    1.40
  -3   9   2   37.30    1.40
  -3   9   2   40.00    1.40
  -3   9  -2   39.30    1.40
  -3   9  -2   37.70    1.40
  -3   9  -2   40.10    2.20
   3   9   2   37.90    1.50
  -3   9  -2   38.60    1.50
  -3   9  -2   38.60    1.40
   3   9   2   34.90    1.40
  -3  -9   2   41.10    1.40
  -3   9  -2   39.60    1.40
   3  -9  -2   39.50    1.40
   3   9   2   38.50    1.60
   3   9   2   39.80    2.90
   3   9   2   39.70    1.40
  -3   9  -2   39.90    1.50
  -3   9  -2   38.10    1.40
  -3   9  -2   36.60    1.60
  -3   9  -2   38.00    1.40
  -4   9   2   54.79    2.00
   4   9  -2   59.29    2.20
  -4   9   2   46.30    3.20
   4   9  -2   56.99    2.00
   4   9  -2   54.89    2.00
  -4  -9  -2   53.19    2.00
  -4   9   2   58.99    2.20
   4   9  -2   51.09    2.20
   4   9  -2   51.09    2.90
  -4   9   2   57.59    2.00
   4   9  -2   55.19    2.00
   4   9  -2   50.89    2.00
   4   9  -2   55.69    2.00
   4   9  -2   57.89    2.00
   4  -9   2   52.79    2.00
  -4   9  -2   55.59    2.00
  -4   9  -2   49.40    2.10
  -4   9  -2   59.89    2.00
  -4   9  -2   51.79    2.70
  -4   9  -2   54.69    2.00
   4   9   2   56.09    2.00
  -4   9  -2   59.19    2.10
  -4   9  -2   57.39    2.00
  -4   9  -2   54.69    2.00
   4   9   2   46.90    3.40
  -4  -9   2   53.39    2.00
   4   9   2   58.79    2.20
   4  -9  -2   52.09    2.00
  -4   9  -2   55.79    2.00
  -5   9   2    8.60    0.40
  -5   9   2    8.00    0.50
   5  -9   2    8.10    0.40
   5   9  -2    8.20    0.40
  -5   9   2    5.80    1.60
   5   9  -2    9.10    1.70
   5   9  -2    8.00    0.40
   5   9  -2    8.20    0.40
  -5   9   2    7.60    0.50
  -5  -9  -2    8.80    0.40
   5   9  -2    7.90    0.60
   5   9  -2    7.80    0.40
   5   9  -2    8.50    0.40
  -5   9  -2    8.30    0.40
  -5   9  -2    8.40    0.40
  -5   9  -2    8.50    0.40
   5  -9  -2    8.50    0.40
  -5  -9   2    8.10    0.40
   5   9   2    7.40    1.80
   5   9   2    8.50    0.40
  -5   9  -2    8.10    0.50
  -5   9  -2    9.20    1.40
  -5   9  -2    8.30    0.40
  -5   9  -2    8.30    0.50
   5   9   2    8.10    0.50
  -5   9  -2    8.40    0.40
  -5   9  -2    8.40    0.40
   6   9  -2    4.20    0.30
   6   9  -2    3.90    0.40
   6   9  -2    4.70    0.30
   6   9  -2    4.10    0.30
   6   9  -2    3.40    1.80
  -6   9   2    5.30    0.40
  -6  -9  -2    4.70    0.30
  -6   9   2    4.30    0.40
  -6   9   2    4.50    0.20
   6   9  -2    4.80    0.30
  -6   9  -2    6.50    1.50
  -6   9  -2    4.90    0.30
   6   9   2    4.50    0.30
  -6   9  -2    4.90    0.30
   6   9   2    4.50    0.40
  -6   9  -2    4.70    0.30
  -6   9  -2    4.70    0.30
   6  -9  -2    5.00    0.30
  -6  -9   2    4.90    0.30
  -6   9  -2    4.50    0.30
  -6   9  -2    4.00    0.40
  -6   9  -2    4.70    0.30
   6  -9  -2    4.20    0.40
  -7  -9  -2    6.50    0.30
  -7   9   2    6.40    0.40
   7  -9   2    6.30    0.40
   7   9  -2    4.00    1.50
  -7   9   2    6.10    0.40
   7  -9   2    5.90    0.30
  -7   9   2    2.30    2.00
   7   9  -2    6.60    0.30
   7   9  -2    6.00    0.30
  -7  -9  -2    6.00    0.60
   7   9  -2    6.10    0.30
   7   9  -2    5.60    0.40
  -7   9  -2    6.10    0.40
  -7   9  -2    6.60    0.30
   7   9   2    5.70    0.30
  -7   9  -2    6.20    0.50
  -7  -9   2    6.30    0.40
  -7   9  -2    6.30    0.30
   7  -9  -2    6.10    0.40
  -7   9  -2    6.60    0.30
  -7   9  -2    6.10    0.30
  -7   9  -2    5.80    1.20
   7  -9  -2    6.00    0.30
  -7   9  -2    5.40    0.40
   8   9  -2    6.80    0.30
   8  -9   2    7.20    0.40
  -8  -9  -2    7.10    0.50
  -8   9   2    6.90    0.40
   8   9  -2    6.70    0.30
  -8   9  -2    6.90    0.30
  -8   9  -2    6.50    0.30
  -8   9  -2    7.00    0.30
  -8   9  -2    7.10    0.40
   8  -9  -2    7.20    0.40
  -8   9  -2    7.00    0.40
   9   9  -2   15.80    0.70
  -9  -9  -2   16.90    0.80
  -9   9   2   16.50    0.70
  -9   9   2   15.90    0.60
   9   9  -2   16.10    0.60
   9  -9   2   16.30    0.70
   9   9  -2   16.20    0.60
  -9   9  -2   15.60    0.70
   9  -9  -2   16.30    0.70
  -9   9  -2   16.70    0.70
  -9   9  -2   17.30    0.60
 -10   9   2    0.80    0.10
 -10  -9  -2    0.60    0.20
  10   9  -2    0.80    0.10
  10  -9   2    0.70    0.20
  10   9  -2    0.80    0.10
 -10   9  -2    0.70    0.10
  10   9   2    0.70    0.10
 -10   9  -2    0.70    0.10
   0  10  -2  571.14   20.40
   0  10  -2  598.24   21.10
   0  10   2  581.34   21.50
   0  10  -2  565.24   20.40
   1  10  -2   41.80    2.40
   1  10  -2   43.10    1.60
  -1  10   2   40.40    2.80
  -1  10   2   42.20    1.80
   1  10  -2   40.50    1.60
   1 -10   2   42.40    1.60
  -1  10   2   41.50    1.60
   1  10  -2   41.80    1.60
  -1  10   2   38.60    1.70
   1  10  -2   41.00    1.60
   1  10  -2   40.90    1.70
   1  10  -2   43.30    1.60
  -1  10   2   43.80    1.60
   1  10  -2   41.90    1.50
  -1 -10  -2   42.80    1.60
   1  10  -2   41.70    1.50
   1  10  -2   43.70    1.70
  -1  10   2   40.20    1.60
  -1  10  -2   40.80    1.70
   1 -10  -2   42.80    1.60
  -1  10  -2   41.20    1.60
  -1  10  -2   43.40    1.60
  -1  10  -2   43.60    2.30
  -1  10  -2   43.50    1.60
   1  10   2   42.00    1.50
  -1  10  -2   40.50    1.60
  -1  10  -2   42.30    1.70
  -1  10  -2   42.30    1.60
   1  10   2   41.90    2.90
  -1 -10   2   41.30    1.60
   1  10   2   42.60    1.80
   1  10   2   43.00    1.60
  -1  10  -2   41.90    1.60
  -2  10   2   27.20    2.60
  -2  10   2   33.50    1.20
   2  10  -2   32.90    1.20
   2  10  -2   30.90    1.20
   2 -10   2   31.20    1.20
   2  10  -2   33.30    1.20
  -2  10   2   32.90    1.30
   2  10  -2   33.60    1.30
   2  10  -2   32.40    1.20
   2  10  -2   30.80    2.10
  -2  10   2   35.10    1.50
  -2  10   2   33.90    1.20
  -2 -10  -2   32.10    1.20
   2  10  -2   33.60    1.30
  -2 -10   2   32.00    1.20
   2  10   2   33.40    1.20
  -2  10  -2   33.60    1.20
  -2  10  -2   32.50    1.20
   2  10   2   33.90    1.40
  -2  10  -2   34.60    1.40
  -2  10  -2   29.90    1.40
  -2  10  -2   34.10    1.30
  -2  10  -2   34.10    1.30
   2  10   2   32.70    2.80
   2 -10  -2   32.40    1.20
  -2  10  -2   34.40    1.30
  -2  10  -2   31.10    2.00
   2  10   2   35.90    1.20
  -2  10  -2   31.50    1.20
   3  10  -2    6.50    1.40
   3  10  -2    6.60    0.40
   3  10  -2    7.10    0.40
   3  10  -2    6.00    0.40
  -3  10   2    6.60    0.30
  -3 -10  -2    6.40    0.30
   3 -10   2    6.30    0.30
  -3  10   2    6.90    1.50
   3  10  -2    6.40    0.30
  -3  10   2    6.00    0.30
  -3  10   2    6.00    0.30
  -3  10   2    5.80    0.50
  -3  10   2    5.90    0.40
   3  10  -2    6.20    0.30
   3 -10  -2    6.50    0.30
   3  10   2    6.40    0.30
  -3  10  -2    6.10    0.40
  -3 -10   2    6.40    0.30
   3  10   2    6.30    0.30
   3  10   2    5.20    1.60
   3  10   2    6.20    0.30
  -3  10  -2    7.20    0.50
  -3  10  -2    6.10    0.40
  -3  10  -2    6.30    0.30
   3  10   2    6.10    0.50
  -3  10  -2    6.70    0.30
  -3  10  -2    6.90    1.30
  -4  10   2   13.00    0.90
  -4  10   2   12.70    0.50
   4  10  -2   12.50    0.50
   4 -10   2   14.80    0.60
  -4  10   2    9.40    2.20
   4  10  -2   12.00    0.50
  -4  10   2   13.40    0.50
  -4 -10  -2   13.00    0.50
   4  10  -2   13.20    0.60
  -4  10   2   13.10    0.60
   4  10  -2   14.40    0.70
  -4  10  -2   13.00    0.60
  -4  10  -2   14.60    0.60
   4  10   2   12.10    0.60
  -4  10  -2   12.70    0.50
  -4  10  -2   14.40    0.60
   4  10   2    6.10    2.50
   4  10   2   12.60    0.60
   4 -10  -2   11.70    0.50
  -4  10  -2   13.10    0.50
  -4  10  -2   10.30    1.50
  -5  10   2  116.49    6.90
   5  10  -2  119.79    4.20
  -5  10   2  106.69    4.30
  -5  10   2  118.99    4.20
   5  10  -2  118.49    4.20
   5  10  -2  116.99    4.20
  -5 -10  -2  118.19    4.20
   5  10  -2  116.69    4.20
   5  10  -2  119.69    4.20
   5  10  -2  108.89    4.40
  -5  10   2  117.59    4.20
   5  10  -2  129.39    5.60
   5  10  -2  119.99    4.20
   5 -10   2  114.49    4.20
  -5  10  -2  127.19    5.20
  -5  10  -2  119.29    4.20
  -5  10  -2  115.89    4.20
   5  10   2  116.99    4.20
  -5  10  -2  120.59    4.20
  -5  10  -2  116.69    4.20
   5  10   2  108.09    4.40
   5  10   2  118.59    4.20
  -5  10  -2  117.79    4.20
  -5  10  -2  118.39    4.30
   5 -10  -2  120.99    4.20
  -5 -10   2  116.89    4.20
  -5  10  -2  112.59    4.30
   6  10  -2   41.20    1.50
   6  10  -2   44.40    1.50
   6  10  -2   40.00    1.50
   6 -10   2   38.40    1.60
   6  10  -2   45.00    1.60
  -6 -10  -2   40.50    1.60
   6  10  -2   39.50    1.50
   6  10  -2   42.20    2.90
   6  10  -2   38.00    1.70
  -6  10   2   41.40    1.60
  -6  10   2   37.70    1.60
   6  10  -2   42.10    1.50
   6  10   2   39.20    1.50
   6  10   2   44.60    1.50
   6  10   2   38.30    1.70
  -6  10  -2   41.40    1.50
   6 -10  -2   40.20    1.60
  -6  10  -2   39.90    1.50
  -6  10  -2   41.00    1.50
  -6  10  -2   38.50    1.60
  -6  10  -2   43.30    1.50
  -6  10  -2   42.20    1.50
  -6  10  -2   40.70    1.50
   6  10   2   38.70    4.20
  -6  10  -2   39.30    1.60
   6 -10  -2   41.70    1.60
  -6  10  -2   39.40    2.40
  -7  10   2    0.40    0.10
   7  10  -2    0.40    1.50
   7 -10   2    0.60    0.20
   7  10  -2    0.50    0.10
   7  10  -2    0.60    0.10
   7  10  -2    0.50    0.10
  -7  10  -2   -1.20    1.10
   7  10   2    0.40    0.10
   7 -10  -2    0.40    0.10
  -7  10  -2    0.40    0.10
  -7  10  -2    0.50    0.20
  -7  10  -2    0.50    0.10
  -7  10  -2    0.50    0.10
  -7  10  -2    0.40    0.10
  -7  10  -2    0.40    0.10
  -7  10  -2    0.50    0.10
  -8  10   2   13.90    0.60
   8  10  -2   14.50    0.60
   8  10  -2   13.90    0.60
  -8 -10  -2   13.20    0.80
   8 -10   2   13.60    0.70
   8  10  -2   14.10    0.60
  -8  10   2   13.90    0.50
  -8  10  -2   13.50    0.60
  -8  10  -2   13.60    0.50
   8 -10  -2   13.80    0.60
  -8  10  -2   13.70    0.50
   8  10   2   13.60    0.60
  -8  10  -2   13.90    0.60
  -8  10  -2   13.40    0.50
  -9  10   2   42.60    1.60
   9  10  -2   43.10    1.60
   9  10  -2   44.00    1.60
  -9 -10  -2   45.10    1.70
   9 -10   2   42.30    1.60
  -9  10   2   46.70    1.60
  -9  10  -2   44.30    1.60
  -9  10  -2   42.50    1.60
   9 -10  -2   42.40    1.60
  -9  10  -2   41.90    1.60
   9  10   2   41.80    1.60
  -9  10  -2   44.00    1.60
 -10  10   2  231.38    8.30
  10  10  -2  240.38    8.30
 -10  10  -2  238.98    8.30
 -10  10  -2  226.38    8.20
 -10  10  -2  230.68    8.30
   0 -11   2    0.00    0.10
   0  11   2   -1.40    1.30
   0  11  -2    0.10    0.10
   0  11  -2    0.40    0.10
   0  11  -2    0.10    0.20
   0  11   2    0.10    0.20
   0  11  -2    0.20    0.10
   0  11  -2   -0.10    0.80
   0  11   2    0.00    0.10
   0  11  -2    0.00    0.10
   0  11   2    0.00    0.20
   0 -11  -2    0.10    0.10
   0  11  -2    0.00    0.10
   0  11  -2    0.30    0.10
   1 -11   2    0.70    0.20
   1  11  -2    1.10    0.30
   1  11  -2    0.80    0.20
  -1  11   2    0.70    0.20
  -1  11   2    1.10    0.30
  -1  11   2    0.80    0.20
   1  11  -2    0.80    0.30
  -1  11   2    0.90    0.20
   1  11  -2    1.00    0.20
  -1 -11  -2    0.90    0.10
   1  11  -2    0.60    0.10
   1  11  -2    1.20    0.20
   1  11  -2    0.10    0.80
  -1  11   2    2.00    1.40
  -1  11  -2    0.90    0.20
   1  11   2    0.60    0.10
  -1  11  -2    1.10    0.40
   1  11   2    3.20    1.40
  -1  11  -2    1.00    0.20
  -1  11  -2    0.70    0.20
  -1 -11   2    0.70    0.10
   1 -11  -2    0.60    0.10
  -1  11  -2    1.00    0.20
   1  11   2    0.90    0.20
  -1  11  -2    0.70    0.20
  -1  11  -2    1.10    0.20
  -1  11  -2    1.20    0.80
   1  11   2    0.80    0.30
   2  11  -2  600.94   21.10
  -2  11   2  612.64   21.10
  -2  11   2  603.44   22.30
  -2  11   2  559.04   21.20
   2 -11   2  597.34   21.20
   2  11  -2  617.74   21.90
  -2  11  -2  592.84   21.30
  -2 -11   2  595.14   21.10
  -2  11  -2  597.64   21.80
   2  11   2  612.54   22.50
  -3  11   2   10.40    2.40
   3  11  -2    7.10    0.50
   3  11  -2    6.90    0.30
  -3  11   2    7.40    0.40
   3  11  -2    7.50    0.40
   3  11  -2    7.00    0.40
   3  11  -2    7.70    0.40
   3  11  -2    7.00    1.80
  -3 -11  -2    6.60    0.30
  -3  11   2    7.40    0.50
   3  11  -2    6.90    0.30
   3 -11   2    6.70    0.40
  -3  11   2    6.90    0.30
   3  11  -2    7.30    0.30
  -3  11  -2    6.80    0.40
  -3  11  -2    7.00    0.40
  -3  11  -2    7.00    0.40
  -3  11  -2    7.00    0.40
  -3  11  -2    7.00    0.30
  -3  11  -2    6.60    1.50
   3  11   2    6.80    0.30
  -3  11  -2    7.20    0.40
   3  11   2    6.70    0.30
   3  11   2    3.20    1.70
  -3  11  -2    7.10    0.30
   3  11   2    7.50    0.50
  -3  11  -2    7.00    0.50
   3 -11  -2    6.80    0.30
  -3  11  -2    5.90    0.50
  -3 -11   2    7.00    0.30
   3  11   2    6.80    0.40
   4  11  -2    0.90    0.10
  -4  11   2    1.90    1.60
  -4 -11  -2    0.60    0.10
   4  11  -2    1.20    0.20
   4  11  -2    1.10    0.20
  -4  11   2    0.90    0.20
   4  11  -2    1.20    0.20
  -4  11   2    1.00    0.20
  -4  11   2    1.00    0.30
  -4  11   2    1.20    0.30
   4 -11   2    1.00    0.20
   4  11  -2    1.40    0.20
  -4  11   2    0.80    0.20
   4  11  -2    1.00    0.20
   4  11  -2    1.20    0.20
   4  11  -2    0.80    1.10
   4  11   2    1.10    0.30
  -4  11  -2    0.90    0.20
   4  11   2    0.90    0.20
  -4  11  -2    2.40    1.00
   4  11   2    0.70    0.20
  -4  11  -2    0.90    0.20
   4 -11  -2    0.70    0.10
  -4  11  -2    1.00    0.20
  -4 -11   2    0.70    0.10
   4  11   2   -2.00    1.80
  -4  11  -2    0.80    0.20
  -4  11  -2    1.10    0.20
  -4  11  -2    0.70    0.10
   5  11  -2    8.20    0.50
   5  11  -2    9.50    0.50
  -5  11   2    8.00    2.10
   5 -11   2    8.20    0.40
   5  11  -2   11.80    2.00
  -5 -11  -2    7.90    0.40
   5  11  -2    8.80    0.40
   5  11   2    8.40    0.60
  -5  11  -2    9.60    0.40
   5  11   2    9.40    0.50
   5  11   2   15.10    3.40
  -5  11  -2    8.40    0.40
  -5 -11   2    8.90    0.40
  -5  11  -2    9.50    0.50
  -5  11  -2    9.30    0.40
   5 -11  -2    8.30    0.40
  -5  11  -2    8.70    0.50
   5  11   2    8.80    0.40
  -5  11  -2    7.20    1.60
  -6  11   2   19.20    0.80
   6  11  -2   23.80    2.50
   6  11  -2   20.20    0.90
   6  11  -2   19.20    0.80
   6  11  -2   20.40    0.80
  -6  11   2   20.70    0.80
   6  11  -2   20.00    0.80
  -6  11  -2   18.80    0.80
  -6  11  -2   20.50    0.90
  -6  11  -2   19.90    0.80
  -6  11  -2   19.10    0.80
   6 -11  -2   17.90    0.90
  -6  11  -2   19.20    0.80
  -6  11  -2   20.20    0.80
  -6  11  -2   19.80    0.80
   6  11   2   19.70    0.80
  -7  11   2   52.19    1.90
   7  11  -2   51.29    1.80
   7  11  -2   49.80    1.80
   7 -11   2   49.60    1.90
   7  11  -2   49.60    1.80
   7  11   2   49.99    1.80
  -7  11  -2   47.90    1.80
  -7  11  -2   49.20    1.80
   7 -11  -2   47.20    1.90
  -7  11  -2   47.70    1.80
  -7  11  -2   49.90    1.80
  -7  11  -2   48.40    1.80
  -7  11  -2   49.99    1.80
  -7  11  -2   52.29    1.90
  -7  11  -2   51.49    1.80
  -8  11   2   81.99    2.90
   8  11  -2   83.19    2.90
   8 -11   2   81.39    3.00
  -8  11   2   83.19    3.00
   8  11  -2   83.99    2.90
  -8  11  -2   85.09    3.00
  -8  11  -2   81.99    2.90
  -8  11  -2   83.99    2.90
  -8  11  -2   81.29    2.90
   8 -11  -2   81.09    3.00
  -8  11  -2   77.79    2.90
   8  11   2   80.49    2.90
  -8  11  -2   79.59    2.90
   9  11  -2    2.20    0.20
   9  11  -2    2.20    0.20
  -9  11   2    2.30    0.20
  -9  11   2    2.20    0.10
   9 -11   2    2.80    0.20
  -9  11  -2    2.20    0.10
   9  11   2    2.70    0.20
  -9  11  -2    2.30    0.20
  -9  11  -2    2.20    0.20
   0  12  -2  486.25   16.90
   0  12   2  490.45   18.20
   0  12   2  453.75   17.10
   0  12  -2  489.85   16.80
   0  12  -2  493.55   17.50
   0  12  -2  449.66   16.90
   0  12  -2  472.55   16.90
   0 -12   2  479.65   16.90
   0  12  -2  477.15   17.00
   1 -12   2    0.90    0.20
   1  12  -2    1.10    0.20
   1  12  -2    2.00    1.00
  -1 -12  -2    0.60    0.10
  -1  12   2    0.70    0.20
   1  12  -2    0.60    0.20
  -1  12   2    1.80    1.50
  -1  12   2    1.10    0.30
   1  12  -2    0.80    0.20
  -1  12   2    0.70    0.10
   1  12  -2    0.70    0.10
   1  12  -2    0.80    0.20
   1  12  -2    0.80    0.10
  -1  12   2    0.80    0.30
   1  12  -2    0.80    0.20
  -1  12  -2    0.80    0.20
  -1  12  -2    0.60    0.10
  -1  12  -2    0.50    0.10
  -1  12  -2    1.10    0.20
   1 -12  -2    0.80    0.10
  -1 -12   2    0.50    0.10
   1  12   2   -2.10    1.60
   1  12   2    0.70    0.20
  -1  12  -2    0.60    0.20
   1  12   2    0.80    0.20
  -1  12  -2    1.10    0.30
  -1  12  -2    1.10    0.20
  -1  12  -2    0.70    0.90
  -1  12  -2    0.70    0.20
  -1  12  -2    0.90    0.20
   1  12   2    0.80    0.10
   2  12  -2   26.40    1.00
   2  12  -2   24.40    1.00
   2 -12   2   24.10    1.00
  -2  12   2   23.30    1.20
   2  12  -2   26.50    2.10
  -2  12   2   24.70    0.90
  -2  12   2   24.80    1.10
  -2  12   2   24.30    0.90
   2  12  -2   26.30    1.10
  -2 -12  -2   24.10    1.00
   2  12  -2   25.40    1.00
  -2  12   2   26.80    2.90
  -2  12   2   25.30    1.00
   2  12  -2   26.40    1.00
   2  12   2   24.50    1.20
  -2  12  -2   24.50    1.90
   2  12   2   22.80    0.90
   2  12   2   25.00    0.90
  -2  12  -2   25.70    1.00
  -2 -12   2   24.00    1.00
  -2  12  -2   24.50    1.00
  -2  12  -2   24.50    1.10
  -2  12  -2   24.30    1.00
  -2  12  -2   23.80    1.00
  -2  12  -2   24.50    1.00
  -2  12  -2   22.90    1.00
   2 -12  -2   25.00    1.00
   2  12   2   30.80    3.10
  -2  12  -2   25.50    0.90
  -2  12  -2   22.80    1.10
  -3  12   2    1.90    0.20
   3  12  -2   -0.60    1.10
   3  12  -2    1.80    0.20
  -3  12   2    1.60    0.30
   3  12  -2    2.00    0.20
   3  12  -2    1.90    0.30
   3  12  -2    2.00    0.20
  -3 -12  -2    2.10    0.20
   3 -12   2    2.10    0.30
   3  12  -2    1.70    0.20
  -3  12   2    0.40    1.60
  -3  12   2    1.30    0.20
   3  12  -2    1.90    0.30
  -3  12  -2    1.70    0.20
   3  12   2    4.40    2.00
  -3  12  -2    2.80    1.00
  -3 -12   2    1.80    0.30
  -3  12  -2    1.60    0.20
  -3  12  -2    2.00    0.30
  -3  12  -2    2.00    0.20
  -3  12  -2    1.80    0.20
  -3  12  -2    1.60    0.20
   3  12   2    1.80    0.30
   3  12   2    1.80    0.20
  -3  12  -2    1.80    0.20
   3  12   2    1.70    0.20
   3 -12  -2    2.00    0.20
  -3  12  -2    1.70    0.20
  -4  12   2    2.00    0.20
  -4  12   2   -0.70    2.00
  -4  12   2    1.40    0.20
   4  12  -2    0.20    1.20
   4  12  -2    1.40    0.20
  -4  12   2    1.60    0.20
   4  12  -2    1.40    0.20
   4  12  -2    1.70    0.20
   4  12   2    1.40    0.20
  -4  12  -2    1.60    0.20
  -4  12  -2    1.10    0.20
  -4  12  -2    1.10    0.30
   4 -12  -2    1.90    0.20
  -4  12  -2    1.80    0.20
   5  12  -2    8.50    0.40
  -5  12   2    8.80    0.40
   5  12  -2    9.10    0.40
   5  12  -2    7.60    2.00
   5  12  -2    9.30    0.40
   5  12  -2    8.80    0.40
  -5  12  -2    9.70    0.40
  -5  12  -2    9.20    0.40
   5  12   2    9.10    0.40
  -5  12  -2    8.70    0.40
  -5  12  -2    9.20    0.40
  -5  12  -2    8.90    0.40
  -5  12  -2    8.60    0.40
  -5  12  -2    8.60    0.40
  -5  12  -2    9.40    0.50
   6  12  -2   11.50    0.50
   6 -12   2   12.90    0.60
   6  12  -2   11.90    0.50
   6  12  -2   13.60    0.60
  -6  12   2   11.40    0.60
  -6  12   2   12.60    0.50
   6  12  -2   13.00    0.50
   6  12  -2   12.90    0.50
  -6  12  -2   12.00    0.50
  -6  12  -2   11.50    0.50
  -6  12  -2   11.50    0.50
  -6  12  -2   12.20    0.60
  -6  12  -2   12.10    0.50
   6 -12  -2   12.40    0.60
  -6  12  -2   12.40    0.50
  -6  12  -2   11.60    0.50
  -6  12  -2   12.70    0.50
  -6  12  -2   12.50    0.50
   6  12   2   13.00    0.50
   7  12  -2   10.40    0.40
  -7  12   2   10.70    0.40
   7 -12   2   10.10    0.50
  -7  12   2   11.50    0.50
   7  12  -2   10.10    0.40
   7  12  -2   11.20    0.50
  -7  12  -2   10.10    0.40
  -7  12  -2    9.50    0.50
  -7  12  -2    9.80    0.40
   7  12   2   10.30    0.40
  -7  12  -2    9.90    0.40
  -7  12  -2   10.40    0.40
   7 -12  -2   10.30    0.50
  -7  12  -2   10.50    0.40
   8  12  -2   14.90    0.60
  -8  12   2   14.70    0.60
   8  12  -2   12.60    0.50
  -8  12   2   13.40    0.50
   8 -12   2   12.40    0.60
   8 -12  -2   12.90    0.50
  -8  12  -2   12.00    0.50
  -8  12  -2   14.00    0.50
  -8  12  -2   13.80    0.50
  -9  12   2    9.90    0.40
   9  12  -2    9.70    0.40
   9 -12   2   10.10    0.40
  -9  12   2    9.20    0.40
  -9  12  -2    9.70    0.40
   0  13  -2    0.30    0.10
   0  13   2    0.00    0.20
   0  13  -2   -0.10    0.20
   0 -13  -2    0.00    0.10
   0  13   2   -1.00    1.80
   0  13  -2    0.20    0.10
   0  13   2    0.00    0.10
   0  13  -2    0.10    0.10
  -1  13   2    3.10    2.00
  -1  13   2    2.90    0.30
   1  13  -2    3.20    0.50
  -1 -13  -2    3.10    0.20
   1  13  -2    2.80    0.30
   1  13  -2    3.00    0.30
   1  13  -2    3.00    0.20
   1  13  -2    2.90    0.20
   1  13  -2    3.30    0.20
   1 -13  -2    3.20    0.20
  -1  13  -2    3.00    0.20
  -1  13  -2    3.00    0.20
  -1  13  -2    2.90    0.20
   1  13   2    3.10    0.20
  -1  13  -2    3.00    0.20
  -1  13  -2    3.00    0.20
   1  13   2    2.90    0.40
   1  13   2    1.00    2.00
  -1  13  -2    3.20    0.30
   2  13  -2   55.49    2.20
  -2  13   2   53.39    2.10
   2  13  -2   57.59    2.10
  -2  13   2   54.19    2.00
   2  13  -2   55.89    2.00
   2  13  -2   57.69    2.00
  -2  13   2   55.79    2.10
   2  13  -2   56.79    2.10
   2  13  -2   56.09    2.10
  -2  13  -2   55.99    2.00
  -2  13  -2   55.29    2.00
  -2  13  -2   57.89    2.00
   2  13   2   51.09    4.40
  -2  13  -2   57.59    2.10
  -2  13  -2   55.79    2.00
  -2  13  -2   57.09    2.10
  -2  13  -2   53.39    2.20
  -2  13  -2   55.99    2.10
   2  13   2   58.39    2.00
   2  13   2   55.19    2.20
  -3  13   2    9.40    0.40
   3  13  -2    8.60    0.40
  -3  13   2    8.60    0.40
   3  13  -2    9.10    0.60
   3  13  -2    9.00    0.40
  -3  13   2    8.60    0.40
   3  13  -2    9.90    0.40
   3  13  -2    8.80    0.40
   3  13  -2    8.80    0.40
  -3  13  -2    9.10    0.40
  -3  13  -2    8.90    0.40
  -3  13  -2    9.10    0.40
  -3  13  -2    9.60    0.50
  -3  13  -2    9.70    0.40
  -3  13  -2    8.30    0.40
   3  13   2    8.90    0.40
  -3  13  -2    8.80    0.40
  -3  13  -2    9.20    0.40
   4  13  -2    3.90    0.20
   4  13  -2    4.10    0.20
   4  13  -2    3.90    0.20
   4  13  -2    3.60    0.40
   4  13  -2    4.00    0.30
  -4  13   2    3.90    0.20
   4  13  -2    3.80    0.20
  -4  13   2    3.90    0.20
   4  13  -2    4.00    0.20
  -4  13  -2    4.30    0.20
  -4  13  -2    4.00    0.20
  -4  13  -2    4.10    0.20
  -4  13  -2    3.90    0.30
  -4  13  -2    3.90    0.20
  -4  13  -2    3.90    0.20
  -4  13  -2    4.40    0.20
   5  13  -2    8.00    0.50
   5  13  -2    7.90    0.40
  -5  13   2    8.10    0.40
   5  13  -2    7.80    0.30
   5  13  -2    8.60    0.40
   5  13  -2    8.20    0.30
   5  13  -2    7.80    0.40
  -5  13  -2    8.10    0.30
  -5  13  -2    7.80    0.40
  -5  13  -2    8.20    0.40
  -5  13  -2    8.50    0.40
  -5  13  -2    7.60    0.30
  -5  13  -2    8.10    0.40
  -5  13  -2    8.20    0.30
  -6  13   2    2.60    0.20
  -6  13   2    2.80    0.20
   6  13  -2    2.80    0.20
   6  13  -2    2.60    0.30
   6  13  -2    2.80    0.20
   6 -13   2    3.00    0.30
  -6  13  -2    2.90    0.20
   6 -13  -2    2.80    0.20
  -6  13  -2    2.50    0.30
  -6  13  -2    2.60    0.20
  -6  13  -2    2.60    0.20
  -6  13  -2    2.60    0.20
  -6  13  -2    3.00    0.20
  -6  13  -2    2.80    0.20
  -7  13   2    1.80    0.20
   7  13  -2    1.90    0.20
   7  13  -2    1.70    0.10
  -7  13   2    1.70    0.10
   7 -13   2    1.60    0.20
   7 -13  -2    1.80    0.20
  -7  13  -2    1.80    0.10
  -7  13  -2    1.40    0.10
  -7  13  -2    1.50    0.10
   8 -13   2  145.99    5.10
  -8  13   2  143.09    5.00
  -8  13   2  141.99    5.00
   8  13  -2  134.49    5.10
   8  13  -2  139.29    5.00
  -8  13  -2  142.09    5.00
   8  13   2  149.79    5.10
   0  14  -2  582.34   20.50
  -1  14   2    8.50    0.40
   1  14  -2    8.90    0.40
   1  14  -2    9.20    0.40
   1  14  -2    8.80    0.40
   1  14  -2    8.90    0.40
   1  14  -2    9.50    0.50
  -1  14   2    9.90    0.50
   1  14  -2    8.50    0.40
   1  14  -2    9.30    0.40
   1  14   2    9.40    0.50
  -1  14  -2    8.30    0.40
  -1  14  -2    9.10    0.40
  -1  14  -2    8.70    0.40
  -1  14  -2    9.40    0.50
  -1  14  -2    8.60    0.40
  -1  14  -2    8.70    0.40
  -1  14  -2    8.80    0.40
   2  14  -2    0.30    0.10
   2  14  -2    0.40    0.10
   2  14  -2    0.20    0.20
   2  14  -2    0.30    0.10
   2  14  -2    0.40    0.10
   2  14  -2    0.50    0.10
  -2  14   2    0.30    0.10
  -2  14   2    0.40    0.20
  -2  14   2    0.40    0.10
   2  14  -2    0.40    0.10
  -2  14  -2    0.30    0.20
  -2  14  -2    0.40    0.10
  -2  14  -2    0.30    0.10
  -2  14  -2    0.50    0.10
  -2  14  -2    0.30    0.10
  -2  14  -2    0.30    0.10
   2  14   2    0.30    0.20
  -2  14  -2    0.40    0.10
  -3  14   2    9.60    0.40
   3  14  -2   10.30    0.50
   3  14  -2   10.40    0.40
   3  14  -2   10.20    0.40
   3  14  -2   10.80    0.40
   3  14  -2    9.90    0.40
   3  14  -2   10.00    0.40
   3  14  -2   10.30    0.60
  -3  14   2   10.10    0.40
   3  14   2   10.10    0.60
  -3  14  -2   10.70    0.60
  -3  14  -2   10.10    0.40
  -3  14  -2   10.70    0.40
  -3  14  -2    9.90    0.40
  -3  14  -2   10.10    0.40
  -3  14  -2    9.50    0.40
  -4  14   2  122.69    4.50
   4  14  -2  127.99    4.50
   4  14  -2  129.79    4.60
  -4  14   2  129.49    4.50
   4  14  -2  119.89    4.70
   4  14  -2  123.99    4.50
   4  14  -2  124.09    4.50
   4  14  -2  127.79    4.50
  -4  14  -2  125.49    4.50
  -4  14  -2  126.19    4.60
  -4  14  -2  133.69    4.50
   4  14   2  140.29    4.70
  -4  14  -2  126.39    4.50
  -4  14  -2  129.09    4.50
   5  14  -2   45.30    1.70
   5  14  -2   41.50    1.60
  -5  14   2   44.00    1.60
   5  14  -2   42.20    1.60
  -5  14   2   42.90    1.50
  -5  14  -2   41.70    1.50
  -5  14  -2   44.20    1.60
  -5  14  -2   41.30    1.50
   5 -14  -2   40.40    1.60
   5  14   2   46.10    1.70
  -5  14  -2   42.90    1.60
  -5  14  -2   42.60    1.60
  -5  14  -2   43.10    1.50
   6  14  -2   18.70    0.70
   6 -14   2   17.60    0.70
  -6  14   2   17.90    0.70
  -6  14   2   17.50    0.70
   6  14  -2   17.60    0.80
   6 -14  -2   18.80    0.70
   6  14   2   17.70    0.80
  -6  14  -2   18.00    0.70
  -6  14  -2   17.90    0.70
  -7  14   2    0.00    0.10
   7 -14   2    0.00    0.10
   7  14  -2    0.00    0.10
   7  14   2    0.00    0.10
  -7  14  -2    0.00    0.10
   0  15  -2    0.20    0.10
   0  15  -2    0.10    0.10
   0  15  -2    0.00    0.10
   0  15   2    0.00    0.10
   0  15  -2    0.00    0.10
   0  15   2    0.00    0.10
   0  15  -2    0.00    0.10
  -1  15   2    0.30    0.10
   1  15  -2    0.30    0.10
  -1  15   2    0.30    0.10
   1  15  -2    0.40    0.20
   1  15  -2    0.40    0.10
   1  15  -2    0.30    0.10
   1  15  -2    0.30    0.10
   1  15  -2    0.30    0.10
  -1  15  -2    0.30    0.10
   1  15   2    0.40    0.10
   1  15   2    0.30    0.10
  -1  15  -2    0.30    0.10
  -1  15  -2    0.40    0.10
  -1  15  -2    0.30    0.10
  -1  15  -2    0.30    0.10
  -1  15  -2    0.40    0.10
  -2  15   2    0.30    0.10
   2  15  -2    0.30    0.10
   2  15  -2    0.50    0.10
  -2  15   2    0.30    0.10
   2  15  -2    0.50    0.10
   2  15  -2    0.20    0.10
  -2  15  -2    0.30    0.10
   2  15   2    0.30    0.10
  -2  15  -2    0.30    0.10
   2  15   2    0.20    0.10
  -2  15  -2    0.20    0.10
  -2  15  -2    0.40    0.10
   3  15  -2    2.30    0.10
   3  15  -2    2.20    0.20
   3  15  -2    2.20    0.20
  -3  15   2    2.20    0.20
   3  15  -2    2.10    0.20
  -3  15   2    2.10    0.20
   3  15  -2    2.20    0.20
  -3  15  -2    2.00    0.10
  -3  15  -2    2.40    0.20
  -3  15  -2    1.90    0.10
   3  15   2    2.30    0.20
  -3  15  -2    2.30    0.20
  -3  15  -2    2.20    0.20
   3  15   2    2.30    0.20
  -3  15  -2    2.40    0.10
  -4  15   2   29.20    1.10
   4  15  -2   28.30    1.10
  -4  15   2   28.30    1.10
   4  15  -2   29.00    1.10
   4  15  -2   29.30    1.20
  -4  15  -2   31.00    1.10
  -4  15  -2   28.00    1.10
  -4  15  -2   28.00    1.10
   4  15   2   29.40    1.20
   4  15   2   28.00    1.10
   4 -15  -2   29.90    1.10
  -4  15  -2   29.50    1.10
  -4  15  -2   29.60    1.10
  -5  15   2   11.90    0.50
  -5  15   2   12.00    0.50
   5 -15   2   10.80    0.50
  -5  15  -2   11.60    0.40
   5  15   2   12.80    0.50
  -5  15  -2   11.70    0.50
   5  15   2   11.90    0.50
   5 -15  -2   12.20    0.50
   0  16  -2   14.60    0.60
   0  16  -2   15.00    0.70
   0  16   2   14.60    0.60
   0  16  -2   14.60    0.60
   0  16   2   14.90    0.60
   1  16  -2    1.10    0.10
  -1  16   2    1.10    0.10
  -1  16   2    1.10    0.10
   1  16  -2    1.20    0.10
   1  16  -2    1.00    0.20
  -1  16  -2    1.00    0.20
   1  16   2    1.20    0.10
  -1  16  -2    1.00    0.10
  -1  16  -2    1.10    0.10
   1  16   2    1.10    0.10
  -2  16   2    8.70    0.40
   2  16  -2    8.90    0.40
   2  16   2    9.50    0.40
  -2  16  -2    9.90    0.40
   2  16   2    9.50    0.40
   2  16   2   10.40    0.40
  -2  16  -2    9.00    0.40
  -2  16  -2    9.20    0.40
  -3  16   2    0.20    0.10
   3  16  -2    0.10    0.10
   3  16  -2    0.10    0.10
  -3  16   2    0.10    0.10
   3  16   2    0.20    0.10
  -3  16  -2    0.10    0.10
   3  16   2    0.20    0.10
  -3  16  -2    0.10    0.10
   3  16   2    0.20    0.10
   3 -16  -2    0.10    0.10
   0   0  -3    0.50    1.30
   0   0  -3    1.60    1.20
   0   0  -3    0.80    0.10
  -1   0  -3    0.00    0.10
  -1   0   3    0.10    0.10
   1   0  -3    0.00    0.10
   1   0   3    0.00    0.10
  -1   0  -3   -0.20    1.90
   1   0  -3    0.20    0.20
  -1   0   3    0.00    0.10
   1   0  -3    0.00    0.10
   1   0  -3   -2.90    2.60
  -1   0  -3    0.00    0.10
  -1   0  -3    0.10    0.20
   2   0  -3    0.00    0.10
   2   0   3    0.10    0.10
  -2   0   3    0.10    0.20
   2   0  -3    0.10    0.10
  -2   0  -3   -2.50    3.30
   2   0  -3   -0.10    0.20
  -2   0  -3    0.00    0.20
  -2   0  -3    0.10    0.20
   2   0  -3    1.80    2.10
  -2   0  -3    0.00    0.10
   3   0   3    0.00    0.20
   3   0   3    0.10    0.10
  -3   0  -3    0.00    0.10
  -3   0  -3    0.00    0.20
   3   0  -3    0.00    0.10
   3   0  -3    0.00    0.10
  -3   0  -3    0.10    0.20
  -3   0   3    0.20    0.20
   3   0  -3   -1.20    2.60
  -3   0   3    0.00    0.10
   3   0  -3    0.00    0.20
   4   0   3    0.00    0.20
  -4   0  -3    0.00    0.20
  -4   0  -3    0.00    0.10
   4   0  -3    0.10    0.10
   4   0  -3   -0.10    0.20
  -4   0  -3    0.20    0.30
  -4   0   3    0.00    0.10
   4   0  -3    0.00    0.10
  -4   0   3    0.10    0.30
   4   0  -3    0.10    0.10
   4   0  -3   -2.40    3.40
   4   0   3    0.00    0.10
  -5   0  -3   -0.30    0.40
  -5   0   3    0.10    0.30
   5   0  -3    9.30    7.40
  -6   0  -3    0.50    0.50
   6   0   3    0.00    0.30
  -6   0   3    0.30    0.40
   6   0  -3    1.00    5.20
   6   0  -3    0.30    0.10
  -7   0  -3    0.00    0.10
  -7   0  -3    0.00    0.10
   7   0  -3    0.00    0.10
   7   0  -3    0.10    0.10
  -7   0   3    0.10    0.10
  -7   0  -3    0.10    0.10
   7   0   3   -0.10    0.10
   7   0  -3   -3.00    7.30
  -7   0  -3    0.00    0.10
  -7   0  -3    0.40    0.70
   7   0  -3    0.00    0.10
   7   0   3    0.00    0.10
   7   0  -3    0.00    0.10
  -7   0  -3   -0.10    0.10
   7   0   3    0.10    0.10
  -7   0  -3    0.00    0.10
  -8   0  -3    0.00    0.10
  -8   0  -3    0.10    0.10
  -8   0  -3    0.20    0.10
   8   0  -3    1.30   10.00
   8   0  -3    0.00    0.10
  -8   0  -3    0.30    0.90
   8   0   3    0.10    0.10
   8   0   3    0.30    0.10
  -8   0  -3    0.00    0.20
  -8   0  -3   -0.10    0.10
   8   0  -3    0.10    0.10
  -9   0  -3    0.00    0.10
   9   0  -3    0.10    0.10
  -9   0  -3    0.10    0.10
   9   0   3    0.10    0.10
  -9   0   3    0.00    0.10
   9   0   3    0.00    0.10
  -9   0   3    0.10    0.20
  -9   0  -3   -0.10    0.10
  -9   0  -3    0.30    0.20
  -9   0  -3    0.00    0.10
  -9   0  -3   -1.10    1.80
 -10   0   3   -0.10    0.10
  10   0  -3   -0.20    0.10
  10   0   3    0.20    0.10
  10   0  -3  -38.00   31.40
 -10   0   3    0.00    0.10
 -10   0  -3   -0.10    0.10
  11   0   3    0.00    0.10
 -11   0  -3    0.00    0.10
 -11   0  -3    0.00    0.10
 -11   0   3    0.00    0.10
 -12   0   3    0.10    0.10
  12   0   3    0.00    0.10
 -12   0  -3    0.00    0.10
   0  -1  -3   -0.30    1.60
   0  -1  -3    0.00    0.10
   0   1   3   -0.10    0.10
   0  -1  -3    0.20    0.10
   0   1   3    0.30    0.10
  -1  -1  -3   11.40    0.60
  -1  -1  -3   12.10    0.60
  -1   1   3   11.80    0.60
   1   1  -3   12.10    1.90
   1   1  -3   11.70    0.40
   1   1  -3   12.20    0.60
   1   1  -3   11.60    0.50
  -1   1   3   11.40    0.40
   1  -1  -3   12.20    0.60
  -1   1  -3   12.10    0.40
  -1  -1   3   12.30    0.60
   1  -1  -3   10.80    2.50
  -1   1  -3   11.90    0.50
  -1   1  -3   11.90    0.50
   1   1   3   11.10    0.40
   1   1   3   11.70    0.60
  -1   1  -3   10.40    2.40
  -1   1  -3   12.60    0.50
   1  -1  -3   12.50    0.40
  -1   1  -3   11.40    0.50
   2   1  -3    5.10    0.20
   2   1  -3    4.70    0.40
  -2   1   3    5.00    0.20
   2   1  -3    4.20    0.80
   2  -1   3    4.30    0.30
  -2  -1  -3    4.40    0.40
   2   1  -3    4.10    1.80
   2  -1   3    4.50    0.20
  -2  -1  -3    5.50    0.20
  -2   1   3    4.70    0.50
  -2   1  -3    4.60    0.40
  -2   1  -3    4.70    0.40
   2  -1  -3    5.10    0.20
   2   1   3    4.70    0.20
   2  -1  -3    4.40    2.70
   2  -1  -3    5.20    0.40
  -2   1  -3    5.40    0.20
   2  -1  -3    4.80    0.20
   2   1   3    4.60    0.40
  -2  -1   3    5.30    0.40
  -2   1  -3   -2.40    3.90
  -3   1   3   34.30    1.30
   3   1  -3   37.40    4.20
   3   1  -3   38.70    1.30
  -3  -1  -3   33.50    1.50
  -3  -1  -3   35.50    1.50
   3   1  -3   32.80    1.50
   3  -1   3   32.80    1.30
   3  -1   3   32.80    1.50
   3   1  -3   35.80    1.20
  -3   1   3   36.70    1.60
  -3  -1  -3   36.70    1.30
  -3  -1   3   31.70    1.30
  -3   1  -3   36.50    1.30
  -3   1  -3   34.40    1.40
   3  -1  -3   33.60    1.60
   3  -1  -3   34.50    1.20
   3   1   3   34.10    1.30
   3   1   3   34.40    1.50
   3  -1  -3   21.80    5.20
  -3   1  -3   35.50    1.50
  -3  -1   3   33.40    1.60
   3  -1  -3   35.30    1.20
   3   1   3   36.10    1.30
   4  -1   3  134.79    4.70
   4  -1   3  130.79    5.00
   4   1  -3  130.49    8.30
   4   1  -3  128.29    5.00
  -4  -1  -3  127.99    5.00
  -4   1   3  134.29    5.20
  -4  -1  -3  141.09    5.20
   4  -1  -3  129.59    5.10
  -4   1  -3  134.49    5.10
   4   1   3  117.99   14.60
  -4  -1   3  133.89    4.70
   4   1   3  131.69    5.10
  -4   1  -3  136.29    5.00
   4  -1  -3  113.89    9.20
  -4  -1   3  135.09    5.20
   5   1  -3    8.30    0.30
  -5   1   3    9.20    0.90
  -5   1   3    8.50    0.40
  -5  -1  -3    8.10    1.10
  -5  -1  -3    8.30    0.30
   5  -1   3    8.50    0.70
  -5  -1  -3    8.90    0.90
   5  -1   3    8.00    0.30
   5   1  -3    8.40    0.70
   5   1  -3    8.50    0.40
  -5  -1  -3    8.20    0.40
   5  -1   3    8.10    0.40
   5   1  -3   10.80    4.00
  -5  -1   3    8.20    0.40
  -5   1  -3    6.70    1.00
   5   1   3   16.30   10.80
   5  -1  -3    3.20    5.10
  -5   1  -3    7.80    0.80
   5   1   3    8.30    0.40
   5  -1  -3    8.50    0.30
  -5  -1   3    8.30    0.80
  -5   1  -3    8.50    0.40
   5  -1  -3    8.50    0.30
   5  -1  -3    8.10    0.70
   5   1   3    8.60    0.80
   6   1  -3   14.30    0.60
   6   1  -3   10.00    5.30
   6   1  -3   14.60    0.60
   6  -1   3   14.60    0.50
  -6  -1  -3   14.50    1.20
  -6   1   3   13.60    0.60
  -6  -1  -3   15.70    0.70
   6  -1   3   14.40    0.60
  -6   1   3   12.60    1.30
   6  -1   3   13.00    1.10
  -6  -1   3   12.20    1.50
   6  -1  -3   12.80    1.10
   6   1   3   14.20    0.60
   6  -1  -3   14.20    0.60
   6   1   3   13.10    1.10
   6  -1  -3   20.20    7.10
  -6   1  -3   14.70    1.20
  -6  -1   3   14.10    0.60
   6  -1  -3   14.30    0.50
  -6   1  -3   15.80    0.70
   6   1   3   14.30    0.60
  -7  -1  -3    1.20    0.10
  -7  -1  -3    1.40    0.80
   7   1  -3    1.40    0.10
   7  -1   3    1.20    0.20
  -7  -1  -3    1.10    0.20
  -7  -1  -3    1.10    0.20
   7   1  -3    1.60    0.20
  -7  -1  -3    1.60    0.20
   7  -1   3    1.20    0.20
   7   1  -3    2.30    6.80
  -7  -1  -3    1.10    0.30
  -7   1  -3    1.40    0.20
   7   1   3    1.30    0.20
   7  -1  -3    1.30    0.20
  -7   1  -3    1.10    0.30
  -7  -1   3    1.20    0.20
   7   1   3    1.20    0.20
  -7   1  -3    1.20    0.20
   7  -1  -3    1.30    0.10
  -7   1  -3    1.10    0.20
  -7   1  -3    1.00    0.20
  -7   1  -3    0.80    0.70
   7  -1  -3    1.30    0.10
  -7   1  -3    1.40    0.20
   7  -1  -3   -8.20    7.80
   7  -1  -3    1.40    0.20
   7   1   3    1.10    0.10
  -7   1  -3    0.90    0.20
  -8  -1  -3   47.80    1.90
  -8  -1  -3   48.50    1.90
   8   1  -3   46.90   10.10
   8   1  -3   50.99    1.90
  -8  -1  -3   50.09    1.90
  -8   1   3   52.79    2.10
  -8  -1  -3   52.29    2.00
   8   1  -3   50.69    1.80
  -8   1   3   54.59    1.90
  -8  -1  -3   49.30    2.00
   8  -1   3   49.80    1.90
  -8  -1  -3   51.39    1.90
   8  -1   3   52.39    1.90
   8   1  -3   49.70    1.90
  -8  -1  -3   52.79    2.90
   8  -1  -3   48.00    1.90
  -8   1  -3   50.79    1.80
  -8   1  -3   50.29    1.90
   8  -1  -3   55.99   12.50
   8   1   3   53.29    1.90
  -8   1  -3   51.59    2.00
  -8   1  -3   54.69    1.90
  -8   1  -3   53.09    2.70
  -8   1  -3   48.90    1.80
  -8   1  -3   50.19    1.90
   8  -1  -3   49.70    1.90
  -8  -1   3   54.19    1.90
  -8   1  -3   48.90    2.00
   8   1   3   52.89    1.90
  -9   1   3    1.00    0.20
  -9   1   3    1.30    0.20
  -9  -1  -3    1.20    0.20
   9   1  -3    8.50   15.60
   9  -1   3    1.70    0.20
  -9  -1  -3    1.10    0.30
   9  -1   3    1.30    0.20
   9   1  -3    1.20    0.10
  -9  -1  -3    1.20    0.20
  -9  -1  -3    1.50    0.30
  -9   1   3    1.50    0.30
  -9   1  -3    1.20    0.30
  -9   1  -3    1.70    0.30
  -9  -1   3    1.20    0.20
   9   1   3    1.80    0.20
   9   1   3    1.30    0.20
  -9   1  -3    1.20    0.20
   9  -1  -3    1.50    0.20
  -9   1  -3    1.40    0.20
  -9   1  -3    1.30    0.20
 -10  -1  -3   27.10    1.10
  10   1  -3   27.40    1.10
 -10   1   3   29.10    1.20
  10  -1   3   28.10    1.10
  10   1  -3   11.10   35.60
  10  -1   3   30.00    1.20
  10   1   3   28.20    1.10
  10   1   3   29.40    1.20
 -10   1  -3   29.50    1.10
 -10   1  -3   29.30    1.10
 -10   1  -3   29.80    1.20
 -10  -1   3   28.70    1.20
  10  -1  -3   28.70    1.10
  11  -1   3    0.30    0.10
 -11  -1  -3    0.20    0.10
 -11   1   3    0.20    0.10
  11   1   3    0.30    0.10
 -11   1  -3    0.10    0.10
 -11   1  -3    0.30    0.10
 -11   1  -3    0.10    0.10
  12  -1   3    0.60    0.10
 -12  -1  -3    1.00    0.20
 -12   1   3    1.00    0.20
 -12   1  -3    1.00    0.20
   0   2  -3   40.60    1.40
   0   2  -3   40.40    1.40
   0  -2  -3   36.70    1.40
   0   2  -3   37.70    1.40
   0   2   3   36.60    1.40
   0  -2  -3   41.00    1.60
   0  -2  -3   36.00    4.00
   0  -2  -3   38.90    1.60
  -1   2   3   11.70    0.70
  -1  -2  -3   10.90    0.40
  -1  -2  -3   11.70    0.60
   1   2  -3   10.90    0.50
   1  -2   3   11.40    0.50
  -1   2   3   10.70    0.40
   1   2  -3   11.20    0.40
  -1  -2  -3   12.30    0.60
   1   2  -3   11.20    0.60
   1   2  -3   11.40    0.40
   1   2  -3   10.30    1.70
   1   2  -3   11.30    0.50
  -1   2  -3   11.00    0.50
   1  -2  -3   11.10    3.30
  -1   2  -3   11.20    0.40
  -1   2  -3   11.90    2.10
  -1  -2   3   11.50    0.50
  -1   2  -3   11.20    0.40
  -1   2  -3   11.40    0.40
   1  -2  -3   11.20    0.40
   1  -2  -3   11.40    0.70
   1  -2  -3   11.20    0.40
   1   2   3   10.90    0.40
   2   2  -3   55.49    3.90
   2  -2   3   56.99    2.30
  -2  -2  -3   59.89    2.40
   2   2  -3   55.89    2.30
  -2   2   3   62.89    2.50
  -2  -2  -3   60.59    2.10
  -2  -2  -3   58.59    2.40
   2   2  -3   61.29    2.10
  -2  -2   3   57.29    2.10
  -2   2  -3   63.69    2.20
   2  -2  -3   58.69    2.40
  -2   2  -3   66.49    2.10
   2   2   3   58.79    2.40
   2  -2  -3   57.99    6.00
   2   2   3   59.19    2.10
  -2   2  -3   61.59    5.60
  -2  -2   3   60.49    2.40
  -2   2  -3   60.89    2.30
   2   2   3   58.19    9.60
   2  -2  -3   64.29    2.10
  -2   2  -3   56.99    2.20
   3  -2   3    1.70    0.10
  -3  -2  -3    2.00    0.40
  -3   2   3    1.50    0.70
   3   2  -3    1.80    0.30
   3   2  -3    1.50    0.10
  -3  -2  -3    1.70    0.10
  -3   2   3    1.80    0.40
  -3  -2  -3    2.20    0.40
   3  -2   3    1.80    0.30
   3   2  -3    1.50    0.10
   3   2  -3    0.50    2.00
   3   2   3    1.60    0.40
  -3   2  -3    1.60    0.40
   3  -2  -3    1.60    0.10
   3  -2  -3    3.40    3.40
   3  -2  -3    1.80    0.40
   3  -2  -3    1.70    0.10
   3   2   3    1.70    0.10
   3   2   3    1.30    0.10
  -3   2  -3    1.90    0.30
  -3  -2   3    1.50    0.10
  -3  -2   3    1.60    0.40
  -3   2  -3    1.30    0.10
  -4  -2  -3   19.60    1.10
   4   2  -3   17.50    1.00
   4  -2   3   18.10    0.70
   4   2  -3   13.00    3.30
  -4   2   3   19.90    1.30
  -4  -2  -3   19.90    0.70
   4   2  -3   17.50    0.70
   4  -2   3   20.60    1.00
   4   2  -3   18.30    0.70
  -4   2  -3   19.80    1.10
   4  -2  -3   15.50    1.10
  -4   2  -3   20.00    1.00
  -4  -2   3   16.00    1.10
   4  -2  -3   20.70    0.70
   4   2   3   17.10    0.70
  -4   2  -3   18.20    0.80
   4  -2  -3   18.60    0.70
   4   2   3   19.00    0.70
   4  -2  -3   14.50    4.80
   4   2   3   18.50    1.10
  -4  -2   3   16.70    0.70
   5   2  -3    0.10    0.10
  -5  -2  -3    0.20    0.10
  -5  -2  -3    0.20    0.30
  -5  -2  -3    0.70    0.50
   5   2  -3    1.50    3.60
   5   2  -3    0.10    0.10
   5  -2   3    0.20    0.10
  -5   2   3    0.30    0.40
   5  -2   3    0.20    0.30
   5  -2  -3    0.30    0.30
  -5  -2   3    0.10    0.10
   5   2   3    0.10    0.30
  -5  -2   3    0.40    0.40
  -5   2  -3    0.00    0.10
   5   2   3   14.60   10.70
  -5   2  -3    0.20    0.30
   5  -2  -3    0.10    0.10
   5  -2  -3    0.20    0.10
  -5   2  -3   -0.20    0.40
   5   2   3    0.20    0.10
   5  -2  -3   -6.90    5.10
   6  -2   3   31.40    1.80
  -6   2   3   36.30    1.30
   6   2  -3   33.50    1.30
  -6  -2  -3   33.20    1.90
  -6   2   3   33.30    2.40
   6   2  -3   34.20    1.20
  -6  -2  -3   32.70    1.20
   6  -2   3   33.60    1.30
   6   2  -3   23.60    5.60
  -6  -2  -3   31.60    1.30
   6  -2  -3   34.20    1.20
   6  -2  -3   35.40    2.00
   6   2   3   33.40    1.30
   6  -2  -3   29.80    1.30
  -6   2  -3   32.90    1.80
   6   2   3   32.50    1.20
   6  -2  -3   33.20    1.20
   6  -2  -3   55.79   11.70
   6   2   3   34.70    1.90
  -6  -2   3   35.70    1.30
   7   2  -3    7.00    0.30
  -7  -2  -3    6.70    0.30
  -7  -2  -3    6.70    0.50
  -7  -2  -3    7.30    1.50
   7   2  -3    7.60    6.60
   7   2  -3    7.30    0.40
   7  -2   3    7.10    0.40
  -7   2   3    7.20    0.40
  -7  -2  -3    7.50    0.50
  -7  -2  -3    6.70    0.40
   7  -2   3    7.10    0.40
  -7   2   3    7.90    0.50
   7   2  -3    7.40    0.30
   7   2  -3    7.40    0.40
  -7  -2   3    7.60    0.40
  -7   2  -3    7.00    0.30
   7  -2  -3    7.60    0.40
   7  -2  -3    6.50    0.40
   7  -2  -3    7.40    0.30
   7   2   3    7.60    0.40
  -7   2  -3    7.70    0.50
   7   2   3    7.50    0.30
  -7   2  -3    6.30    1.50
  -7   2  -3    6.70    0.40
   7   2   3    7.70    0.40
  -7   2  -3    7.90    0.40
  -7   2  -3    6.20    0.40
  -7   2  -3    7.40    0.30
   7  -2  -3   15.60    9.80
  -8  -2  -3   21.20    0.90
  -8   2   3   24.90    1.10
   8   2  -3   20.70    9.50
  -8   2   3   22.60    0.90
   8   2  -3   25.40    1.10
   8  -2   3   24.90    1.10
   8   2  -3   21.80    0.90
   8   2  -3   23.10    0.90
  -8  -2  -3   23.90    1.10
   8  -2   3   23.60    0.90
  -8   2   3   21.80    1.00
   8   2  -3   22.30    0.90
   8  -2  -3   11.70   13.30
   8   2   3   25.20    1.00
   8  -2  -3   23.60    0.90
  -8   2  -3   22.40    1.90
   8   2   3   24.00    0.90
  -8   2  -3   22.80    0.90
   8  -2  -3   23.70    0.90
  -8   2  -3   24.50    0.90
  -8  -2   3   23.60    0.90
  -8   2  -3   22.90    0.90
  -8   2  -3   24.10    1.10
  -8   2  -3   22.10    0.90
   8   2   3   22.10    0.90
   8  -2  -3   21.40    0.90
  -8   2  -3   24.80    1.10
   9   2  -3    3.40    0.20
  -9   2   3    3.70    0.40
  -9   2   3    3.50    0.30
  -9  -2  -3    3.50    0.40
  -9  -2  -3    3.50    0.30
   9   2  -3    0.90   15.10
  -9  -2  -3    3.60    2.40
  -9   2   3    3.10    0.30
   9  -2   3    4.20    0.30
   9   2  -3    3.20    0.20
   9  -2   3    3.50    0.30
   9  -2  -3    3.60    0.20
  -9   2  -3    3.60    0.30
   9   2   3    3.60    0.30
  -9   2  -3    2.70    1.30
  -9   2  -3    3.70    0.30
  -9   2  -3    3.60    0.30
  -9   2  -3    3.50    0.30
   9   2   3    4.10    0.30
  -9   2  -3    3.90    0.30
  -9   2  -3    3.70    0.40
  -9  -2   3    3.20    0.30
  10  -2   3   30.70    1.30
 -10  -2  -3   33.10    1.20
 -10   2   3   30.40    1.20
 -10   2  -3   28.80    1.20
  10   2   3   30.20    1.20
 -10   2  -3   30.40    1.20
 -10   2  -3   33.30    1.30
  10  -2  -3   29.20    1.10
 -10   2  -3   31.90    1.30
  11  -2   3   10.00    0.50
 -11  -2  -3   10.90    0.50
 -11   2   3   10.70    0.50
  11   2   3   10.00    0.50
 -11   2  -3    9.30    0.40
 -11   2  -3   10.20    0.50
 -11   2  -3   10.00    0.40
  12   2  -3    7.50    0.30
 -12  -2  -3    7.10    0.30
 -12   2   3    7.70    0.40
  12  -2   3    7.00    0.30
 -12  -2  -3    8.00    0.40
 -12   2  -3    7.60    0.40
   0  -3  -3    0.10    0.20
   0  -3   3    0.00    0.10
   0   3  -3    0.10    0.10
   0   3  -3    0.10    0.10
   0   3  -3    0.00    0.10
   0   3  -3    0.30    0.10
   0   3  -3    0.10    0.10
   0  -3   3    0.00    0.10
   0  -3  -3    0.20    0.20
  -1   3   3    0.00    0.10
  -1   3   3   -0.30    0.50
  -1  -3  -3   -2.30    2.90
  -1   3   3    0.10    0.20
  -1  -3  -3    0.40    0.20
   1   3  -3    0.00    0.10
   1   3  -3    0.00    0.10
   1   3  -3    0.90    1.30
  -1   3   3    0.00    0.10
   1  -3   3    0.00    0.10
  -1  -3  -3    0.10    0.20
  -1  -3  -3    0.10    0.10
   1   3  -3    0.00    0.10
   1   3  -3    0.20    0.20
  -1   3  -3    0.10    0.20
   1  -3  -3   -2.10    3.00
   1  -3  -3   -0.10    0.20
  -1   3  -3    0.00    0.10
  -1   3  -3   -0.90    1.70
   1   3   3    0.30    0.60
  -1   3  -3    0.10    0.10
   1   3   3    0.10    0.10
  -1   3  -3    0.00    0.10
  -1  -3   3    0.10    0.10
  -2   3   3   73.79    3.10
  -2  -3  -3   78.29    2.90
   2   3  -3   69.99    4.70
   2   3  -3   74.49    2.60
  -2  -3  -3   73.19    2.60
  -2  -3  -3   72.49    3.00
  -2   3   3   81.49    2.70
  -2   3   3   75.59    3.00
   2   3  -3   66.69    2.80
   2  -3   3   74.19    2.80
   2   3   3   75.39    8.50
  -2   3  -3   72.09    2.80
  -2  -3   3   72.09    2.90
  -2   3  -3   79.99    2.70
  -2   3  -3   79.69    2.70
  -2   3  -3   72.39    2.80
  -2   3  -3   72.09    6.00
   2  -3  -3   67.39    7.20
   2   3   3   74.39    2.60
  -2  -3   3   70.39    2.60
   2  -3  -3   71.59    3.00
   2   3   3   72.49    3.00
  -3  -3  -3    9.00    0.40
  -3  -3  -3    9.50    0.80
   3  -3   3    8.40    0.40
  -3   3   3    9.30    0.40
   3   3  -3    9.20    0.40
  -3   3   3    8.50    0.70
   3   3  -3    7.80    0.60
  -3   3   3    7.90    1.10
   3   3  -3    7.50    2.30
  -3   3   3    9.00    0.40
  -3  -3  -3   10.20    0.70
   3   3  -3    9.60    0.40
   3   3   3    9.00    0.40
   3   3   3    4.70    7.70
   3  -3  -3    8.90    0.30
  -3  -3   3    8.30    0.40
   3  -3  -3    7.90    0.70
   3  -3  -3   12.10    4.60
  -3   3  -3    9.10    0.40
   3   3   3    9.90    0.40
   3  -3  -3    8.80    0.30
  -3   3  -3    8.40    0.60
   3   3   3    9.30    0.70
  -3  -3   3    7.90    0.60
   4   3  -3   48.20    1.70
   4   3  -3   44.60    1.60
   4  -3   3   43.90    1.70
  -4  -3  -3   46.50    1.60
   4   3  -3   44.30    2.00
  -4   3   3   46.30    1.70
  -4   3   3   42.90    2.20
   4   3  -3   42.00    5.60
  -4  -3  -3   46.50    2.10
  -4   3   3   44.80    2.50
  -4   3   3   44.80    1.70
   4  -3   3   48.90    2.00
   4   3   3   46.20    2.10
  -4   3  -3   18.90   12.50
   4  -3  -3   45.60    1.60
  -4  -3   3   44.90    2.10
   4   3   3   47.40    1.70
  -4   3  -3   46.10    2.00
   4  -3  -3   43.50    1.60
   4  -3  -3   41.90    2.10
   4  -3  -3   43.20    9.20
   4   3   3   46.10    1.70
  -4   3  -3   48.60    1.70
  -4  -3   3   42.90    1.60
  -4   3  -3   45.80    2.00
   5   3  -3    4.20    0.60
  -5  -3  -3    4.20    0.20
   5  -3   3    4.30    0.60
   5  -3   3    4.10    0.20
  -5   3   3    4.10    0.30
   5   3  -3    4.40    0.30
  -5   3   3    4.40    0.20
  -5  -3  -3    3.70    0.70
  -5  -3  -3    5.00    0.70
  -5   3   3    5.30    0.80
   5   3  -3    2.50    3.60
   5   3  -3    4.40    0.20
   5   3   3    4.60    0.20
   5   3   3   17.80   14.20
   5   3   3    4.10    0.20
   5  -3  -3    4.30    0.20
  -5  -3   3    5.20    0.70
   5   3   3    5.10    0.70
   5  -3  -3    4.40    0.20
  -5   3  -3    4.40    0.70
  -5   3  -3    4.20    0.30
   5  -3  -3   12.50    7.30
   5  -3  -3    4.10    0.60
  -5  -3   3    4.30    0.20
   6   3  -3   25.80    1.00
  -6   3   3   24.80    1.00
  -6   3   3   26.80    1.10
   6   3  -3   23.70    0.90
  -6   3   3   22.30    1.70
  -6  -3  -3   23.00    0.90
   6  -3   3   23.90    0.90
  -6  -3  -3   24.70    1.70
   6   3  -3   19.60    5.60
   6   3  -3   25.10    1.00
  -6  -3   3   26.10    0.90
  -6   3  -3   22.10    0.90
   6  -3  -3   23.40    0.90
   6  -3  -3   25.90    9.60
   6   3   3   24.40    0.90
   6  -3  -3   21.90    0.90
   6   3   3   22.80    1.60
  -6   3  -3   23.40    0.90
   6   3   3   24.90    1.00
   6   3   3   24.80   13.80
  -6   3  -3   25.60    1.10
  -6   3  -3   21.40    1.00
   6  -3  -3   24.80    0.90
   6  -3  -3   25.10    1.90
   6  -3  -3   25.90    1.00
  -6   3  -3   22.80    1.40
  -7   3   3    0.80    0.30
   7   3  -3    0.70    0.10
   7  -3   3    0.50    0.10
  -7  -3  -3    0.80    0.20
   7   3  -3    0.60    0.10
  -7  -3  -3    0.40    1.00
   7   3  -3    0.60    0.10
   7   3  -3    6.50    9.00
   7   3  -3    0.70    0.20
   7   3  -3    0.70    0.20
   7  -3   3    0.80    0.20
  -7  -3  -3    0.50    0.20
  -7  -3  -3    0.60    0.20
  -7  -3  -3    0.70    0.10
  -7  -3  -3    0.60    0.20
  -7   3   3    0.40    0.10
   7  -3  -3    0.70    0.10
  -7   3  -3    0.40    0.70
   7   3   3    0.40    0.10
   7  -3  -3    0.60    0.10
  -7  -3   3    0.50    0.10
   7  -3  -3   -4.60   11.70
  -7   3  -3    0.60    0.10
  -7   3  -3    0.80    0.20
  -7   3  -3    0.70    0.20
  -7   3  -3    0.70    0.20
  -7   3  -3    0.90    0.20
  -7   3  -3    0.60    0.10
   7   3   3    0.70    0.20
  -7   3  -3    0.70    0.10
   7   3   3    0.50    0.10
   8  -3   3    3.00    0.30
  -8  -3  -3    3.10    0.20
   8   3  -3    2.90    0.20
  -8   3   3    3.00    0.30
  -8  -3  -3    0.80    1.40
   8   3  -3    3.20    0.30
   8   3  -3    3.50    0.30
  -8   3   3    3.70    0.40
   8   3  -3    3.20    0.20
  -8   3   3    3.00    0.20
  -8  -3  -3    2.80    0.30
   8  -3   3    2.70    0.30
   8   3  -3   17.00    9.40
   8  -3  -3    3.00    0.20
  -8   3  -3    3.70    0.40
   8  -3  -3   -7.60   15.60
  -8   3  -3    2.60    0.90
  -8   3  -3    3.20    0.20
   8  -3  -3    3.50    0.20
   8   3   3    2.50    0.20
   8   3   3    2.90    0.20
  -8   3  -3    2.50    0.30
   8   3   3    3.30    0.30
  -8   3  -3    3.10    0.20
  -8   3  -3    2.80    0.20
  -8  -3   3    3.30    0.30
  -9  -3  -3    3.80    0.30
   9   3  -3    3.70    0.20
  -9  -3  -3    3.30    0.40
  -9   3   3    3.80    0.30
   9   3  -3    3.90    0.20
  -9   3   3    3.50    0.40
   9  -3   3    4.00    0.30
   9   3  -3   15.80   12.60
   9  -3   3    3.70    0.30
   9   3  -3    3.40    0.20
  -9   3   3    3.50    0.30
   9   3   3    3.90    0.30
  -9   3  -3    3.50    0.40
   9  -3  -3   19.30   22.00
   9  -3  -3    3.80    0.20
   9   3   3    3.70    0.30
  -9   3  -3    3.80    0.30
  -9   3  -3    3.70    0.20
  -9  -3   3    3.60    0.30
  -9   3  -3    2.30    1.10
  -9   3  -3    3.70    0.20
  -9   3  -3    3.90    0.30
  -9   3  -3    3.40    0.30
  10  -3   3   11.60    0.60
  10   3  -3   34.00   20.30
 -10   3   3   12.80    0.60
 -10  -3  -3   13.50    0.60
 -10   3  -3   11.50    0.50
 -10   3  -3   10.60    2.30
 -10   3  -3   13.20    0.60
  10   3   3   11.90    0.60
 -10   3  -3   12.40    0.60
 -10   3  -3   12.10    0.50
 -11  -3  -3    0.80    0.20
  11   3  -3    0.80    0.10
  11  -3   3    0.80    0.20
 -11   3   3    0.70    0.20
 -11   3  -3    0.70    0.20
  11   3   3    0.80    0.20
 -11   3  -3    0.70    0.20
 -11   3  -3    0.50    0.10
 -12   3   3    3.00    0.20
  12   3  -3    3.00    0.20
  12  -3   3    3.00    0.20
 -12  -3  -3    3.10    0.20
  12   3  -3    3.20    0.20
 -12  -3  -3    2.90    0.20
 -12   3  -3    2.80    0.20
   0  -4  -3  128.89    4.70
   0  -4  -3  121.79    4.70
   0   4   3  121.79    4.80
   0  -4  -3  126.69    9.00
   0  -4   3  124.89    4.50
   0   4  -3  116.19    4.50
   0  -4   3  128.09    4.50
   0   4  -3  123.09    4.50
   1   4  -3   16.70    0.60
   1  -4   3   16.40    0.80
   1   4  -3   16.50    0.60
   1   4  -3   16.20    0.80
  -1   4   3   14.60    1.20
  -1  -4  -3   16.00    0.60
  -1  -4  -3   16.60    0.90
   1   4  -3   16.80    0.70
   1   4  -3   15.10    0.80
  -1   4   3   17.70    1.00
  -1   4   3   16.80    0.60
  -1  -4  -3   16.60    0.90
  -1  -4  -3   17.80    4.30
   1  -4  -3   16.40    1.00
  -1   4  -3   16.80    0.60
  -1   4  -3   16.20    0.80
  -1  -4   3   15.50    0.80
   1   4   3   16.60    0.60
   1  -4  -3   16.40    0.60
   1   4   3   16.30    1.20
   1  -4  -3   17.60    4.90
  -1   4  -3   16.20    0.60
  -1   4  -3   16.40    0.60
  -2   4   3   82.29    2.80
   2   4  -3   70.89    3.00
   2  -4   3   73.79    2.70
   2  -4   3   73.09    3.00
  -2  -4  -3   77.69    3.10
   2   4  -3   79.49    2.80
  -2   4   3   74.89    3.30
  -2   4   3   76.39    3.20
  -2  -4  -3   74.89    3.10
   2   4  -3   77.59    2.70
   2   4   3   76.69    2.70
  -2   4  -3   75.69    2.90
  -2  -4   3   72.69    2.70
  -2   4  -3   66.89    6.70
   2  -4  -3   83.19    8.20
  -2   4  -3   78.89    2.80
   2  -4  -3   77.19    3.20
  -2  -4   3   77.49    3.00
  -2   4  -3   82.69    2.80
   3   4  -3   14.60    0.60
  -3   4   3   14.40    0.60
   3   4  -3   11.00    3.10
   3   4  -3   14.80    1.00
  -3   4   3   14.70    1.40
   3   4  -3   14.70    0.60
  -3  -4  -3   13.90    0.50
   3  -4   3   14.50    0.70
  -3  -4  -3   14.60    0.90
  -3  -4  -3   16.10    1.20
  -3   4   3   15.30    1.00
  -3   4   3   15.00    0.60
   3  -4  -3   14.50    0.60
   3   4   3   14.50    0.60
   3  -4  -3   16.30    6.30
  -3   4  -3   15.10    0.60
  -3  -4   3   14.50    0.50
   3   4   3   12.30    0.90
  -3   4  -3   14.70    0.80
   3   4   3   14.50    0.60
  -3   4  -3   14.50    0.60
   3   4   3    5.60    6.30
  -3  -4   3   16.20    0.90
   3  -4  -3   13.30    1.00
  -4   4   3  167.78    6.90
   4   4  -3  179.58   10.40
  -4  -4  -3  175.98    6.80
   4  -4   3  172.48    6.30
   4  -4   3  177.88    6.70
  -4  -4  -3  193.38    6.80
  -4   4   3  176.18    6.90
   4   4  -3  170.18    6.80
  -4  -4  -3  175.98    6.20
  -4  -4   3  178.58    7.50
   4  -4  -3  172.28    6.90
  -4   4  -3  175.68    6.70
  -4  -4   3  177.58    6.20
   4  -4  -3  174.38   13.50
  -4   4  -3  175.58    6.60
   4   4   3  175.38    6.80
  -4   4  -3  190.28   21.30
  -5   4   3    3.20    0.70
  -5   4   3    3.50    0.30
   5  -4   3    3.50    0.20
   5   4  -3    3.90    0.30
  -5   4   3    3.50    1.10
  -5   4   3    3.30    0.20
  -5  -4  -3    3.50    0.20
   5   4  -3    3.60    4.30
   5   4  -3    3.30    0.20
  -5  -4  -3    3.40    0.60
   5  -4   3    3.40    0.60
   5  -4  -3    2.70    0.70
   5   4   3    2.80    0.70
  -5   4  -3    3.20    0.70
   5   4   3   -0.60    9.90
   5  -4  -3    3.50    0.20
   5   4   3    3.60    0.20
   5   4   3    3.60    0.20
  -5  -4   3    3.10    0.20
  -5   4  -3    3.60    0.30
   6   4  -3   59.89    2.10
  -6  -4  -3   61.19    2.10
   6   4  -3   58.09    2.20
  -6   4   3   55.59    2.10
   6   4  -3   52.89    2.10
  -6   4   3   54.89    3.10
   6   4  -3   59.09    2.20
   6   4  -3   57.29    2.10
  -6  -4  -3   54.09    2.20
  -6  -4  -3   59.39    3.00
   6  -4   3   58.69    2.10
   6   4  -3   65.49    9.50
  -6   4   3   59.29    2.30
   6  -4  -3   58.29    2.20
   6  -4  -3   58.59    2.10
  -6   4  -3   55.09    2.10
   6  -4  -3   60.69   12.60
  -6   4  -3   59.19    2.20
  -6   4  -3   58.49    2.20
   6   4   3   53.99   21.10
   6   4   3   55.49    2.10
   6   4   3   60.09    2.10
   6   4   3   59.59    2.10
  -6   4  -3   60.39    2.10
  -6   4  -3   59.99    2.60
  -6   4  -3   55.29    2.10
  -6   4  -3   53.19    2.10
  -6   4  -3   55.99    2.10
  -6   4  -3   57.69    2.10
  -7   4   3   16.30    0.70
   7   4  -3   22.30    7.50
   7   4  -3   15.40    0.60
  -7   4   3   15.20    0.70
   7   4  -3   16.10    0.70
  -7   4   3   16.70    0.80
   7   4  -3   15.10    0.60
   7  -4   3   16.30    0.70
  -7  -4  -3   16.40    3.20
  -7  -4  -3   14.40    0.60
   7  -4   3   15.70    0.70
  -7  -4  -3   15.70    0.60
   7   4  -3   16.30    0.70
  -7   4   3   15.10    2.90
  -7  -4  -3   15.10    0.70
   7   4  -3   15.80    0.60
   7  -4  -3   16.60    0.60
  -7  -4   3   16.30    0.70
   7  -4  -3   16.40    0.70
  -7   4  -3   14.00    1.40
  -7   4  -3   15.80    0.60
   7   4   3   16.10    0.70
  -7   4  -3   14.90    0.60
  -7   4  -3   15.80    0.60
   7   4   3   15.60    0.60
   7  -4  -3   14.10   14.90
  -7   4  -3   15.10    0.60
  -7   4  -3   15.20    0.70
  -7   4  -3   15.60    0.70
  -7   4  -3   15.60    0.80
  -7   4  -3   15.30    0.60
   7   4   3   15.80    0.70
   8   4  -3   68.99    2.50
   8  -4   3   69.69    2.60
   8   4  -3   67.89    2.60
  -8  -4  -3   58.29    4.20
  -8  -4  -3   68.79    2.60
   8   4  -3   69.29    2.60
   8   4  -3   68.89    2.50
   8   4  -3   66.19   16.10
  -8   4   3   72.59    2.50
  -8  -4  -3   60.69    2.50
  -8  -4  -3   62.19    2.70
  -8   4   3   70.09    2.70
  -8   4   3   66.39    2.60
   8   4  -3   67.69    2.50
   8  -4   3   70.39    2.60
  -8   4  -3   68.79    2.60
  -8   4  -3   70.79    2.50
   8  -4  -3   72.79    2.50
   8   4   3   70.09    2.50
  -8   4  -3   71.49    2.50
   8   4   3   69.39    2.50
  -8   4  -3   71.19    3.30
  -8   4  -3   65.49    2.50
  -8  -4   3   71.59    2.60
  -8   4  -3   69.39    2.50
   8   4   3   69.59    2.50
  -8   4  -3   68.49    2.70
   8  -4  -3   71.09    2.50
  -8   4  -3   67.59    2.50
   9  -4   3    0.10    0.10
  -9   4   3    0.20    0.10
   9   4  -3    0.30    0.10
   9   4  -3    0.20    0.10
  -9   4   3    0.20    0.10
   9   4  -3   -5.80   12.10
   9  -4   3    0.30    0.10
  -9   4   3    0.40    0.20
  -9  -4  -3    0.20    0.10
   9   4  -3    0.30    0.10
  -9   4  -3    0.40    0.10
  -9   4  -3    0.20    0.10
   9   4   3    0.20    0.10
  -9   4  -3    0.80    1.10
   9   4   3    0.00    0.10
  -9   4  -3    0.20    0.10
  -9  -4   3    0.20    0.10
  -9   4  -3    0.30    0.10
  -9   4  -3    0.40    0.20
  -9   4  -3    0.30    0.10
   9   4   3    0.30    0.10
   9  -4  -3    0.30    0.10
  -9   4  -3    0.20    0.20
  10   4  -3    5.20    0.30
  10  -4   3    4.80    0.30
 -10  -4  -3    4.50    0.30
  10   4   3    4.90    0.30
 -10   4  -3    4.50    0.20
 -10   4  -3    4.40    0.30
 -10   4  -3    5.20    0.30
 -10   4  -3    4.70    0.40
 -10   4  -3    4.20    0.30
  11   4  -3    2.40    0.20
 -11   4   3    2.20    0.20
 -11  -4  -3    2.40    0.20
  11  -4   3    2.30    0.20
 -11  -4  -3    2.00    0.20
 -11   4  -3    2.30    0.20
 -11   4  -3    2.30    0.20
 -11   4  -3    2.10    0.20
 -12  -4  -3   15.00    0.60
  12  -4   3   17.60    0.70
  12   4  -3   18.00    0.60
  12   4  -3   16.50    0.60
 -12   4   3   18.50    0.70
 -12   4  -3   16.60    0.60
 -12   4  -3   18.20    0.70
 -12   4  -3   15.60    0.60
   0   5  -3    0.00    0.10
   0  -5  -3   -0.20    0.20
   0  -5  -3   -0.10    0.20
   0  -5   3    0.10    0.10
   0   5  -3    0.10    0.30
   0   5  -3    0.00    0.10
   0  -5  -3    0.10    0.10
   0   5  -3    0.10    0.10
   0   5  -3    0.40    0.30
   0  -5   3    0.10    0.20
   0   5   3    0.10    0.10
   0   5   3    0.10    0.10
   1   5  -3   57.59    2.30
  -1  -5  -3   56.99    2.10
   1  -5   3   50.99    2.10
  -1  -5  -3   60.99    2.50
  -1  -5  -3   57.49    2.50
  -1   5   3   62.29    2.50
   1  -5   3   58.59    2.30
  -1   5   3   58.29    2.10
   1   5  -3   56.29    2.10
  -1   5   3   58.19    2.70
   1   5  -3   57.29    2.10
   1   5  -3   57.59    2.10
  -1   5  -3   55.79    2.10
  -1  -5   3   54.99    2.00
  -1   5  -3   59.49    2.10
  -1   5  -3   57.09    2.00
   1  -5  -3   56.89    2.10
  -1   5  -3   54.69    2.30
   1  -5  -3   58.39    2.60
   1   5   3   57.09    2.10
   1   5   3   56.59    2.80
  -1  -5   3   63.59    2.40
  -1  -5   3   59.39    2.30
   2   5  -3   63.99    2.30
   2   5  -3   65.49    2.20
  -2  -5  -3   57.49    8.90
  -2   5   3   59.39    2.70
  -2  -5  -3   65.39    2.60
  -2   5   3   60.19    2.20
  -2  -5  -3   58.89    2.70
  -2  -5  -3   61.69    2.20
   2   5  -3   62.79    2.20
  -2   5   3   56.19    2.80
  -2   5   3   66.29    2.20
   2  -5   3   56.59    2.20
   2  -5   3   63.99    2.50
  -2  -5   3   55.19    2.50
   2  -5  -3   61.29    2.20
  -2  -5   3   58.99    2.20
   2  -5  -3   56.99    2.70
  -2   5  -3   64.09    2.30
  -2   5  -3   66.59    2.30
   2   5   3   64.39    2.30
   2   5   3   62.59    2.20
  -2   5  -3   62.29    2.40
   2  -5  -3   60.79   10.60
   2   5   3   57.89    2.80
  -3   5   3    0.00    0.10
  -3  -5  -3    0.10    0.20
  -3   5   3    0.20    0.10
  -3   5   3   -0.10    0.30
  -3   5   3    1.30    0.80
   3  -5   3    0.10    0.20
   3  -5   3    0.10    0.10
   3   5  -3   -4.20    3.10
   3   5  -3    0.00    0.10
   3   5  -3    0.10    0.10
  -3  -5  -3    0.10    0.10
   3  -5  -3   12.50    7.90
   3   5   3    0.20    0.10
   3   5   3    0.00    0.10
   3  -5  -3    0.10    0.10
  -3   5  -3    0.60    0.20
  -3  -5   3    0.00    0.20
  -3   5  -3   -0.10    0.10
   3  -5  -3    0.10    0.30
  -3   5  -3   -6.30    7.20
  -3   5  -3   -0.10    0.30
  -3   5  -3    0.10    0.10
  -3  -5   3    0.10    0.10
  -4  -5  -3   14.50    1.50
   4   5  -3   17.10    4.20
  -4   5   3   13.90    0.60
   4   5  -3   15.20    0.70
  -4  -5  -3   14.10    0.60
  -4   5   3   15.00    0.70
  -4  -5  -3   15.30    1.10
  -4   5   3   13.80    1.10
   4  -5   3   14.30    0.60
  -4   5   3   14.60    1.60
   4   5  -3   14.60    0.60
   4   5   3   15.00    1.20
   4   5   3    7.90    8.30
   4   5   3   15.10    0.70
  -4   5  -3   14.80    1.00
   4   5   3   14.50    0.60
   4  -5  -3   14.80    0.60
  -4   5  -3   15.60    1.00
  -4   5  -3   14.70    0.70
   4  -5  -3   13.80    9.30
   4  -5  -3   13.40    1.20
  -4   5  -3   26.90   13.30
   5   5  -3   47.30    1.70
  -5   5   3   46.00    1.70
  -5  -5  -3   46.70    1.70
   5  -5   3   47.30    1.70
   5   5  -3   35.80    8.10
   5   5  -3   47.60    1.80
  -5  -5  -3   45.30    2.70
   5   5  -3   50.09    2.00
  -5   5   3   48.60    1.80
  -5   5   3   47.60    2.60
   5   5  -3   45.50    1.70
  -5  -5  -3   48.20    2.40
  -5   5   3   44.00    3.10
  -5   5  -3   49.70    2.20
   5   5   3   46.90    1.70
   5   5   3   44.90    1.80
  -5   5  -3   47.20    1.70
   5   5   3   48.30    1.80
   5   5   3   47.70    2.50
   5   5   3   47.20    1.80
   5  -5  -3   46.20    3.10
  -5  -5   3   47.00    1.70
   5  -5  -3   59.89   15.80
  -5   5  -3   43.70    1.90
  -5   5  -3   43.00    1.70
  -5   5  -3   50.09    1.80
  -5   5  -3   45.00    1.70
   5  -5  -3   46.90    1.70
   5  -5  -3   46.10    1.80
   5   5   3   29.10   11.30
   6   5  -3   72.29    2.80
   6  -5   3   70.79    2.60
   6   5  -3   74.19    2.60
  -6   5   3   70.39    3.90
   6   5  -3   74.49    2.70
   6   5  -3   72.29    2.60
  -6   5   3   68.59    2.70
  -6   5   3   72.39    2.60
   6  -5   3   70.99    2.70
  -6  -5  -3   71.39    2.60
  -6  -5  -3   65.19    2.70
  -6   5   3   74.79    2.70
   6   5  -3   69.29    2.60
  -6  -5  -3   67.79    3.70
   6  -5  -3   74.79    2.70
   6   5   3   72.99    2.60
   6   5   3   66.49    2.80
  -6  -5   3   72.79    2.60
  -6   5  -3   73.59    2.60
  -6   5  -3   65.99    2.60
  -6   5  -3   68.59    2.60
  -6   5  -3   73.09    2.60
   6   5   3   69.59   14.50
   6   5   3   73.49    2.60
   6   5   3   70.89    2.60
  -6   5  -3   70.69    2.60
  -6   5  -3   67.39    2.70
  -6   5  -3   74.09    3.60
  -6   5  -3   74.49    2.60
   6  -5  -3   71.39    2.60
   6  -5  -3   63.59   15.40
  -6   5  -3   73.19    2.70
   7   5  -3    1.20    0.20
  -7  -5  -3    1.80    2.40
   7   5  -3   -3.30    7.50
  -7   5   3    1.20    0.20
  -7   5   3    1.40    0.20
   7   5  -3    1.30    0.10
   7   5  -3    1.60    0.20
   7   5  -3    1.70    0.20
  -7  -5  -3    1.50    0.20
   7  -5   3    1.50    0.30
   7  -5   3    1.30    0.20
  -7  -5  -3    1.40    0.20
   7   5  -3    1.50    0.30
  -7  -5  -3    1.30    0.20
  -7   5   3    1.40    0.30
   7   5  -3    1.40    0.20
  -7   5  -3    1.70    0.80
   7   5   3    3.20   25.10
  -7   5  -3    1.60    0.20
  -7  -5   3    1.40    0.20
  -7   5  -3    1.40    0.30
  -7   5  -3    1.50    0.20
   7  -5  -3    1.50    0.20
   7   5   3    1.40    0.20
  -7   5  -3    1.40    0.20
  -7   5  -3    1.60    0.30
   7   5   3    1.60    0.20
   7  -5  -3    1.60    0.20
  -7   5  -3    1.40    0.20
  -7   5  -3    1.60    0.20
  -7   5  -3    1.50    0.20
   7   5   3    1.40    0.20
   8   5  -3    0.40    0.10
  -8   5   3    0.30    0.20
   8  -5   3    0.20    0.10
   8   5  -3    0.20    0.10
   8   5  -3  -14.50    9.40
  -8  -5  -3    0.10    0.10
   8   5  -3    0.20    0.10
  -8   5   3    0.20    0.10
  -8   5  -3    0.20    0.10
  -8   5  -3    0.30    0.10
   8   5   3    0.20    0.10
  -8  -5   3    0.20    0.10
  -8   5  -3    0.30    0.20
  -8   5  -3    0.30    0.10
  -8   5  -3    0.30    0.10
  -8   5  -3    0.20    0.10
  -8   5  -3    0.30    0.10
   8  -5  -3    0.20    0.10
  -8   5  -3   -1.40    0.90
   9  -5   3    0.30    0.20
  -9   5   3    0.00    0.10
   9   5  -3    0.10    0.10
   9   5  -3    8.50   12.70
   9   5  -3    0.10    0.10
  -9  -5   3    0.10    0.10
  -9   5  -3   -0.90    1.10
  -9   5  -3    0.00    0.10
  -9   5  -3    0.10    0.10
  -9   5  -3    0.10    0.10
  -9   5  -3    0.00    0.10
  10   5  -3   18.30    0.70
  10  -5   3   17.80    0.80
 -10   5   3   19.10    0.80
 -10  -5  -3   20.00    0.80
 -10  -5  -3   17.90    0.70
 -10   5  -3   19.70    0.80
 -10   5  -3   18.70    0.80
 -10   5  -3   17.90    0.70
 -10   5  -3   18.60    0.70
 -10   5  -3   18.10    0.80
  10   5   3   17.90    0.70
  11   5  -3    1.30    0.10
  11   5  -3    1.70    0.20
 -11   5   3    1.20    0.20
  11  -5   3    1.50    0.20
 -11  -5  -3    1.30    0.10
 -11  -5  -3    1.40    0.20
 -11   5  -3    1.40    0.20
 -11   5  -3    1.40    0.20
 -11   5  -3    1.30    0.20
 -12  -5  -3    0.20    0.10
 -12   5   3    0.10    0.10
  12  -5   3    0.00    0.10
  12   5  -3    0.00    0.10
 -12   5  -3   -0.10    0.10
   0  -6  -3  153.18    6.00
   0  -6  -3  131.39   13.70
   0   6   3  152.48    6.10
   0   6  -3  145.29    5.80
   0   6  -3  163.18    5.40
   0  -6   3  150.78    5.70
   0  -6   3  151.48    5.80
   0  -6  -3  160.88    5.90
   0  -6   3  150.18    5.40
  -1  -6  -3   34.70    1.90
   1   6  -3   41.40    1.90
   1  -6   3   34.40    1.30
  -1  -6  -3   40.80    8.00
   1   6  -3   36.90    1.30
  -1   6   3   35.00    2.10
  -1  -6  -3   37.10    1.30
   1   6  -3   36.10    1.30
   1  -6   3   34.30    1.60
  -1   6   3   36.20    1.30
   1   6  -3   35.00    2.00
   1  -6   3   35.80    1.60
  -1  -6  -3   36.60    1.80
  -1   6   3   35.60    1.30
   1   6  -3   35.30    1.40
  -1   6  -3   35.10    1.40
  -1  -6   3   38.70    1.70
  -1  -6   3   37.00    1.60
   1  -6  -3   35.50    1.90
   1  -6  -3   28.10    7.50
   1   6   3   35.70    1.30
  -1   6  -3   36.90    1.40
  -1  -6   3   34.90    1.30
   1   6   3   31.80    2.10
   1  -6  -3   36.70    1.30
  -1   6  -3   36.00    1.30
  -2   6   3   13.90    1.00
   2  -6   3   12.20    0.50
   2   6  -3   13.50    1.60
   2   6  -3   13.80    0.60
  -2  -6  -3   14.00    0.90
   2   6  -3   14.40    0.60
  -2  -6  -3   12.30    1.00
  -2  -6  -3   13.20    0.50
  -2  -6  -3   21.80    7.70
  -2   6   3   15.10    1.50
   2  -6   3   11.50    0.80
   2   6  -3   12.20    0.90
  -2   6   3   13.50    0.60
  -2   6   3   13.00    0.50
   2   6  -3   13.70    0.50
   2   6   3   13.40    0.60
  -2  -6   3   14.50    0.90
  -2  -6   3   15.20    0.90
   2  -6  -3   13.50    8.90
   2   6   3   10.00    1.40
   2  -6  -3   12.80    0.50
  -2   6  -3   13.90    0.60
  -2   6  -3   11.90    0.90
   2   6   3   12.30    0.50
  -2   6  -3   14.20    0.60
  -2  -6   3   13.20    0.50
   2  -6  -3   13.30    1.20
   3   6  -3   54.09    2.10
  -3  -6  -3   56.49    2.50
  -3   6   3   55.89    2.90
  -3   6   3   54.79    2.70
   3  -6   3   52.09    2.00
   3  -6   3   52.29    2.40
  -3   6   3   51.69    2.00
  -3  -6  -3   74.69   13.00
   3   6  -3   56.19    2.00
  -3  -6  -3   56.39    2.60
  -3   6   3   55.39    2.00
  -3  -6  -3   53.99    2.00
  -3   6  -3   53.09    2.00
  -3   6  -3   55.39    2.30
   3  -6  -3   80.89   15.50
   3   6   3   54.99    2.90
   3   6   3   53.09    2.10
   3   6   3   52.19    2.00
  -3   6  -3   53.39    2.00
  -3   6  -3   53.69    2.30
  -3  -6   3   56.09    2.00
   3  -6  -3   54.49    2.00
   3  -6  -3   53.09    2.70
  -4  -6  -3    0.70    0.10
   4  -6   3    0.80    0.10
  -4   6   3    0.70    0.10
  -4   6   3    1.30    1.00
  -4  -6  -3    1.40    0.50
   4  -6   3    0.80    0.40
  -4   6   3    1.00    0.50
   4   6  -3    0.70    0.10
   4   6  -3    4.10    4.30
  -4  -6  -3    0.70    0.40
   4   6  -3    0.70    0.30
   4  -6  -3    0.70    0.10
   4  -6  -3    1.20    0.50
  -4   6  -3    1.10    0.20
   4   6   3    0.80    0.20
  -4  -6   3    0.90    0.10
  -4   6  -3    0.80    0.50
   4  -6  -3    0.00   11.90
  -5  -6  -3   45.30    3.00
  -5   6   3   46.10    3.00
  -5  -6  -3   48.80    1.90
   5   6  -3   46.40    1.80
   5   6  -3   47.10    9.20
   5   6  -3   47.60    1.70
   5  -6   3   47.00    1.80
   5   6  -3   46.30    1.70
   5   6  -3   42.70    1.80
   5   6  -3   48.00    1.70
   5   6  -3   46.90    1.90
  -5  -6  -3   50.09    1.70
  -5   6   3   48.60    1.80
   5   6  -3   45.90    1.80
  -5   6  -3   48.10    1.70
   5  -6  -3   92.59   22.20
  -5   6  -3   53.89    2.30
   5   6   3   64.99   13.90
  -5   6  -3   45.90    1.80
  -5   6  -3   45.70    1.80
   5   6   3   48.60    1.80
   5   6   3   46.60    1.80
  -5  -6   3   47.80    1.70
   5   6   3   47.40    1.80
  -5   6  -3   46.30    1.70
   5  -6  -3   48.10    1.70
   5   6   3   49.50    1.80
   6   6  -3   16.00    8.50
  -6   6   3   15.50    0.60
   6   6  -3   14.50    0.60
  -6  -6  -3   14.30    0.60
   6   6  -3   14.50    0.60
   6  -6   3   14.90    0.60
  -6  -6  -3   17.20    3.40
  -6   6   3   14.60    0.70
   6   6  -3   13.80    0.60
  -6   6   3   14.10    0.70
  -6   6   3   10.10    2.60
   6   6  -3   14.20    0.60
   6   6  -3   14.30    0.80
   6   6  -3   15.30    0.70
  -6  -6  -3   14.10    0.70
   6   6  -3   14.50    0.70
   6   6   3   15.10    0.60
  -6   6  -3   14.20    0.60
   6   6   3   19.60   16.10
   6   6   3   14.50    0.60
  -6   6  -3   14.90    0.60
  -6   6  -3   13.90    0.60
   6  -6  -3   15.60    0.70
  -6   6  -3   14.10    0.60
  -6   6  -3   14.10    0.60
  -6  -6   3   15.70    0.60
  -6   6  -3   15.50    1.30
   6   6   3   15.10    0.70
   6  -6  -3   15.00    0.70
   6  -6  -3   35.70   19.70
   6  -6  -3   14.70    0.60
  -6   6  -3   13.90    0.70
  -6   6  -3   14.40    0.70
  -6   6  -3   14.50    0.60
   7   6  -3   24.10    0.90
  -7  -6  -3   21.90    1.00
  -7  -6  -3   17.50    3.50
   7  -6   3   22.70    0.90
   7   6  -3   22.20    0.90
  -7   6   3   22.40    1.00
   7   6  -3   24.80    1.00
  -7  -6  -3   23.30    0.90
   7  -6   3   24.70    1.00
   7   6  -3   24.60    9.10
   7   6  -3   23.30    0.90
  -7   6   3   22.90    0.90
   7   6  -3   23.10    0.90
  -7   6   3   23.90    1.10
   7   6  -3   23.00    1.00
   7   6  -3   22.60    1.40
   7   6   3   23.50    0.90
  -7   6  -3   23.50    0.90
   7   6   3   23.50    1.00
   7   6   3   14.50   21.50
   7   6   3   24.80    1.00
   7  -6  -3   23.30    0.90
  -7   6  -3   24.40    0.90
   7  -6  -3   24.40    1.00
  -7   6  -3   23.80    1.10
  -7   6  -3   21.90    1.00
  -7   6  -3   21.40    0.90
  -7  -6   3   23.30    0.90
  -7   6  -3   23.30    0.90
  -7   6  -3   21.00    1.70
  -7   6  -3   24.10    0.90
   8   6  -3   17.50   10.90
  -8   6   3    7.30    0.40
   8   6  -3    7.20    0.30
   8  -6   3    7.40    0.40
   8   6  -3    7.20    0.40
   8   6  -3    7.00    0.30
  -8   6   3    6.70    0.50
   8  -6   3    7.30    0.50
  -8  -6  -3    7.20    0.40
   8   6  -3    7.30    0.40
  -8   6  -3    6.70    1.50
  -8   6  -3    7.10    0.40
  -8   6  -3    6.60    0.30
   8   6   3    6.80    0.40
   8   6   3    6.90    0.30
   8   6   3    7.20    0.40
  -8   6  -3    7.20    0.30
  -8   6  -3    7.20    0.30
  -8  -6   3    7.50    0.40
   8  -6  -3    7.50    0.30
  -8   6  -3    6.80    0.50
  -8   6  -3    7.20    0.30
  -8   6  -3    6.90    0.40
   9  -6   3    5.40    0.40
  -9  -6  -3    5.00    0.30
   9   6  -3    5.50    0.30
   9   6  -3    5.40    0.30
  -9   6   3    6.10    0.40
  -9  -6  -3    6.00    0.40
   9   6  -3    5.80    0.30
  -9   6  -3    5.20    0.30
  -9   6  -3    5.60    0.30
  -9   6  -3    5.70    0.40
   9  -6  -3    5.10    0.30
  -9   6  -3    5.10    0.30
  -9   6  -3    5.70    0.30
  -9   6  -3    5.60    0.30
   9   6   3    5.50    0.30
  10   6  -3    1.70    0.20
  10  -6   3    1.60    0.20
  10   6  -3    1.90    0.20
 -10  -6  -3    1.90    0.20
 -10   6   3    2.10    0.20
 -10  -6  -3    1.40    0.20
 -10   6  -3    1.80    0.20
 -10   6  -3    1.60    0.20
 -10   6  -3    1.70    0.20
 -10   6  -3    1.80    0.20
  11   6  -3    6.00    0.30
  11  -6   3    5.70    0.30
  11   6  -3    6.10    0.30
 -11  -6  -3    6.00    0.30
 -11   6   3    6.40    0.30
 -11   6  -3    5.90    0.30
 -11   6  -3    5.60    0.30
 -11   6  -3    5.90    0.30
 -11   6  -3    5.80    0.30
  12  -6   3    3.70    0.20
  12   6  -3    3.70    0.20
   0  -7  -3    7.40   11.50
   1   7  -3   82.49    3.40
  -1  -7  -3   87.59    3.00
   1  -7   3   81.29    3.50
   1   7  -3   85.19    3.10
  -1  -7  -3   88.89    3.60
   1   7  -3   85.79    3.00
  -1  -7  -3   89.89   15.70
  -1   7   3   85.39    3.10
   1   7  -3   86.59    3.10
   1  -7   3   81.59    3.00
  -1   7   3   80.89    3.10
  -1   7   3   84.69    3.90
  -1  -7  -3   87.09    3.80
  -1  -7   3   85.79    3.50
   1  -7  -3   82.59   18.40
   1   7   3   80.79    3.10
  -1  -7   3   85.39    3.00
   1  -7  -3   92.79    3.90
   1  -7  -3   86.69    3.70
  -1   7  -3   83.19    3.10
  -1   7  -3   85.69    3.10
   1  -7  -3   86.59    3.00
  -1   7  -3   84.59    3.40
   1   7   3   88.49    3.90
  -1   7  -3   84.79    3.00
   1   7   3   83.49    3.20
   2   7  -3   38.50    1.90
  -2  -7  -3   33.80   11.20
   2   7  -3   40.60    1.60
  -2  -7  -3   40.00    1.50
  -2   7   3   43.70    1.50
   2   7  -3   42.30    1.50
  -2  -7  -3   39.60    2.20
   2   7  -3   42.10    1.50
  -2  -7  -3   40.40    2.00
  -2   7   3   41.20    1.50
   2  -7   3   36.80    1.90
   2  -7   3   40.20    1.50
  -2  -7   3   43.20    2.10
  -2   7  -3   39.60    1.60
  -2   7  -3   39.10    1.90
   2   7   3   41.10    1.60
  -2  -7   3   41.60    1.50
  -2   7  -3   41.00    1.60
   2  -7  -3   40.80    1.50
   2   7   3   38.70    1.50
   2   7   3   40.30    2.50
   2  -7  -3   54.19   12.90
   3   7  -3   34.80    1.30
  -3   7   3   34.30    2.00
  -3  -7  -3   31.00    2.00
   3  -7   3   30.30    1.80
   3   7  -3   35.90    1.40
  -3  -7  -3   33.10    1.30
  -3  -7  -3   34.10    1.90
   3  -7   3   34.10    1.30
  -3  -7  -3   22.10   12.00
   3   7  -3   32.00    1.80
  -3   7   3   32.80    2.30
  -3   7   3   36.00    1.30
  -3   7  -3   37.90    1.30
  -3  -7   3   30.90    1.80
  -3   7  -3   35.40    1.40
   3  -7  -3   32.00    2.10
   3  -7  -3   35.70    1.30
   3   7   3   34.80    1.40
  -3   7  -3   31.90    1.70
  -3   7  -3   35.10    1.30
   3   7   3   37.60    1.40
  -3   7  -3   33.80    1.30
   3   7   3   32.80    1.30
  -3  -7   3   35.30    1.30
   3  -7  -3   13.90   14.00
   4   7  -3   98.49    3.70
  -4   7   3   96.59    3.70
  -4  -7  -3  103.69   20.50
  -4  -7  -3   97.29    4.50
   4   7  -3  101.99    3.70
   4   7  -3  104.19    3.70
  -4   7   3  105.09    4.80
  -4   7   3  104.99    3.80
   4   7  -3  102.59    3.80
  -4   7   3  103.19    3.90
  -4  -7  -3   96.89    3.70
   4  -7   3  103.89    3.70
  -4  -7  -3   98.09    4.80
   4   7  -3  106.29    3.70
  -4   7   3  102.59    3.70
   4   7   3  100.39    3.70
   4  -7  -3   81.29   19.50
  -4   7  -3  114.89    3.70
  -4   7  -3  101.99    3.80
  -4  -7   3  102.59    3.70
  -4   7  -3  107.89    3.70
   4   7   3  103.29    3.70
  -4   7  -3  102.99    3.80
   4   7   3  109.89    3.90
  -4   7  -3   98.29    3.70
  -4   7  -3  108.79    3.70
  -4   7  -3   99.49    4.10
   4  -7  -3  101.19    3.70
   4   7   3   99.79    4.80
   4   7   3  100.89    3.70
   5   7  -3   70.69    2.60
   5   7  -3   72.09    2.70
  -5  -7  -3   74.19    2.60
   5   7  -3   71.09    2.80
  -5   7   3   69.49    2.60
   5   7  -3   72.59    2.60
  -5   7   3   73.99    2.70
   5   7  -3   68.39    2.60
  -5   7   3   75.09    2.60
  -5  -7  -3   66.79    2.70
  -5   7   3   72.99    4.00
   5   7  -3   70.79    2.60
   5  -7   3   72.29    2.70
  -5  -7  -3   76.19   18.20
   5   7  -3   77.59    2.70
   5   7  -3   74.29    2.60
   5   7   3   72.19    2.60
  -5   7  -3   71.89    2.60
   5   7   3   74.09    2.60
  -5   7  -3   77.09    3.20
   5  -7  -3   71.49    2.60
   5   7   3   81.79    4.30
  -5   7  -3   72.49    2.60
   5   7   3   73.89    2.70
   5   7   3   73.79    2.80
  -5   7  -3   72.39    2.70
   5  -7  -3   72.89   21.20
  -5   7  -3   71.99    2.60
  -5   7  -3   70.89    2.70
  -5   7  -3   74.79    2.60
  -5   7  -3   69.69    2.60
  -5  -7   3   73.29    2.60
  -5   7  -3   72.69    2.60
  -6  -7  -3   21.60    1.00
   6  -7   3   22.10    0.90
  -6   7   3   22.60    0.90
   6   7  -3   22.20    0.90
  -6   7   3   23.30    3.40
   6   7  -3   21.40    8.00
   6   7  -3   22.50    0.90
  -6  -7  -3   24.20    0.90
  -6   7   3   22.60    1.00
   6   7  -3   23.90    1.00
   6   7  -3   22.50    1.10
   6   7  -3   22.40    1.00
   6   7  -3   23.20    0.90
   6   7   3   22.20    1.00
  -6   7  -3   22.40    0.90
  -6   7  -3   23.10    1.00
   6   7   3   22.50    0.90
  -6   7  -3   22.00    1.60
  -6  -7   3   22.20    0.90
   6  -7  -3   20.60    1.00
  -6   7  -3   22.10    1.00
  -6   7  -3   23.20    0.90
   6   7   3   24.60    1.00
   6   7   3   23.70    0.90
   6  -7  -3   22.70    0.90
   7   7  -3   21.50    0.80
   7   7  -3   22.50    0.90
  -7  -7  -3   21.50    0.90
  -7  -7  -3   19.90    1.00
   7   7  -3   21.60    0.90
   7   7  -3   22.60    1.00
  -7   7   3   22.50    1.00
   7   7  -3   20.20    1.00
   7  -7   3   24.20    1.00
   7   7  -3   36.20    9.90
  -7   7   3   20.70    0.90
   7   7  -3   23.10    0.90
   7  -7   3   21.30    0.90
   7   7  -3   21.50    0.90
   7   7   3   24.00    0.90
   7   7   3   22.00    0.90
  -7   7  -3   22.40    1.70
  -7   7  -3   23.40    0.90
  -7   7  -3   22.40    0.80
   7  -7  -3   23.80    0.90
   7  -7  -3   21.20    0.90
  -7   7  -3   20.30    0.90
  -7   7  -3   20.80    1.00
  -7  -7   3   21.00    0.90
   7   7   3   21.50    0.90
  -7   7  -3   23.40    0.90
  -7   7  -3   22.40    0.80
  -7   7  -3   23.00    1.00
  -7   7  -3   21.60    0.80
   8   7  -3    2.10    0.20
   8   7  -3   13.10   11.70
   8   7  -3    2.20    0.20
  -8  -7  -3    3.10    0.30
   8  -7   3    2.60    0.30
   8   7  -3    2.10    0.20
  -8   7   3    2.30    0.30
  -8   7   3    2.70    0.30
   8   7  -3    2.20    0.20
  -8   7  -3    3.40    1.00
  -8   7  -3    2.00    0.30
   8   7   3    2.40    0.20
  -8   7  -3    2.70    0.20
  -8  -7   3    2.70    0.30
   8  -7  -3    2.30    0.20
   8   7   3    2.70    0.20
  -8   7  -3    2.70    0.20
  -8   7  -3    2.60    0.20
  -8   7  -3    2.20    0.20
  -8   7  -3    3.10    0.30
   9   7  -3    5.10    0.30
   9   7  -3    5.70    0.30
  -9  -7  -3    5.20    0.40
  -9   7   3    5.10    0.30
  -9   7   3    5.60    0.30
   9   7  -3    5.30    0.30
   9  -7   3    6.20    0.40
  -9   7  -3    5.40    0.30
  -9   7  -3    5.10    0.30
   9  -7  -3    5.60    0.30
  -9   7  -3    5.80    0.30
  -9   7  -3    5.00    0.30
  -9   7  -3    5.20    0.30
  -9   7  -3    5.80    0.30
  10   7  -3    4.20    0.20
  10  -7   3    4.00    0.30
 -10   7   3    4.40    0.30
 -10  -7  -3    4.50    0.30
 -10   7  -3    4.10    0.20
 -10   7  -3    3.70    0.20
 -10   7  -3    4.30    0.20
 -10   7  -3    3.30    0.40
 -10   7  -3    4.20    0.20
 -10   7  -3    3.90    0.20
 -11  -7  -3   29.60    1.10
  11  -7   3   28.70    1.10
  11   7  -3   26.20    1.00
 -11   7   3   29.60    1.10
  11   7  -3   26.40    1.00
  11   7  -3   31.40    1.10
 -11   7  -3   29.30    1.10
 -11   7  -3   26.90    1.10
 -11   7  -3   27.90    1.00
   0   8  -3    6.10    0.30
   0   8  -3    6.80    0.30
   0   8   3    6.30    0.40
   0   8   3    6.60    0.30
   0   8   3    5.30    1.10
   0  -8   3    6.30    0.30
   0  -8   3    5.50    0.70
   0   8  -3    5.90    0.40
   0   8   3    6.10    0.40
   0   8  -3    6.50    0.30
   0  -8  -3    6.40    1.00
   0  -8  -3   16.10   14.10
   0   8  -3    5.40    0.80
   1   8  -3    0.20    0.10
  -1   8   3   -0.30    0.90
  -1  -8  -3    0.10    0.40
   1   8  -3    0.10    0.10
   1   8  -3    0.10    0.10
   1   8  -3    0.10    0.10
   1   8  -3    0.30    0.10
  -1   8   3    0.20    0.10
   1   8  -3   -0.20    0.50
   1   8  -3    0.00    0.20
  -1   8   3    0.10    0.10
  -1  -8  -3    0.20    0.10
  -1   8   3    0.20    0.20
  -1  -8  -3   -0.10    0.40
   1  -8   3   -0.20    0.30
   1  -8   3    0.20    0.10
  -1  -8  -3    3.10   12.40
   1   8  -3    0.10    0.10
  -1   8   3    0.20    0.20
  -1  -8   3    0.10    0.10
  -1   8  -3    0.00    0.10
  -1   8  -3    0.10    0.10
  -1   8  -3    0.70    0.50
   1  -8  -3   -0.10    0.40
   1  -8  -3    0.20    0.40
   1  -8  -3  -12.70   14.80
   1  -8  -3    0.10    0.10
   1   8   3    0.10    0.10
  -1  -8   3    0.40    0.30
  -1   8  -3    0.10    0.10
  -1   8  -3    0.10    0.10
  -1   8  -3    0.10    0.10
  -1   8  -3    0.20    0.10
   1   8   3   -0.20    1.00
  -1   8  -3    0.00    0.10
  -1   8  -3    0.10    0.10
   1   8   3    0.10    0.10
   2  -8   3   53.59    2.00
   2   8  -3   51.19    2.00
  -2   8   3   56.89    2.00
   2   8  -3   52.39    2.00
  -2  -8  -3   51.89    2.60
   2   8  -3   52.59    2.00
  -2   8   3   55.09    2.00
   2   8  -3   53.79    2.00
   2   8  -3   48.40    1.90
  -2   8   3   52.49    1.90
  -2  -8  -3   50.19    2.90
  -2   8   3   52.79    3.00
   2   8  -3   50.89    2.50
   2   8  -3   56.49    2.00
  -2  -8  -3   52.99    2.00
   2   8  -3   56.29    2.10
  -2   8   3   55.79    2.00
  -2  -8  -3   57.89   19.60
   2   8  -3   52.49    2.20
  -2   8  -3   54.29    2.00
  -2   8  -3   52.69    1.90
  -2   8  -3   52.59    2.00
   2  -8  -3   53.89    3.00
   2   8   3   55.19    2.00
  -2   8  -3   56.89    2.00
   2  -8  -3   36.40   17.80
  -2   8  -3   47.60    2.10
  -2   8  -3   51.49    1.90
   2   8   3   53.29    3.10
   2  -8  -3   52.69    2.80
   2   8   3   55.39    2.10
   2  -8  -3   56.19    2.00
  -2   8  -3   54.49    2.00
  -2   8  -3   52.59    2.00
  -2   8  -3   55.79    2.00
  -2  -8   3   54.49    1.90
  -2   8  -3   54.99    2.40
  -3   8   3  127.69    4.50
   3   8  -3  130.49    5.10
  -3   8   3  130.19    4.50
   3   8  -3  115.29    4.50
  -3   8   3  113.39    4.50
   3   8  -3  124.09    4.50
   3   8  -3  130.79    4.50
   3  -8   3  125.69    4.50
  -3  -8  -3  120.19   27.00
   3   8  -3  127.19    4.50
  -3   8   3  123.39    4.50
   3   8  -3  124.49    4.50
   3   8  -3  122.59    4.60
   3   8  -3  117.29    4.50
  -3  -8  -3  128.79    4.50
   3   8  -3  125.29    4.70
  -3   8   3  120.89    5.50
  -3   8  -3  122.99    4.50
  -3   8  -3  128.49    4.60
   3   8   3  128.49    4.60
  -3   8  -3  124.69    4.50
   3  -8  -3  127.79    4.50
   3   8   3  130.39    5.70
  -3   8  -3  130.29    4.90
  -3   8  -3  125.29    4.50
   3  -8  -3  204.98   33.90
   3   8   3  127.09    4.50
  -3  -8   3  125.09    4.50
  -3   8  -3  122.69    4.50
  -3   8  -3  125.39    4.50
  -3   8  -3  124.19    4.50
   3   8   3  124.49    4.50
  -3   8  -3  117.89    4.60
  -3   8  -3  127.09    4.50
  -4  -8  -3  -23.00   19.20
   4   8  -3   17.60    0.70
   4   8  -3   17.40    0.80
   4   8  -3   16.90    0.90
   4   8  -3   18.00    0.70
  -4   8   3   17.00    2.30
  -4   8   3   17.70    0.80
   4   8  -3   16.30    0.70
   4   8  -3   17.20    0.70
   4   8  -3   16.80    0.70
   4   8  -3   17.80    1.50
  -4   8   3   17.80    0.70
  -4   8   3   18.10    0.70
  -4  -8  -3   18.20    0.70
   4  -8   3   16.90    0.70
   4   8  -3   18.00    0.70
  -4   8   3   17.00    0.70
  -4   8  -3   18.00    0.70
   4  -8  -3   -7.00   24.20
   4   8   3   17.10    0.70
   4   8   3   17.30    0.70
   4   8   3   17.80    0.70
  -4   8  -3   18.60    1.30
   4   8   3   19.90    2.60
   4  -8  -3   18.10    0.70
  -4   8  -3   17.30    0.70
   4   8   3   17.20    0.80
  -4   8  -3   18.60    0.70
  -4   8  -3   18.10    0.70
  -4   8  -3   17.70    0.70
  -4   8  -3   17.40    0.80
  -4  -8   3   16.40    0.70
  -4   8  -3   17.80    0.70
  -4   8  -3   17.20    0.80
  -4   8  -3   17.30    0.70
   5   8  -3   44.20    1.70
  -5   8   3   47.00    1.70
   5   8  -3   45.70    1.70
   5   8  -3   47.90    1.70
   5   8  -3   44.60    1.80
   5   8  -3   43.30    1.70
   5  -8   3   45.30    1.70
  -5   8   3   44.30    1.80
  -5  -8  -3   18.50   24.30
  -5   8   3   44.50    1.70
   5   8  -3   45.90    1.70
  -5   8   3   43.70    1.70
   5   8  -3   46.20    1.90
   5   8  -3   46.70    2.60
  -5  -8  -3   43.20    1.80
  -5  -8  -3   46.20    1.70
  -5   8   3   43.60    3.40
  -5   8   3   44.10    1.80
   5   8  -3   46.80    1.70
   5  -8  -3   45.80    1.70
   5   8   3   45.30    1.70
  -5  -8   3   44.30    1.70
  -5   8  -3   44.70    2.30
  -5   8  -3   46.20    1.70
   5   8   3   45.00    1.80
  -5   8  -3   45.10    1.70
  -5   8  -3   45.60    1.70
  -5   8  -3   45.50    1.70
  -5   8  -3   45.10    1.70
  -5   8  -3   45.70    1.80
  -5   8  -3   45.60    1.70
   5   8   3   47.60    1.70
  -5   8  -3   46.60    1.80
   5   8   3   45.30    1.70
  -6   8   3    6.80    0.40
   6   8  -3    7.40    0.60
   6   8  -3    6.70    0.40
   6   8  -3    6.80    0.30
   6   8  -3    6.10    0.40
  -6  -8  -3    6.80    0.50
   6   8  -3    7.00    0.30
   6   8  -3    7.00    1.60
  -6   8   3    5.00    2.00
  -6  -8  -3    6.70    0.30
   6   8  -3    7.10    0.30
   6   8  -3    6.90    0.40
   6  -8   3    7.20    0.40
  -6   8  -3    7.10    0.40
  -6   8  -3    7.10    0.30
   6  -8  -3    7.30    0.40
   6   8   3    6.90    0.40
  -6   8  -3    7.00    0.30
   6  -8  -3    6.70    0.50
  -6  -8   3    7.60    0.50
  -6   8  -3    6.60    0.30
   6   8   3    6.50    0.50
  -6   8  -3    6.80    0.50
   6  -8  -3    7.30    0.30
  -6   8  -3    7.10    0.40
  -6   8  -3    6.90    0.30
   6   8   3    7.20    0.30
  -6   8  -3    8.00    1.30
  -6   8  -3    6.90    0.40
   6   8   3    7.10    0.40
  -7   8   3   25.00    1.20
   7   8  -3   28.30    1.10
  -7  -8  -3   27.00    1.00
   7  -8   3   28.40    1.20
   7   8  -3   28.00    1.20
   7   8  -3   26.70    1.10
  -7   8   3   28.10    1.10
   7   8  -3   25.40    1.20
  -7  -8  -3   27.20    1.20
   7   8  -3   27.30    1.00
   7   8  -3   28.00    2.30
   7   8  -3   27.30    1.00
   7   8  -3   28.50    1.00
   7  -8   3   27.00    1.10
  -7   8  -3   27.70    1.00
  -7   8  -3   27.40    1.00
  -7   8  -3   26.60    1.00
  -7   8  -3   28.10    1.10
   7  -8  -3   26.90    1.00
  -7   8  -3   27.50    1.10
   7   8   3   27.40    1.10
  -7   8  -3   27.50    1.00
  -7   8  -3   27.50    1.00
   7  -8  -3   27.30    1.10
   7   8   3   27.60    1.10
  -7   8  -3   28.00    1.90
  -7  -8   3   27.80    1.10
   8   8  -3    2.30    0.20
   8   8  -3    2.00    0.20
  -8   8   3    2.20    0.30
   8   8  -3    2.00    0.20
  -8  -8  -3    2.10    0.30
   8   8  -3    2.40    0.20
   8  -8   3    1.90    0.30
  -8   8  -3    2.10    0.20
  -8   8  -3    2.30    0.30
  -8   8  -3    1.50    0.30
  -8   8  -3    2.20    0.20
   8   8   3    2.10    0.20
  -8   8  -3    2.20    0.20
  -8   8  -3    2.30    1.50
   8  -8  -3    2.10    0.20
  -8   8  -3    1.90    0.20
  -8   8  -3    2.10    0.20
  -9   8   3   12.90    0.60
   9   8  -3   12.00    0.50
  -9  -8  -3   13.70    0.60
   9  -8   3   12.90    0.60
   9   8  -3   13.10    0.50
  -9   8  -3   13.70    0.60
  -9   8  -3   12.40    0.50
  -9   8  -3   12.40    0.50
  -9   8  -3   13.00    0.50
  -9   8  -3   12.60    0.50
  -9   8  -3   12.50    0.50
  -9   8  -3   12.00    0.50
   9  -8  -3   12.00    0.50
  10   8  -3    2.30    0.20
 -10   8   3    2.30    0.20
  10   8  -3    2.70    0.20
 -10  -8  -3    2.60    0.20
  10  -8   3    2.00    0.20
  10   8  -3    2.10    0.20
 -10   8  -3    2.00    0.20
 -10   8  -3    1.90    0.20
 -10   8  -3    2.30    0.10
 -11   8   3    0.10    0.10
 -11   8   3    0.00    0.10
  11   8  -3    0.10    0.10
  11  -8   3    0.00    0.10
 -11  -8  -3    0.00    0.10
  11   8  -3    0.00    0.10
 -11   8  -3    0.10    0.10
 -11   8  -3    0.00    0.10
   0   9   3   -0.40    1.10
   0   9  -3    0.10    0.10
   0   9   3    0.10    0.20
   0   9  -3    0.00    0.10
   0   9   3    0.10    0.10
   0   9   3    0.10    0.10
   0   9  -3    0.00    0.10
   0  -9   3    0.10    0.10
   0   9  -3    0.00    0.20
   0   9  -3    0.00    0.10
   0   9  -3    0.00    0.10
   0   9  -3    0.10    0.10
   0  -9  -3    0.00    0.10
   0   9   3    0.00    0.10
  -1   9   3    0.30    0.10
   1   9  -3    0.30    0.10
  -1  -9  -3  -39.40   30.00
  -1   9   3    0.00    1.10
  -1   9   3    0.20    0.20
   1   9  -3    0.10    0.10
   1   9  -3    0.20    0.10
   1   9  -3    0.20    0.20
   1   9  -3    0.20    0.10
  -1   9  -3    0.30    0.10
  -1   9  -3    0.30    0.10
   1  -9  -3  -15.20   39.30
  -1   9  -3    0.30    0.10
   1   9   3    0.20    0.20
   1   9   3    0.20    0.10
   1   9   3    0.00    1.20
  -2   9   3   16.30    0.60
   2   9  -3   16.00    0.70
   2   9  -3   16.10    0.60
   2   9  -3   16.00    0.70
   2   9  -3   17.00    0.70
   2   9  -3   16.50    0.80
   2   9  -3   14.80    0.70
  -2   9   3   16.70    0.80
  -2  -9  -3   16.30    0.60
   2   9  -3   16.20    0.70
  -2   9   3   16.00    2.10
   2   9  -3   16.10    0.90
   2  -9   3   16.00    0.70
  -2   9   3   16.30    0.60
  -2  -9  -3   -7.10   21.50
  -2   9   3   16.20    0.70
   2   9  -3   16.90    1.40
  -2   9   3   16.00    0.70
  -2   9  -3   15.80    0.80
   2   9   3   16.00    0.70
   2   9   3   17.00    0.60
  -2   9  -3   16.60    0.70
  -2   9  -3   16.40    0.70
   2   9   3   16.10    0.80
  -2   9  -3   16.20    0.70
  -2   9  -3   16.30    0.70
   2  -9  -3   16.90    0.60
   2   9   3   16.70    0.70
  -2   9  -3   16.00    0.70
  -2   9  -3   16.50    0.70
   2   9   3   14.90    2.40
  -2   9  -3   15.80    1.20
  -2  -9   3   15.70    0.60
  -2   9  -3   15.70    0.70
  -3   9   3    0.80    0.20
  -3   9   3    0.50    0.10
   3   9  -3    0.40    0.10
   3   9  -3    0.50    0.10
   3   9  -3    0.50    0.10
   3   9  -3    0.70    0.10
  -3   9   3    0.50    0.20
   3   9  -3    0.40    0.10
  -3   9   3    0.80    0.20
  -3   9   3    0.50    0.10
  -3  -9  -3    0.50    0.10
   3   9  -3    0.70    0.10
   3  -9   3    0.50    0.10
   3   9  -3    0.60    0.30
   3   9  -3    0.20    0.70
  -3  -9   3    0.60    0.10
   3   9   3    0.40    1.50
  -3   9  -3    0.40    0.10
  -3   9  -3    0.60    0.20
   3   9   3    0.50    0.10
  -3   9  -3    0.60    0.20
  -3   9  -3    0.50    0.20
  -3   9  -3    0.60    0.60
   3   9   3    0.60    0.20
  -3   9  -3    0.50    0.10
  -3   9  -3    1.00    0.20
   3   9   3    0.50    0.10
   3  -9  -3    0.50    0.10
   3   9   3    0.70    0.20
  -3   9  -3    0.50    0.10
  -3   9  -3    0.50    0.10
  -3   9  -3    0.60    0.10
   4   9  -3   11.30    1.50
  -4   9   3   12.20    0.70
  -4   9   3   11.40    0.60
  -4  -9  -3   12.00    0.50
   4   9  -3   11.30    0.50
   4   9  -3   12.00    0.50
   4   9  -3   11.90    0.80
  -4   9   3   11.30    0.50
   4   9  -3   11.40    0.60
   4   9  -3   11.50    0.50
   4  -9   3   11.40    0.50
  -4   9   3   10.50    2.40
   4   9  -3   12.90    0.50
  -4   9  -3   11.40    0.60
  -4   9  -3   12.20    0.50
  -4   9  -3   13.30    1.30
  -4  -9   3   11.40    0.50
   4   9   3   11.90    0.50
  -4   9  -3   12.30    0.60
   4   9   3   12.20    0.70
   4   9   3   12.10    0.60
   4   9   3   10.70    0.50
   4  -9  -3   11.90    0.50
  -4   9  -3   11.00    0.60
  -4   9  -3   12.10    0.60
  -4   9  -3   12.30    0.50
  -4   9  -3   11.50    0.50
   4   9   3   11.80    0.50
   4   9   3   14.90    2.90
  -4   9  -3   13.30    0.60
   5   9  -3    5.80    1.50
   5   9  -3    8.00    0.40
  -5   9   3    7.80    0.40
   5   9  -3    7.90    0.40
  -5  -9  -3    6.90    0.50
   5   9  -3    8.50    0.50
  -5   9   3    8.10    0.50
  -5   9   3    8.30    0.40
  -5  -9  -3    7.60    0.40
   5   9  -3    7.90    0.40
   5   9  -3    8.30    0.40
   5  -9   3    6.90    0.40
  -5   9   3    4.20    1.80
   5   9  -3    7.50    0.40
   5   9  -3    7.30    0.60
  -5   9  -3    7.80    0.40
  -5   9  -3    8.70    0.50
   5   9   3    8.60    0.50
  -5   9  -3    9.10    1.30
   5   9   3    7.50    0.40
  -5   9  -3    7.50    0.40
   5  -9  -3    7.60    0.40
  -5   9  -3    8.10    0.40
  -5   9  -3    7.60    0.50
   5   9   3    8.70    0.40
  -5  -9   3    7.40    0.40
  -5   9  -3    7.70    0.40
  -5   9  -3    8.10    0.40
  -5   9  -3    7.50    0.40
  -5   9  -3    8.30    0.40
   6   9  -3   40.60    1.40
  -6   9   3   36.20    3.80
   6   9  -3   39.60    1.50
  -6  -9  -3   39.20    1.60
   6   9  -3   36.70    1.60
  -6  -9  -3   39.20    1.50
   6   9  -3   38.80    1.40
  -6   9   3   36.80    1.60
   6   9  -3   38.50    1.50
   6   9  -3   39.70    1.50
   6   9  -3   37.00    2.60
   6   9  -3   39.70    1.50
   6  -9   3   36.80    1.50
  -6   9  -3   39.40    1.50
   6   9   3   38.90    1.50
  -6   9  -3   37.80    1.60
   6  -9  -3   39.40    1.50
   6  -9  -3   39.70    1.50
  -6   9  -3   39.80    1.40
  -6   9  -3   38.50    1.60
   6   9   3   37.00    1.70
  -6   9  -3   39.50    1.40
  -6   9  -3   40.30    1.50
   6   9   3   39.00    1.50
  -6   9  -3   41.50    2.20
  -6   9  -3   40.30    1.40
  -6   9  -3   40.60    1.50
  -6  -9   3   38.30    1.50
   7   9  -3    1.00    0.20
  -7   9   3    1.10    0.20
   7   9  -3    1.10    0.20
  -7  -9  -3    1.00    0.30
   7   9  -3    1.70    0.30
   7   9  -3    1.10    0.20
   7  -9   3    1.10    0.30
   7  -9   3    1.20    0.20
   7   9  -3    1.40    0.20
   7   9  -3    0.50    1.30
   7   9  -3    0.70    0.10
  -7  -9  -3    1.10    0.10
  -7  -9   3    1.10    0.20
  -7   9  -3    1.00    0.20
  -7   9  -3    0.80    1.00
  -7   9  -3    1.10    0.20
   7  -9  -3    1.20    0.30
   7  -9  -3    1.00    0.10
  -7   9  -3    1.20    0.20
  -7   9  -3    1.20    0.20
   7   9   3    1.10    0.20
  -7   9  -3    1.10    0.20
   8   9  -3    7.40    0.30
  -8  -9  -3    7.20    0.50
   8  -9   3    6.70    0.40
   8   9  -3    7.10    0.40
   8   9  -3    7.40    0.30
  -8   9   3    7.70    0.40
   8   9  -3    7.60    0.30
  -8   9  -3    6.80    0.30
  -8   9  -3    6.70    0.40
  -8   9  -3    7.20    0.30
  -8   9  -3    7.40    0.30
   8  -9  -3    7.90    0.40
  -8   9  -3    7.10    0.30
  -8   9  -3    7.30    0.40
  -8   9  -3    6.90    0.30
   9   9  -3   11.70    0.40
  -9   9   3   10.60    0.40
   9  -9   3   10.80    0.50
   9   9  -3   10.00    0.50
  -9   9   3   12.30    0.50
  -9  -9  -3   11.60    0.60
   9   9  -3   10.30    0.40
   9  -9  -3   10.20    0.40
  -9   9  -3   11.10    0.50
  -9   9  -3   10.20    0.50
  -9   9  -3   10.50    0.50
  -9   9  -3   10.40    0.40
  -9   9  -3   11.10    0.50
 -10  -9  -3   37.10    1.40
  10  -9   3   37.60    1.40
 -10   9   3   37.50    1.30
  10   9  -3   35.50    1.30
  10   9  -3   36.50    1.30
 -10   9  -3   35.60    1.30
 -10   9  -3   35.80    1.30
 -10   9  -3   35.70    1.30
  10   9   3   34.60    1.30
   0  10  -3  147.09    5.40
   0  10  -3  149.88    5.60
   0  10   3  147.99    5.60
   0  10  -3  155.18    5.40
   0  10  -3  147.09    5.40
   0  10   3  147.99    5.40
   0  10  -3  152.58    5.60
   0  10  -3  152.08    5.50
   0  10  -3  151.48    5.90
   0  10  -3  157.68    5.40
   0 -10  -3  156.58    5.40
   0  10   3  152.68    5.40
   0  10   3  150.48    6.70
   0  10  -3  152.38    5.40
   0  10   3  152.38    5.40
   1  10  -3  168.78    5.80
   1  10  -3  157.48    5.80
   1  10  -3  169.48    6.40
  -1 -10  -3  167.18    5.80
   1  10  -3  161.08    5.80
   1  10  -3  164.68    6.00
   1  10  -3  161.08    5.90
  -1  10   3  156.78    5.90
   1  10  -3  167.28    5.90
  -1  10   3  169.98    5.80
  -1  10   3  150.48    6.00
  -1  10   3  170.68    7.20
   1  10  -3  160.18    5.90
   1  10  -3  160.58    5.80
  -1  10   3  162.78    6.10
   1  10  -3  161.78    6.00
   1  10   3  166.08    5.80
  -1  10  -3  166.88    5.90
   1  10   3  174.38    7.30
   1  10   3  160.48    5.80
  -1  10  -3  159.18    6.00
  -1  10  -3  160.98    5.80
   1 -10  -3  169.88    5.80
  -1  10  -3  164.38    5.90
  -1  10  -3  164.58    5.90
   1  10   3  155.28    6.10
  -1  10  -3  169.18    5.90
  -1  10  -3  169.48    6.40
  -1  10  -3  169.88    5.80
   1  10   3  163.68    5.90
  -1  10  -3  161.48    6.00
   2  10  -3    5.80    0.30
   2  10  -3    6.40    0.30
   2  10  -3    6.50    0.30
   2  10  -3    6.30    1.20
  -2  10   3    8.40    1.90
   2  10  -3    6.30    0.40
  -2  10   3    5.80    0.30
   2  10  -3    6.20    0.30
  -2  10   3    6.00    0.30
  -2  10   3    6.10    0.50
   2  10  -3    6.00    0.40
  -2 -10  -3    6.00    0.30
  -2  10   3    6.10    0.30
   2  10  -3    5.90    0.30
   2  10   3    6.70    0.30
  -2  10  -3    6.50    0.40
  -2  10  -3    5.90    0.30
  -2  10  -3    6.60    0.40
   2  10   3    6.60    0.50
  -2 -10   3    5.70    0.30
  -2  10  -3    5.70    0.50
  -2  10  -3    6.40    0.30
  -2  10  -3    5.70    0.30
   2 -10  -3    5.70    0.30
  -2  10  -3    5.30    1.10
  -2  10  -3    6.20    0.40
   2  10   3    5.70    0.30
  -2  10  -3    6.10    0.40
   2  10   3    2.40    1.60
  -2  10  -3    6.40    0.40
   2  10   3    6.20    0.30
  -3 -10  -3    6.90    0.30
  -3  10   3    6.50    0.30
   3  10  -3    6.90    0.30
   3  10  -3    7.00    0.30
   3  10  -3    6.80    0.40
   3  10  -3    6.60    0.30
   3  10  -3    6.90    0.40
  -3  10   3    6.60    0.50
  -3  10   3    6.60    0.40
   3  10  -3    6.40    1.30
   3  10  -3    6.70    0.30
  -3  10  -3    6.80    0.30
  -3  10  -3    6.40    0.40
   3  10   3    6.80    0.50
   3 -10  -3    6.50    0.30
  -3  10  -3    6.80    0.30
  -3  10  -3    6.40    0.30
   3  10   3    6.10    1.90
  -3  10  -3    6.70    0.50
  -3  10  -3    5.80    0.40
   3  10   3    7.00    0.30
  -3  10  -3    7.00    0.40
  -3  10  -3    6.60    0.50
  -3  10  -3    7.40    1.20
  -3 -10   3    6.40    0.30
  -4 -10  -3   46.20    1.70
   4  10  -3   45.70    1.90
   4  10  -3   46.10    1.70
   4 -10   3   45.10    1.80
  -4  10   3   45.00    1.90
   4  10  -3   46.70    1.70
   4  10  -3   44.90    1.70
   4  10  -3   46.30    2.60
   4  10  -3   48.50    1.70
   4  10  -3   46.50    1.70
  -4  10   3   46.90    1.70
   4  10  -3   48.00    1.70
  -4  10  -3   47.80    1.70
  -4  10  -3   47.40    1.70
  -4  10  -3   47.40    2.40
  -4  10  -3   47.30    1.70
   4  10   3   46.30    1.70
   4 -10  -3   46.90    1.70
   4  10   3   51.79    4.10
  -4  10  -3   47.00    1.80
  -4  10  -3   47.20    1.70
  -4  10  -3   44.30    1.80
  -4  10  -3   46.90    1.70
  -4  10  -3   47.70    1.70
   4  10   3   46.80    1.70
  -4  10  -3   46.40    1.70
   4  10   3   45.90    1.90
   5  10  -3   27.60    1.10
   5  10  -3   27.70    1.10
   5  10  -3   26.70    1.20
  -5  10   3   25.70    4.10
  -5 -10  -3   26.90    1.20
   5  10  -3   28.70    1.10
   5  10  -3   29.40    1.10
   5  10  -3   29.40    1.10
   5  10  -3   28.20    1.10
  -5  10   3   28.10    1.10
  -5  10   3   25.40    1.30
   5 -10   3   27.10    1.10
   5  10  -3   31.80    2.20
  -5 -10  -3   28.80    1.10
  -5  10  -3   29.20    1.10
  -5  10  -3   29.50    1.20
  -5  10  -3   28.50    1.10
  -5  10  -3   28.70    1.10
  -5  10  -3   28.40    1.10
  -5  10  -3   28.60    1.10
  -5 -10   3   29.00    1.10
   5  10   3   28.30    1.10
   5 -10  -3   28.20    1.10
  -5  10  -3   29.30    1.10
  -5  10  -3   28.10    1.10
   5  10   3   27.20    1.20
   5  10   3   28.40    1.10
  -5  10  -3   29.00    1.80
  -5  10  -3   27.00    1.20
  -6  10   3    7.20    2.90
   6  10  -3   11.30    0.50
   6  10  -3   16.60    2.00
   6  10  -3   10.30    0.60
   6  10  -3   13.90    0.60
   6  10  -3   12.30    0.50
  -6 -10  -3   11.00    0.50
   6 -10  -3   11.90    0.60
   6  10   3   11.30    0.50
  -6  10  -3   12.60    0.60
  -6  10  -3   12.30    1.40
  -6  10  -3   11.30    0.50
  -6 -10   3   11.80    0.50
   6 -10  -3   11.30    0.50
  -6  10  -3   10.50    0.60
   7  10  -3    3.90    0.20
  -7 -10  -3    3.50    0.40
   7  10  -3    4.00    0.30
   7  10  -3    3.60    0.20
   7  10  -3    3.90    0.20
   7  10  -3    3.80    0.30
   7 -10   3    4.10    0.40
   7  10  -3    5.30    1.60
  -7  10   3    3.80    0.30
   7 -10  -3    3.60    0.30
  -7  10  -3    3.90    0.20
  -7  10  -3    3.70    0.30
  -7  10  -3    3.70    0.20
  -7  10  -3    3.90    0.30
  -7  10  -3    3.80    0.20
   7  10   3    3.90    0.20
  -7  10  -3    3.80    0.20
  -7  10  -3    3.90    0.20
  -7  10  -3    3.50    0.20
  -7  10  -3    3.70    0.20
   8 -10   3    7.10    0.40
   8  10  -3    6.90    0.40
   8  10  -3    6.60    0.30
  -8 -10  -3    6.90    0.40
  -8  10   3    6.60    0.30
  -8  10   3    6.70    0.40
   8  10  -3    6.50    0.30
  -8  10  -3    6.70    0.30
  -8  10  -3    6.80    0.30
  -8  10  -3    6.50    0.30
  -8  10  -3    7.00    0.30
  -8  10  -3    6.70    0.40
  -8  10  -3    6.80    0.30
   8 -10  -3    6.80    0.40
  -8  10  -3    6.70    0.30
  -8  10  -3    6.50    0.30
   8  10   3    6.40    0.30
   9  10  -3    6.20    0.30
   9  10  -3    5.90    0.30
   9  10  -3    5.90    0.30
  -9  10   3    6.30    0.30
   9 -10   3    6.40    0.40
   9  10  -3    6.10    0.30
  -9 -10  -3    6.10    0.40
  -9  10   3    5.90    0.30
   9  10   3    6.30    0.30
  -9  10  -3    6.40    0.30
  -9  10  -3    6.10    0.30
  -9  10  -3    6.10    0.30
  -9  10  -3    6.10    0.30
  10  10  -3    0.20    0.10
  10 -10   3    0.20    0.10
 -10  10  -3    0.10    0.10
 -10  10  -3    0.20    0.10
   0  11  -3    0.00    0.10
   0  11   3   -0.10    0.20
   0  11   3    0.10    0.10
   0  11  -3    0.20    0.10
   0  11   3   -0.10    0.20
   0  11  -3    0.10    0.10
   0  11  -3    0.30    0.10
   0 -11  -3    0.10    0.10
   0  11  -3    0.00    0.10
   0  11  -3    0.10    0.10
   0  11  -3    0.20    0.10
   0  11  -3    0.10    0.20
   0  11  -3   -0.30    0.70
   1  11  -3   17.90    0.90
   1  11  -3   18.50    0.70
   1  11  -3   18.60    0.80
   1  11  -3   18.10    0.90
   1  11  -3   18.80    0.70
   1  11  -3   19.20    0.80
   1  11  -3   19.20    1.60
  -1  11   3   17.60    0.90
  -1  11   3   18.50    0.70
  -1 -11  -3   18.30    0.70
  -1  11   3   18.10    3.80
  -1  11   3   17.50    0.90
   1  11  -3   17.60    0.80
  -1  11  -3   17.90    0.90
  -1  11  -3   19.20    1.50
   1  11   3   18.20    1.00
  -1  11  -3   18.80    0.80
  -1  11  -3   17.70    0.90
   1 -11  -3   18.60    0.70
   1  11   3   17.80    0.70
  -1  11  -3   17.90    0.80
  -1  11  -3   18.40    0.70
   1  11   3   23.10    3.20
  -1  11  -3   18.50    0.70
  -1  11  -3   18.30    0.70
  -1  11  -3   18.50    0.80
  -2 -11  -3   17.00    0.70
   2  11  -3   17.90    0.90
  -2  11   3   16.50    3.60
   2  11  -3   19.40    0.70
   2  11  -3   18.80    0.70
   2  11  -3   18.70    0.70
  -2  11   3   17.50    0.80
   2  11  -3   18.60    1.60
   2  11  -3   18.10    0.90
   2  11  -3   18.10    0.70
   2  11  -3   17.60    0.70
  -2  11   3   18.20    0.90
   2  11  -3   19.40    0.80
   2 -11  -3   18.60    0.70
  -2  11  -3   18.00    0.70
  -2  11  -3   18.00    0.90
  -2  11  -3   18.70    0.70
  -2  11  -3   14.70    1.40
   2  11   3   17.10    0.70
  -2  11  -3   18.30    0.70
  -2  11  -3   18.10    0.70
  -2  11  -3   16.80    0.90
   2  11   3   17.90    0.90
  -2  11  -3   18.50    0.70
  -2  11  -3   19.30    0.80
   2  11   3   17.80    2.90
  -2  11  -3   17.70    0.70
   2  11   3   18.50    0.70
  -3  11   3    4.10    0.20
   3  11  -3    4.10    0.40
  -3  11   3    4.40    0.30
   3  11  -3    4.30    0.30
  -3 -11  -3    4.40    0.20
   3  11  -3    4.70    0.40
   3  11  -3    4.40    0.30
   3  11  -3    4.50    0.30
   3  11  -3    4.90    1.30
  -3  11   3    4.10    0.40
   3  11  -3    4.10    0.20
   3  11  -3    4.40    0.30
   3  11  -3    4.60    0.30
   3  11   3    4.40    0.30
  -3  11  -3    4.30    0.30
   3  11   3    4.30    0.40
  -3  11  -3    4.40    0.30
   3 -11  -3    4.80    0.30
  -3 -11   3    4.40    0.30
  -3  11  -3    4.40    0.30
  -3  11  -3    4.30    0.30
  -3  11  -3    4.20    0.40
  -3  11  -3    4.10    0.30
  -3  11  -3    4.60    0.30
  -3  11  -3    4.80    0.30
  -4  11   3   31.70    3.50
  -4  11   3   33.60    1.30
  -4  11   3   34.50    1.30
  -4  11   3   33.40    1.50
   4  11  -3   35.30    2.30
   4  11  -3   35.80    1.30
   4  11  -3   36.00    1.30
  -4  11   3   33.80    1.30
   4  11  -3   35.00    1.30
   4  11  -3   36.60    1.30
  -4 -11  -3   33.90    1.30
   4  11  -3   33.40    1.50
   4  11  -3   34.50    1.30
   4  11  -3   35.70    1.30
  -4  11  -3   37.30    1.30
  -4  11  -3   35.90    1.30
   4  11   3   31.90    5.00
  -4  11  -3   34.70    1.40
  -4  11  -3   36.40    1.30
  -4  11  -3   35.50    1.30
  -4  11  -3   34.60    1.30
  -4  11  -3   35.50    1.30
  -4  11  -3   35.30    1.30
   4  11   3   34.20    1.50
  -4  11  -3   37.20    2.00
  -4 -11   3   32.70    1.30
   4 -11  -3   35.50    1.30
   4  11   3   35.40    1.30
  -4  11  -3   36.20    1.30
  -4  11  -3   34.90    1.40
  -4  11  -3   36.00    1.30
   5  11  -3    0.20    0.10
   5  11  -3    0.10    0.10
   5  11  -3    0.20    0.10
  -5 -11  -3    0.50    0.10
   5  11  -3    0.40    0.10
   5  11  -3   -1.10    1.40
   5  11  -3    0.30    0.10
   5  11  -3    0.30    0.10
  -5  11  -3    0.10    0.10
  -5 -11   3    0.30    0.10
  -5  11  -3    0.30    0.20
   5  11   3    0.30    0.10
  -5  11  -3    0.40    0.10
   5 -11  -3    0.40    0.10
  -5  11  -3    0.20    0.10
  -5  11  -3    0.30    0.10
  -5  11  -3    0.30    0.10
  -5  11  -3    0.00    0.80
  -5  11  -3    0.20    0.20
  -5  11  -3    0.30    0.10
  -6 -11  -3   21.50    1.00
   6  11  -3   18.90    0.80
  -6  11   3   19.20    0.80
   6  11  -3   20.00    0.80
   6  11  -3   19.90    0.80
   6  11  -3   19.80    0.80
   6  11  -3   20.30    0.80
  -6  11   3   21.20    0.90
   6  11  -3   20.70    0.80
  -6  11  -3   21.10    0.80
  -6  11  -3   19.30    0.80
  -6  11  -3   20.00    0.80
  -6  11  -3   20.90    0.80
  -6  11  -3   21.50    0.90
   6 -11  -3   18.90    0.90
   6  11   3   20.80    0.80
  -6  11  -3   19.60    0.80
  -6  11  -3   19.90    0.80
  -6  11  -3   20.00    0.80
  -6  11  -3   20.60    0.80
   7 -11   3    9.40    0.50
   7  11  -3    9.10    0.50
  -7 -11  -3    8.70    0.50
   7  11  -3    9.30    0.40
   7  11  -3    8.40    0.40
   7  11  -3    9.20    0.40
  -7  11   3    9.10    0.50
  -7  11  -3    9.20    0.40
  -7  11  -3    8.70    0.40
  -7  11  -3    9.00    0.40
   7  11   3    9.40    0.40
  -7  11  -3    9.40    0.40
   7 -11  -3    9.20    0.50
  -7  11  -3    9.00    0.40
  -7  11  -3    8.50    0.40
  -7  11  -3    9.40    0.50
  -7  11  -3    8.90    0.40
  -7  11  -3    8.80    0.40
   8  11  -3   16.40    0.70
   8  11  -3   16.00    0.60
   8 -11   3   15.60    0.70
  -8  11   3   16.20    0.60
  -8  11   3   16.70    0.70
   8  11  -3   15.70    0.60
   8  11  -3   16.20    0.60
   8 -11  -3   16.20    0.60
  -8  11  -3   16.20    0.60
  -8  11  -3   16.60    0.60
  -8  11  -3   16.20    0.60
  -8  11  -3   15.50    0.70
  -8  11  -3   15.10    0.60
   8  11   3   14.90    0.60
  -8  11  -3   15.70    0.60
   9  11  -3   45.70    1.70
   9 -11   3   47.90    1.70
  -9  11   3   43.50    1.70
  -9  11   3   49.70    1.70
  -9  11  -3   48.90    1.70
  -9  11  -3   46.30    1.70
   0  12  -3   38.30    1.70
   0  12  -3   40.70    1.50
   0  12  -3   42.50    2.20
   0  12   3   39.90    1.80
   0  12  -3   42.00    1.50
   0  12  -3   40.80    1.50
   0  12  -3   40.10    1.70
   0  12  -3   37.70    1.60
   0  12  -3   41.80    1.50
   0  12   3   41.10    3.80
   0  12  -3   42.20    1.50
   0 -12  -3   40.90    1.50
   0  12   3   42.10    1.50
   0  12   3   40.50    1.70
   1  12  -3    6.50    0.50
   1  12  -3    6.70    0.30
   1  12  -3    6.40    0.40
   1  12  -3    7.00    0.30
  -1  12   3    6.70    0.40
  -1  12   3    5.60    2.00
   1  12  -3    7.00    0.40
  -1  12   3    6.30    0.50
   1  12  -3    6.10    0.50
   1  12  -3    5.50    1.30
  -1 -12  -3    6.70    0.30
   1  12  -3    6.90    0.40
  -1  12  -3    6.90    0.30
   1  12   3    6.80    0.30
  -1  12  -3    6.90    0.30
   1  12   3    4.50    2.10
   1  12   3    6.10    0.50
   1  12   3    6.40    0.50
   1 -12  -3    6.70    0.30
  -1  12  -3    6.20    0.40
  -1  12  -3    5.70    0.40
  -1  12  -3    7.10    0.50
  -1  12  -3    7.00    1.20
  -1  12  -3    6.20    0.40
  -1  12  -3    6.40    0.40
  -1  12  -3    6.90    0.40
  -1  12  -3    6.40    0.30
  -1  12  -3    7.00    0.30
  -2 -12  -3   11.10    0.50
   2  12  -3   12.30    1.60
   2  12  -3   11.90    0.50
   2  12  -3   12.50    0.70
   2  12  -3   12.70    0.50
   2  12  -3   12.40    0.50
  -2  12   3   12.20    0.50
   2  12  -3   11.90    0.50
   2  12  -3   11.00    0.70
  -2  12   3   12.90    2.40
   2  12  -3   12.20    0.50
  -2  12   3   11.00    0.90
   2 -12  -3   11.70    0.50
  -2  12  -3   10.50    1.30
   2  12   3   11.50    2.40
  -2  12  -3   11.30    0.70
  -2  12  -3   11.20    0.50
   2  12   3   11.70    0.50
   2  12   3   11.90    0.50
  -2  12  -3   11.80    0.50
  -2  12  -3   11.50    0.50
  -2  12  -3   11.60    0.50
  -2  12  -3   12.20    0.50
  -2  12  -3   11.40    0.60
   2  12   3   11.10    0.70
  -2  12  -3   10.70    0.60
  -2  12  -3   11.00    0.50
  -2  12  -3   12.70    0.50
   3  12  -3   17.50    0.70
   3  12  -3   18.00    0.70
   3  12  -3   14.70    1.70
  -3  12   3   16.20    0.90
  -3  12   3   17.40    0.70
  -3 -12  -3   15.80    0.70
  -3  12   3   15.10    3.30
   3  12  -3   15.60    0.80
  -3  12  -3   15.70    1.40
   3 -12  -3   16.60    0.70
  -3  12  -3   16.90    1.10
   3  12   3   16.90    0.90
  -3  12  -3   15.40    0.70
  -3  12  -3   17.20    0.70
   3  12   3   16.10    0.70
  -3  12  -3   15.50    0.80
  -3  12  -3   18.30    0.70
  -4  12   3    9.20    0.40
  -4  12   3    9.50    0.40
   4  12  -3   10.10    0.40
   4  12  -3    9.90    0.50
   4  12  -3    9.80    0.40
   4  12  -3    9.10    0.60
   4  12  -3   10.10    0.40
   4  12  -3    9.30    0.40
   4  12  -3    9.80    0.50
  -4  12  -3    9.60    0.40
  -4  12  -3    9.90    0.50
  -4  12  -3    9.80    0.40
  -4  12  -3    9.90    0.40
  -4  12  -3    9.80    0.40
  -4  12  -3    9.90    0.40
  -4  12  -3    9.70    0.40
  -4  12  -3   10.10    0.50
   5  12  -3    0.70    0.10
   5  12  -3    0.50    0.20
   5  12  -3    0.80    0.20
   5  12  -3    0.80    0.20
   5  12  -3    0.70    0.10
   5  12  -3    0.70    0.10
  -5  12   3    0.80    0.10
  -5  12  -3    0.70    0.10
  -5  12  -3    0.70    0.10
  -5  12  -3    0.60    0.10
  -5  12  -3    0.90    0.20
  -5  12  -3    0.80    0.20
  -5  12  -3    0.50    0.20
  -5  12  -3    0.70    0.10
  -5  12  -3    0.90    0.10
   6 -12   3    7.00    0.40
  -6  12   3    5.60    0.40
   6  12  -3    6.40    0.30
   6  12  -3    5.90    0.30
   6  12  -3    5.60    0.40
   6  12  -3    6.50    0.30
   6  12  -3    6.60    0.30
  -6  12  -3    5.90    0.30
  -6  12  -3    5.90    0.50
  -6  12  -3    6.20    0.30
  -6  12  -3    6.40    0.30
  -6  12  -3    6.10    0.30
  -6  12  -3    6.20    0.30
   6 -12  -3    6.80    0.40
  -6  12  -3    5.80    0.30
  -6  12  -3    6.20    0.30
   7  12  -3   43.90    1.60
   7  12  -3   46.50    1.70
  -7 -12  -3   43.70    1.80
   7  12  -3   41.60    1.60
  -7  12   3   46.80    1.70
   7  12  -3   44.60    1.60
   7 -12   3   44.20    1.70
  -7  12  -3   42.30    1.60
  -7  12  -3   45.30    1.60
  -7  12  -3   46.00    1.70
  -7  12  -3   43.20    1.60
  -7  12  -3   43.30    1.60
  -7  12  -3   44.40    1.60
   7 -12  -3   43.20    1.60
  -7  12  -3   46.20    1.60
  -8  12   3   17.50    0.70
   8 -12   3   18.30    0.70
   8  12  -3   17.80    0.70
   8  12  -3   17.50    0.70
  -8  12   3   17.90    0.70
  -8  12  -3   17.50    0.70
  -8  12  -3   16.80    0.70
  -8  12  -3   17.60    0.60
  -8  12  -3   17.40    0.70
  -8  12  -3   16.80    0.60
   0  13  -3    0.00    0.10
   0  13  -3    0.20    0.10
   0  13  -3   -0.10    0.10
   0  13   3   -0.10    0.10
   0  13  -3    0.10    0.10
   0  13  -3    0.00    0.10
   0  13  -3    0.00    0.20
   1  13  -3   71.69    2.80
   1  13  -3   74.19    2.70
  -1  13   3   72.09    2.80
  -1  13   3   72.99    2.70
   1  13  -3   75.09    2.70
   1  13  -3   73.69    2.70
   1  13  -3   73.69    2.70
   1  13  -3   73.69    2.70
   1  13  -3   74.79    2.70
  -1  13  -3   70.19    2.60
  -1  13  -3   73.59    2.70
  -1  13  -3   74.19    2.70
  -1  13  -3   74.19    2.70
  -1  13  -3   74.69    2.70
  -1  13  -3   72.19    2.70
   1  13   3   74.49    2.80
  -1  13  -3   74.09    2.80
  -1  13  -3   73.89    2.70
   2  13  -3    8.60    0.50
   2  13  -3    8.20    0.40
  -2  13   3    8.10    0.40
   2  13  -3    8.30    0.40
   2  13  -3    8.70    0.40
   2  13  -3    8.60    0.40
   2  13  -3    8.60    0.40
   2  13  -3    8.70    0.40
   2  13   3    9.30    0.60
  -2  13  -3    8.40    0.40
  -2  13  -3    8.60    0.40
  -2  13  -3    8.80    0.40
  -2  13  -3    9.30    0.40
  -2  13  -3    9.10    0.40
  -2  13  -3    8.70    0.40
  -2  13  -3    9.30    0.50
  -2  13  -3    9.00    0.40
   3  13  -3   42.20    1.60
   3  13  -3   42.10    1.70
   3  13  -3   42.30    1.50
   3  13  -3   42.10    1.60
   3  13  -3   42.30    1.50
  -3  13   3   41.00    1.50
   3  13  -3   42.30    1.60
  -3  13   3   41.30    1.60
   3  13  -3   44.20    1.60
  -3  13  -3   41.40    1.50
  -3  13  -3   42.00    1.60
  -3  13  -3   41.10    1.60
  -3  13  -3   41.10    1.50
  -3  13  -3   43.30    1.70
  -3  13  -3   41.40    1.50
  -3  13  -3   41.70    1.50
  -4  13   3   13.40    0.60
   4  13  -3   13.90    0.60
   4  13  -3   13.60    0.60
   4  13  -3   13.90    0.60
   4  13  -3   13.50    0.70
   4  13  -3   14.30    0.60
   4  13  -3   14.20    0.60
  -4  13  -3   13.40    0.60
  -4  13  -3   13.90    0.60
  -4  13  -3   13.70    0.50
  -4  13  -3   13.70    0.60
  -4  13  -3   14.00    0.60
  -4  13  -3   13.30    0.60
  -5  13   3    0.30    0.10
   5  13  -3    0.40    0.20
   5  13  -3    0.30    0.10
  -5  13   3    0.30    0.10
   5  13  -3    0.20    0.10
   5  13  -3    0.30    0.10
   5  13  -3    0.20    0.10
   5  13  -3    0.30    0.10
  -5  13  -3    0.30    0.10
  -5  13  -3    0.30    0.10
  -5  13  -3    0.30    0.10
  -5  13  -3    0.40    0.10
   5 -13  -3    0.30    0.10
  -5  13  -3    0.30    0.10
  -6  13   3    2.20    0.20
   6  13  -3    2.00    0.20
   6  13  -3    1.80    0.10
   6 -13   3    1.80    0.30
   6  13  -3    1.60    0.20
   6  13  -3    2.30    0.20
   6  13  -3    1.70    0.20
  -6  13  -3    2.30    0.20
   6 -13  -3    1.90    0.20
  -6  13  -3    2.20    0.20
  -6  13  -3    2.20    0.10
  -6  13  -3    2.00    0.10
  -6  13  -3    2.10    0.10
  -6  13  -3    2.10    0.20
   7  13  -3    0.30    0.10
   7 -13   3    0.30    0.10
  -7  13   3    0.50    0.10
  -7  13   3    0.50    0.10
  -7  13  -3    0.40    0.10
  -7  13  -3    0.50    0.10
  -7  13  -3    0.40    0.10
   0  14  -3    4.80    0.30
   0  14  -3    4.80    0.30
   0  14   3    4.20    0.30
   0  14  -3    4.60    0.30
   0  14  -3    5.30    0.40
   0  14  -3    4.80    0.30
   0  14  -3    4.70    0.30
   0  14  -3    4.40    0.30
   1  14  -3   56.69    2.10
   1  14  -3   58.49    2.10
  -1  14   3   56.39    2.10
   1  14  -3   59.69    2.10
   1  14  -3   56.39    2.10
   1  14  -3   58.89    2.30
   1  14  -3   57.69    2.10
   1  14  -3   59.99    2.10
  -1  14  -3   58.69    2.10
  -1  14  -3   55.99    2.10
  -1  14  -3   57.19    2.10
  -1  14  -3   58.09    2.10
  -1  14  -3   58.19    2.10
  -1  14  -3   58.29    2.10
   1  14   3   58.99    2.20
  -1  14  -3   58.69    2.20
   2  14  -3    0.80    0.20
   2  14  -3    0.70    0.10
   2  14  -3    0.80    0.10
  -2  14   3    0.80    0.20
   2  14  -3    0.70    0.20
   2  14  -3    0.70    0.20
   2  14  -3    0.90    0.10
   2  14   3    0.70    0.20
  -2  14  -3    0.70    0.10
  -2  14  -3    0.50    0.20
  -2  14  -3    0.70    0.20
  -2  14  -3    0.70    0.10
  -2  14  -3    0.80    0.20
  -2  14  -3    0.60    0.10
  -2  14  -3    0.50    0.10
   3  14  -3    0.10    0.10
   3  14  -3    0.50    0.10
   3  14  -3    0.10    0.10
   3  14  -3    0.20    0.20
   3  14  -3    0.20    0.10
   3  14  -3    0.20    0.20
  -3  14   3    0.10    0.10
   3  14  -3    0.10    0.10
  -3  14   3    0.00    0.10
  -3  14  -3    0.20    0.10
  -3  14  -3    0.10    0.10
  -3  14  -3    0.20    0.10
   3  14   3    0.50    0.20
  -3  14  -3    0.20    0.10
  -3  14  -3    0.10    0.10
  -3  14  -3    0.10    0.10
  -3  14  -3    0.40    0.20
   4  14  -3    3.00    0.20
   4  14  -3    3.00    0.20
   4  14  -3    3.10    0.20
   4  14  -3    3.30    0.20
   4  14  -3    3.10    0.30
   4  14  -3    3.30    0.20
  -4  14   3    3.30    0.20
  -4  14  -3    3.40    0.30
  -4  14  -3    3.00    0.20
   4 -14  -3    2.80    0.20
  -4  14  -3    3.00    0.20
  -4  14  -3    3.20    0.20
   4  14   3    3.40    0.30
  -4  14  -3    3.30    0.20
  -4  14  -3    3.00    0.20
   5 -14   3   -0.10    0.10
   5  14  -3    0.00    0.10
   5  14  -3    0.00    0.10
  -5  14   3    0.00    0.10
   5  14  -3    0.00    0.10
  -5  14   3    0.00    0.10
   5  14  -3    0.00    0.10
  -5  14  -3    0.00    0.10
  -5  14  -3    0.10    0.10
   5 -14  -3    0.10    0.10
  -5  14  -3    0.00    0.10
  -5  14  -3    0.10    0.10
   5  14   3    0.00    0.10
  -6  14   3   10.30    0.40
   6  14  -3    9.40    0.40
  -6  14   3    9.60    0.40
   6  14  -3   11.30    0.60
   6 -14   3    9.20    0.50
  -6  14  -3   10.60    0.40
  -6  14  -3    9.80    0.40
   0  15  -3    0.00    0.10
   0  15  -3    0.00    0.10
   0  15  -3    0.00    0.10
   0  15  -3    0.00    0.10
   0  15  -3    0.00    0.10
   0  15   3    0.10    0.10
   0  15  -3    0.00    0.10
   0  15  -3    0.00    0.10
   0  15   3   -0.10    0.10
   1  15  -3    0.40    0.10
   1  15  -3    0.50    0.10
   1  15  -3    0.40    0.10
   1  15  -3    0.30    0.10
  -1  15   3    0.30    0.10
   1  15  -3    0.30    0.10
  -1  15   3    0.30    0.10
   1  15  -3    0.30    0.10
   1  15  -3    0.30    0.10
   1  15   3    0.30    0.10
  -1  15  -3    0.20    0.10
  -1  15  -3    0.30    0.10
   1  15   3    0.40    0.10
  -1  15  -3    0.40    0.10
  -1  15  -3    0.30    0.10
  -1  15  -3    0.40    0.10
  -1  15  -3    0.30    0.10
   2  15  -3    3.20    0.20
  -2  15   3    3.60    0.20
   2  15  -3    3.10    0.20
   2  15  -3    3.40    0.20
   2  15  -3    3.50    0.20
  -2  15   3    3.50    0.20
   2  15  -3    3.70    0.30
   2  15  -3    3.30    0.20
   2  15  -3    3.60    0.20
  -2  15  -3    3.70    0.20
   2  15   3    3.40    0.20
  -2  15  -3    3.50    0.20
  -2  15  -3    3.70    0.30
  -2  15  -3    3.50    0.20
   2  15   3    3.40    0.30
  -2  15  -3    3.70    0.20
  -2  15  -3    3.50    0.20
  -3  15   3    5.50    0.30
   3  15  -3    5.70    0.40
   3  15  -3    5.70    0.30
   3  15  -3    5.40    0.20
   3  15  -3    5.60    0.30
   3  15  -3    5.70    0.20
  -3  15  -3    5.80    0.30
  -3  15  -3    6.00    0.30
  -3  15  -3    5.60    0.30
  -3  15  -3    5.70    0.30
  -3  15  -3    5.60    0.30
   3  15   3    5.90    0.30
  -3  15  -3    5.10    0.20
   4  15  -3    2.20    0.10
   4  15  -3    2.50    0.20
  -4  15   3    2.30    0.10
   4  15  -3    2.00    0.10
  -4  15   3    2.30    0.20
   4  15  -3    2.10    0.10
  -4  15  -3    2.00    0.10
  -4  15  -3    2.50    0.10
  -4  15  -3    2.30    0.10
   4  15   3    2.20    0.20
  -4  15  -3    2.50    0.20
   4  15   3    2.60    0.20
   4 -15  -3    2.20    0.20
   5  15  -3   42.20    1.50
   5 -15   3   36.50    1.50
  -5  15   3   39.00    1.40
  -5  15   3   39.70    1.40
   5  15  -3   43.90    1.50
  -5  15  -3   39.80    1.40
   5  15   3   39.30    1.40
   5  15   3   41.60    1.50
  -5  15  -3   35.70    1.40
   0  16  -3   18.40    0.70
   0  16   3   18.40    0.70
   0  16  -3   19.00    0.90
   0  16  -3   18.40    0.70
   0  16   3   18.00    0.70
  -1  16   3    0.40    0.10
   1  16  -3    0.40    0.10
   1  16  -3    0.60    0.20
   1  16  -3    0.40    0.10
  -1  16   3    0.40    0.10
   1  16  -3    0.30    0.10
  -1  16  -3    0.30    0.10
   1  16   3    0.50    0.10
  -1  16  -3    0.30    0.10
  -1  16  -3    0.40    0.10
   1  16   3    0.40    0.10
  -1  16  -3    0.50    0.10
  -2  16   3    2.50    0.20
   2  16  -3    2.80    0.20
   2  16  -3    2.40    0.10
   2  16  -3    2.50    0.10
  -2  16   3    2.60    0.10
  -2  16  -3    2.60    0.20
  -2  16  -3    2.50    0.10
  -2  16  -3    2.60    0.10
   2  16   3    2.60    0.10
   2  16   3    2.50    0.20
  -2  16  -3    2.30    0.10
  -3  16   3   33.30    1.30
   3  16  -3   39.30    1.30
  -3  16   3   37.30    1.30
  -3  16   3   33.80    1.30
   3  16  -3   38.20    1.40
   3  16   3   36.50    1.30
  -3  16  -3   37.20    1.30
  -3  16  -3   36.90    1.30
   3  16   3   36.70    1.30
   0   0  -4 4400.76  155.68
   0   0  -4 4401.16  155.88
   1   0  -4   89.19    5.00
  -1   0   4   88.89    3.30
   1   0  -4   87.69    3.30
   1   0  -4   91.29    3.40
  -1   0  -4   85.49    4.50
  -1   0  -4   85.19    3.20
  -1   0  -4   86.09    5.00
   2   0  -4  125.69    4.60
   2   0  -4  125.69    4.70
   2   0  -4  122.09    6.90
   2   0   4  122.49    4.40
  -2   0   4  131.59    4.70
  -2   0  -4  128.89    4.60
   2   0   4  114.29    4.70
   3   0   4   67.89    2.80
  -3   0  -4   69.69    2.70
  -3   0  -4   72.89    2.80
   3   0  -4   73.29    2.80
  -3   0  -4   78.79   10.60
   3   0   4   66.79    2.50
  -3   0   4   73.29    2.90
   3   0  -4   70.89    5.80
  -3   0  -4   71.79    2.60
   3   0  -4   73.39    2.60
  -3   0   4   69.09    2.50
   4   0   4  149.69    5.90
  -4   0  -4  163.08    6.20
  -4   0  -4  157.58    6.00
   4   0  -4  144.49    9.70
  -4   0   4  162.58    6.10
   4   0  -4  153.18    5.90
   4   0   4  151.08    5.50
  -4   0   4  160.38    5.50
   5   0   4   94.69    3.80
  -5   0   4   93.89    3.30
   5   0   4   89.39    3.30
  -5   0  -4   91.39    3.60
   5   0  -4   91.49    3.30
   5   0  -4   98.29    8.70
   5   0  -4   90.79    3.70
  -5   0  -4   87.39    3.30
  -6   0  -4   69.69    2.80
  -6   0   4   80.29    2.70
   6   0  -4   73.89    2.70
  -6   0  -4   68.49    2.70
   6   0   4   75.19    2.70
   6   0  -4   76.79    2.70
  -6   0  -4   72.89    3.20
  -6   0  -4   80.69    2.80
   6   0  -4   68.49    9.80
   6   0   4   73.99    2.70
  -7   0  -4   41.50    1.60
   7   0  -4   37.70    1.40
  -7   0  -4   38.60    1.40
  -7   0  -4   36.20    1.40
   7   0   4   38.30    1.50
  -7   0  -4   36.40    1.50
   7   0  -4   49.60   11.40
   7   0   4   38.70    1.50
  -7   0   4   39.40    1.50
  -7   0  -4   37.50    1.40
  -7   0  -4   40.60    1.40
  -7   0  -4   38.00    1.40
   7   0  -4   39.30    1.50
  -7   0  -4   35.90    1.40
   8   0  -4  215.68    8.10
  -8   0  -4  211.08    7.90
  -8   0  -4  200.18    8.00
  -8   0  -4  231.88    8.00
  -8   0  -4  212.88    7.90
  -8   0  -4  243.28    8.70
  -8   0  -4  228.68    8.00
   8   0  -4  217.48    7.90
   8   0  -4  257.77   19.60
   8   0   4  236.08    8.00
  -8   0  -4  237.48    8.00
   8   0   4  219.38    8.00
  -8   0  -4  217.28    7.90
  -9   0  -4   14.20    0.60
  -9   0   4   14.80    0.70
  -9   0   4   15.30    0.90
  -9   0  -4   15.10    0.60
   9   0  -4   13.20   12.30
   9   0   4   15.60    0.70
  -9   0  -4   13.90    0.70
  -9   0  -4   14.50    0.70
   9   0  -4   14.80    0.60
  -9   0  -4   14.10    0.60
   9   0  -4   15.20    0.70
   9   0   4   14.50    0.70
  -9   0  -4   18.60    2.10
  -9   0  -4   14.70    0.70
  10   0  -4  581.44   50.39
  10   0  -4  518.05   18.00
 -10   0  -4  508.75   19.20
 -10   0  -4  509.05   18.00
 -10   0  -4  496.75   18.10
 -11   0  -4    0.00    0.10
  11   0   4    0.30    0.10
 -11   0  -4    0.10    0.10
  12   0   4   18.00    0.70
 -12   0  -4   18.00    0.70
 -12   0  -4   15.70    0.70
   0   1  -4    0.10    0.10
   0  -1  -4   -1.70    2.70
   0  -1  -4   -0.80    1.90
   0  -1  -4    0.30    0.20
   0  -1  -4    0.30    0.10
  -1   1   4   14.50    0.60
   1   1  -4   15.00    0.60
   1   1  -4   15.60    0.60
  -1   1   4   17.30    0.80
   1   1  -4   16.90    2.20
   1  -1   4   16.70    0.70
   1   1  -4   16.10    0.70
  -1  -1  -4   18.00    4.10
  -1  -1  -4   16.00    0.80
  -1  -1  -4   16.20    2.90
  -1  -1  -4   17.20    0.70
   1   1  -4   17.50    0.80
   1  -1  -4   16.40    0.60
   1  -1  -4   18.30    3.60
   1  -1  -4   16.50    0.80
  -1   1  -4   15.30    0.60
  -1   1  -4   15.10    0.60
  -1   1  -4   15.20    0.60
  -1  -1   4   17.30    0.70
  -1   1  -4   13.40    2.40
   1   1   4   15.80    0.60
   2   1  -4  134.09    5.10
  -2   1   4  145.09    5.20
  -2  -1  -4  141.49    5.10
   2   1  -4  132.79    6.70
   2  -1   4  129.99    5.00
   2   1  -4  137.19    5.00
  -2  -1  -4  137.69    5.10
   2   1   4  137.19    5.10
  -2   1  -4  119.29    7.60
   2   1   4  136.79    4.90
   2  -1  -4  134.99    8.00
  -2  -1   4  145.59    5.10
   2  -1  -4  143.69    5.20
  -2   1  -4  137.59    5.00
  -3   1   4  217.78    7.70
   3   1  -4  200.78    7.50
  -3  -1  -4  209.98    7.60
   3  -1   4  196.78    7.30
   3  -1   4  207.48    7.80
   3   1  -4  209.88   10.00
  -3  -1  -4  207.88    7.50
  -3  -1   4  219.18    7.70
   3  -1  -4  209.18   10.90
   3   1   4  201.08    7.60
  -3   1  -4  209.98    7.50
   3  -1  -4  204.98    7.60
  -3  -1   4  183.18    7.30
   4  -1   4  164.58    6.40
  -4  -1  -4  168.88    6.40
  -4   1   4  181.18    6.60
   4  -1   4  167.08    6.00
   4   1  -4  170.98    6.40
  -4   1  -4  174.38    6.50
  -4  -1   4  183.58    6.60
  -4  -1   4  176.58    6.00
   4   1   4  163.08    6.40
  -4   1  -4  134.39   18.60
  -4   1  -4  162.68    6.30
   4  -1  -4  171.28    6.50
   4  -1  -4  161.18   10.70
   5   1  -4    2.20    0.10
  -5  -1  -4    2.50    0.70
   5  -1   4    2.50    0.20
  -5   1   4    2.10    0.20
   5   1  -4    0.90    3.70
  -5   1   4    3.10    0.70
   5   1  -4    2.20    0.20
   5   1  -4    2.20    0.40
  -5  -1  -4    1.80    0.20
  -5  -1  -4    3.10    0.70
   5  -1   4    1.90    0.50
  -5  -1   4    2.30    0.60
   5   1   4    2.00    0.50
  -5   1  -4    1.80    0.40
  -5   1  -4    1.70    0.50
   5  -1  -4    2.90    0.50
  -5  -1   4    2.20    0.20
  -5   1  -4    1.90    0.20
   5  -1  -4    2.20    0.10
   5  -1  -4    2.80    4.90
   5   1   4    2.30    0.20
  -6  -1  -4   99.89    3.80
   6  -1   4   98.99    3.70
  -6   1   4  108.99    3.70
  -6  -1  -4  105.59    4.20
   6   1  -4   99.79    3.70
  -6  -1  -4   93.99    3.70
   6   1  -4  112.89   10.10
   6   1  -4  101.49    3.70
  -6  -1  -4  102.09    3.80
   6   1  -4  101.49    3.70
   6  -1   4  105.09    3.70
   6   1   4  104.29    3.70
  -6   1  -4  101.39    3.70
  -6   1  -4  107.89    4.10
   6  -1  -4  107.09    3.70
   6   1   4  105.49    3.70
  -6  -1   4  107.39    3.70
  -6   1  -4   94.79    3.70
  -6   1  -4  104.79    3.80
  -6   1  -4  101.59    3.80
   6  -1  -4  100.19    3.70
   6  -1  -4  112.39   12.20
   7  -1   4  179.68    6.30
   7   1  -4  173.38    6.30
  -7  -1  -4  171.48    6.30
  -7  -1  -4  171.68    6.20
   7   1  -4  178.38    6.20
  -7  -1  -4  170.28    6.30
   7  -1   4  169.18    6.30
  -7  -1  -4  173.48    6.20
  -7  -1  -4  170.98    6.30
  -7   1  -4  171.98    6.20
   7  -1  -4  174.28    6.20
  -7   1  -4  170.38    6.20
   7   1   4  180.58    6.30
  -7   1  -4  188.58    6.90
   7  -1  -4  169.48    6.30
   7  -1  -4  167.98   15.60
   7   1   4  177.08    6.20
   7   1   4  181.68    6.30
  -7  -1   4  181.68    6.30
  -7   1  -4  169.38    6.20
  -7   1  -4  170.28    6.20
  -7   1  -4  173.58    6.30
  -7   1  -4  173.88    6.20
  -7   1  -4  171.88    6.20
  -7   1  -4  176.98    6.30
  -7   1  -4  179.48    6.20
  -8  -1  -4  703.93   25.20
  -8  -1  -4  731.13   25.10
   8   1  -4  742.73   34.20
  -8  -1  -4  719.63   25.80
  -8  -1  -4  710.53   25.10
  -8  -1  -4  708.93   25.10
   8   1  -4  642.14   25.20
   8  -1  -4  771.02   35.30
  -8   1  -4  713.53   25.70
   8  -1  -4  714.63   25.20
  -8   1  -4  715.53   25.10
  -8   1  -4  702.03   25.10
   9   1  -4    7.10   11.80
   9  -1   4    0.40    0.10
   9   1  -4    0.40    0.20
  -9  -1  -4    0.80    0.20
  -9  -1  -4    0.50    0.20
  -9  -1  -4    0.50    0.20
  -9  -1  -4    0.20    0.10
   9   1  -4    0.50    0.10
  -9  -1  -4    0.40    0.10
  -9   1   4    0.40    0.20
  -9   1   4    0.30    0.10
  -9  -1  -4    0.50    0.10
  -9  -1  -4   -1.10    1.30
   9  -1   4    0.40    0.10
  -9  -1   4    0.50    0.10
   9   1   4    0.50    0.10
  -9   1  -4    0.30    0.20
  -9   1  -4    0.50    0.20
  -9   1  -4    0.40    0.10
  -9   1  -4    0.40    1.10
  -9   1  -4    0.40    0.10
   9  -1  -4    0.30    0.10
   9  -1  -4  -14.00   16.80
   9   1   4    0.40    0.10
  -9   1  -4    0.30    0.10
  -9   1  -4    0.30    0.10
  10   1  -4    5.60   17.20
 -10  -1  -4    1.50    0.20
 -10  -1  -4    1.50    0.20
  10   1  -4    0.90    0.10
  10  -1  -4    1.00    0.10
 -10   1  -4    1.20    0.20
 -10   1  -4    1.10    0.30
  10  -1  -4  -31.50   26.80
 -10   1  -4    0.90    1.70
 -11  -1  -4    3.30    0.30
  11  -1   4    3.20    0.20
 -11   1  -4    2.80    0.20
 -11   1  -4    3.20    0.20
  11   1   4    3.30    0.20
 -11   1  -4    3.60    0.20
  12   1  -4  157.58    5.50
 -12  -1  -4  150.78    5.50
  12  -1   4  152.88    5.60
 -12  -1  -4  158.98    5.60
 -12   1  -4  152.58    5.50
 -12   1  -4  158.18    5.60
  12   1   4  163.68    5.60
   0  -2  -4 1907.21   69.49
   1   2  -4   15.00    0.60
  -1  -2  -4   12.80    0.70
   1   2  -4   13.70    0.50
  -1  -2  -4   11.90    2.70
   1   2  -4   15.10    0.50
   1   2  -4   13.00    0.60
  -1   2   4   13.10    0.80
  -1  -2  -4   13.70    0.70
   1  -2  -4   12.30    3.10
  -1   2  -4   14.80    0.50
  -1  -2   4   13.40    0.60
   1   2   4   13.10    0.50
  -1   2  -4   14.00    0.50
   1  -2  -4   12.40    0.80
  -2   2   4   92.19    3.40
  -2   2   4   98.99    3.80
   2  -2   4   97.59    3.50
   2   2  -4   91.59    3.60
   2   2  -4   86.69    5.00
   2   2  -4   91.79    3.50
  -2  -2  -4   95.29    3.70
  -2   2  -4   98.19    6.00
  -2   2  -4   96.59    3.50
   2  -2  -4   96.49    7.20
  -2  -2   4  103.59    3.70
  -2   2  -4  101.19    3.40
   2  -2  -4   95.19    3.70
   2   2   4   96.19    3.40
   2   2   4   94.49    3.70
  -2   2  -4   92.19    3.50
  -3  -2  -4   62.39    2.60
  -3   2   4   67.19    2.70
  -3  -2  -4   65.69    2.30
  -3  -2  -4   63.99    2.60
   3  -2   4   61.09    2.30
   3   2  -4   63.49    2.30
   3  -2   4   58.69    2.50
   3   2  -4   65.89    2.30
  -3  -2   4   66.49    2.60
  -3  -2   4   58.39    2.30
  -3   2  -4   67.59    2.30
   3   2   4   60.29    2.60
   3   2   4   61.29    2.30
  -3   2  -4   62.39    2.50
   3  -2  -4   65.59    2.30
   3  -2  -4   61.09    2.70
   3  -2  -4   54.39    6.90
   3  -2  -4   64.89    2.20
  -4  -2  -4  137.59    5.20
  -4  -2  -4  133.09    5.30
   4  -2   4  125.29    4.70
  -4   2   4  136.89    5.40
  -4  -2  -4  132.79    4.80
   4   2  -4  127.39    5.00
   4   2  -4  129.09    8.80
  -4  -2   4  131.39    4.70
   4  -2  -4  136.99   10.50
   4   2   4  134.69    5.20
   4   2   4  130.89   30.90
  -4  -2   4  134.69    5.30
   4  -2  -4  130.09    5.20
   4   2   4  139.49    4.80
   4   2   4  138.99    4.80
  -4   2  -4  128.09    5.10
  -4   2  -4  125.99   15.80
   4  -2  -4  135.29    4.70
   5   2  -4  126.59    9.00
   5  -2   4  129.59    5.10
  -5   2   4  132.99    4.70
  -5   2   4  129.29    5.90
  -5   2   4  132.39    5.60
  -5  -2  -4  127.49    5.10
   5   2  -4  136.49    4.70
   5  -2   4  127.29    4.60
   5  -2   4  123.39    4.70
  -5  -2  -4  131.19    4.70
  -5   2  -4  135.59    4.70
  -5  -2   4  137.59    5.50
  -5   2  -4  130.59    5.00
   5  -2  -4  129.39   11.60
  -5  -2   4  131.49    4.70
   5  -2  -4  130.59    4.60
   5   2   4  131.09    4.70
   5  -2  -4  130.79    5.40
   5   2   4  131.19    5.30
   6   2  -4    1.40    0.20
   6   2  -4    0.90    0.20
   6   2  -4   -3.30    4.60
  -6  -2  -4    1.20    0.20
  -6  -2  -4    1.90    0.70
  -6   2   4    1.40    0.20
   6   2  -4    1.20    0.10
  -6  -2  -4    1.30    0.30
   6  -2   4    1.40    0.20
   6   2  -4    1.30    0.20
  -6   2  -4    1.20    0.20
   6  -2  -4    1.30    0.10
  -6   2  -4    1.10    0.20
  -6   2  -4    1.40    0.20
   6  -2  -4    1.20    0.10
   6   2   4    1.60    0.10
  -6   2  -4    0.80    0.20
   6  -2  -4    8.00    7.40
   6  -2  -4    1.20    0.20
  -6  -2   4    1.00    0.20
  -6   2  -4    0.90    0.20
  -6   2  -4    1.30    0.20
  -6   2  -4    1.50    0.50
  -6   2  -4    1.20    0.20
   6   2   4    1.60    0.20
   7   2  -4   26.40    1.00
   7   2  -4   20.10    6.70
  -7   2   4   27.70    1.20
   7   2  -4   26.50    1.10
   7  -2   4   25.30    1.10
  -7  -2  -4   25.40    1.00
   7  -2   4   26.40    1.00
  -7  -2  -4   26.50    1.10
  -7  -2  -4   25.40    1.10
  -7  -2  -4   27.10    2.90
  -7  -2  -4   25.30    1.00
  -7   2   4   26.90    1.00
   7   2  -4   24.80    1.00
  -7  -2  -4   24.60    1.00
   7   2  -4   25.20    1.00
  -7   2  -4   25.50    1.00
   7  -2  -4   25.30    1.00
   7  -2  -4   31.70   10.30
  -7   2  -4   26.00    1.00
   7  -2  -4   24.40    1.00
  -7   2  -4   24.60    1.00
  -7  -2   4   26.70    1.00
  -7   2  -4   27.40    1.00
   7  -2  -4   25.60    1.00
  -7   2  -4   25.50    1.00
   7   2   4   27.50    1.00
  -7   2  -4   25.50    1.00
   7   2   4   26.80    1.00
  -7   2  -4   26.90    1.10
  -7   2  -4   25.80    1.70
   7   2   4   25.50    1.00
  -7   2  -4   25.20    1.10
  -8  -2  -4   44.80    1.70
   8   2  -4   44.50    1.70
   8   2  -4   51.39    9.90
   8  -2   4   45.60    1.70
  -8  -2  -4   40.60    1.80
  -8   2   4   49.30    1.70
  -8  -2  -4   46.70    1.70
   8  -2   4   46.30    1.80
  -8  -2  -4   45.30    1.80
  -8  -2  -4   49.00    2.90
  -8   2   4   41.50    2.10
   8   2  -4   45.20    1.70
   8   2  -4   45.30    1.70
   8   2   4   43.40    1.70
  -8   2  -4   46.10    1.70
  -8   2  -4   46.10    1.70
   8  -2  -4   29.50   12.00
   8  -2  -4   45.10    1.70
  -8   2  -4   46.70    1.80
  -8   2  -4   46.20    1.70
   8   2   4   47.40    1.70
   8  -2  -4   42.70    1.70
  -8   2  -4   47.50    2.50
  -8  -2   4   48.00    1.70
  -8   2  -4   41.10    1.80
   8   2   4   47.00    1.70
  -9  -2  -4   27.70    2.70
   9  -2   4   28.30    1.10
  -9  -2  -4   25.60    1.30
   9   2  -4   26.90    1.10
  -9  -2  -4   29.10    1.10
   9   2  -4   29.30    1.10
  -9   2   4   27.80    1.30
   9   2  -4   20.00   11.90
   9  -2   4   28.30    1.10
   9   2  -4   29.10    1.10
  -9  -2  -4   27.80    1.10
  -9  -2  -4   27.40    1.10
  -9   2   4   29.30    1.10
   9   2  -4   27.00    1.10
  -9   2  -4   29.80    2.20
   9  -2  -4   22.10   16.80
  -9   2  -4   29.30    1.10
  -9   2  -4   29.60    1.20
  -9   2  -4   28.40    1.10
  -9   2  -4   28.40    1.10
  -9   2  -4   29.00    1.10
   9   2   4   28.40    1.10
  -9   2  -4   27.30    1.20
  -9  -2   4   28.20    1.10
   9   2   4   29.10    1.10
  -9   2  -4   29.40    1.10
  10  -2   4  314.57   11.40
 -10   2   4  328.27   11.40
  10   2  -4  320.07   32.90
  10   2  -4  320.97   11.30
 -10  -2  -4  326.77   11.40
  10  -2  -4  323.07   11.30
 -10   2  -4  313.07   11.40
  10   2   4  310.27   11.40
 -10   2  -4  316.17   12.10
 -10   2  -4  322.17   11.30
 -10   2  -4  328.27   11.40
 -11  -2  -4    1.40    0.20
  11  -2   4    1.60    0.20
 -11   2   4    1.40    0.20
 -11   2  -4    1.40    0.20
 -11   2  -4    1.20    0.20
  11  -2  -4    1.20    0.10
  11   2   4    1.40    0.20
 -11   2  -4    1.00    0.20
 -12  -2  -4    2.90    0.20
  12   2  -4    3.50    0.20
 -12   2   4    2.60    0.30
 -12   2  -4    2.70    0.20
   0   3  -4    0.10    0.10
   0   3   4    0.30    0.10
   0  -3  -4   -0.40    2.90
   0  -3  -4    0.00    0.10
   0  -3  -4    0.10    0.20
   0   3  -4    0.00    0.10
   0  -3  -4    0.20    0.20
  -1  -3  -4  115.89    4.40
  -1  -3  -4  119.09    4.40
  -1   3   4  120.99    4.40
   1   3  -4  113.89    4.10
  -1  -3  -4  107.89    7.50
  -1   3   4  110.59    4.10
  -1   3  -4  113.19    4.10
   1  -3  -4  113.89    8.20
   1  -3  -4  115.89    4.40
  -2  -3  -4   50.59    1.80
  -2   3   4   50.29    2.20
  -2  -3  -4   53.49    2.10
   2   3  -4   45.80    1.80
   2   3  -4   53.29    3.70
   2   3  -4   47.70    1.80
   2   3  -4   49.90    2.00
   2   3  -4   51.09    1.90
  -2  -3  -4   51.29    2.10
  -2   3   4   48.30    1.80
  -2   3   4   44.40    1.80
   2  -3   4   47.60    1.90
  -2   3  -4   47.80    1.80
  -2   3  -4   55.49    6.80
   2  -3  -4   50.29    2.40
   2   3   4   47.70    1.80
   2  -3  -4   50.39    1.80
  -2   3  -4   44.90    1.80
  -2  -3   4   54.69    2.00
   2  -3  -4   49.70    6.70
  -2   3  -4   51.09    1.80
  -2   3  -4   48.60    1.80
  -3  -3  -4   38.00    1.90
  -3  -3  -4   39.50    1.50
  -3  -3  -4   40.90    1.40
   3   3  -4   41.70    1.50
  -3  -3  -4   38.00    1.80
  -3   3   4   37.20    1.50
  -3   3   4   45.60    2.00
   3  -3   4   40.20    1.70
   3   3  -4   39.30    1.40
  -3   3   4   40.30    1.50
   3  -3   4   37.40    1.40
   3   3   4   42.00    1.50
   3   3   4   39.70    1.50
   3  -3  -4   40.40    1.90
   3   3   4   17.60    8.40
  -3   3  -4   38.40    1.70
  -3   3  -4   42.70    1.50
  -3  -3   4   39.70    1.40
  -3  -3   4   40.00    1.80
   3  -3  -4   41.80    1.40
   3  -3  -4   32.20    6.60
   3  -3  -4   39.80    1.40
   3   3   4   36.50    2.00
   4  -3   4    0.70    0.30
  -4   3   4    1.10    0.20
  -4  -3  -4    0.70    0.40
  -4   3   4    0.80    0.40
   4   3  -4    2.00    2.80
   4   3  -4    1.00    0.20
   4   3  -4    2.00    0.40
  -4  -3  -4    2.00    0.90
  -4   3  -4    0.50    0.30
   4   3   4    1.10    0.10
   4  -3  -4    9.40    5.50
  -4   3  -4    2.60    8.70
  -4   3  -4    0.70    0.30
   4   3   4    2.50    0.50
   4  -3  -4    0.50    0.30
   4   3   4   -0.80   10.40
  -4  -3   4    0.90    0.10
   5   3  -4    4.00    0.30
  -5   3   4    3.80    0.30
  -5   3   4    5.00    0.30
  -5  -3  -4    4.70    0.20
   5   3  -4    4.50    0.20
   5  -3   4    4.30    0.70
  -5  -3  -4    6.80    1.00
  -5   3   4    9.10    2.10
   5   3  -4    2.20    3.60
   5  -3  -4    4.60    0.20
  -5  -3   4    4.90    0.20
  -5   3  -4    4.40    0.70
   5   3   4    3.80    0.20
   5   3   4    4.50    0.70
   5   3   4   -1.90   23.90
  -5   3  -4    3.70    0.30
   5  -3  -4   12.40    7.00
   5   3   4    4.70    0.20
   5  -3  -4    4.90    0.20
   5  -3  -4    5.00    0.70
   6   3  -4  156.58    5.60
  -6  -3  -4  158.98    5.60
  -6   3   4  160.88    5.50
   6   3  -4  145.89    5.40
  -6  -3  -4  150.98    5.60
   6  -3   4  157.08    5.50
  -6  -3  -4  147.89    5.50
  -6  -3  -4  146.59    5.50
  -6  -3  -4  155.48    6.10
   6   3  -4  154.78    5.50
  -6   3   4  154.38    5.60
   6   3  -4  151.98    5.50
   6   3  -4  155.08   11.30
   6   3  -4  157.88    5.50
   6  -3  -4  152.48    5.50
   6   3   4  159.58    5.50
   6  -3  -4  157.78   16.30
   6   3   4  152.28    5.50
  -6   3  -4  143.99    5.50
  -6   3  -4  157.48    5.50
  -6   3  -4  155.68    5.90
  -6   3  -4  157.58    5.60
   6  -3  -4  156.88    5.50
  -6   3  -4  151.78    5.50
  -6  -3   4  158.18    5.50
   6  -3  -4  154.48    5.40
   6   3   4  161.58    5.60
  -6   3  -4  149.79    5.40
  -6   3  -4  151.08    5.50
  -6   3  -4  147.99    5.50
   6  -3  -4  142.39    5.50
   7   3  -4    4.60    0.20
  -7  -3  -4    4.80    1.10
   7   3  -4    5.10    0.30
   7  -3   4    4.70    0.30
   7  -3   4    4.40    0.30
   7   3  -4    4.40    0.30
   7   3  -4    5.20    0.40
  -7  -3  -4    5.40    0.40
  -7  -3  -4    5.00    0.30
  -7  -3  -4    4.30    0.30
   7   3  -4    4.70    0.30
  -7   3   4    4.30    0.40
   7   3  -4    4.60    0.40
   7   3  -4    1.00    6.40
  -7  -3  -4    4.60    0.30
  -7   3   4    5.50    0.30
  -7   3  -4    4.60    0.30
  -7   3  -4    6.00    1.10
  -7   3  -4    4.80    0.30
   7   3   4    4.80    0.30
  -7   3  -4    4.90    0.30
   7  -3  -4    4.90    0.30
  -7   3  -4    5.00    0.30
  -7   3  -4    5.20    0.40
  -7  -3   4    5.10    0.30
  -7   3  -4    5.10    0.30
   7   3   4    5.20    0.30
   7   3   4    4.80    0.30
  -7   3  -4    4.30    0.40
   8   3  -4  335.57   11.10
  -8   3   4  328.87   11.30
   8   3  -4  304.17   11.00
  -8  -3  -4  304.27   11.20
   8  -3   4  319.17   11.10
  -8  -3  -4  307.07   11.10
  -8  -3  -4  293.17   12.00
  -8   3   4  317.77   11.10
   8   3  -4  299.77   11.10
   8  -3   4  312.87   11.10
  -8  -3  -4  302.87   11.00
   8   3  -4  331.77   21.40
   8   3  -4  314.37   11.10
   8  -3  -4  254.57   27.00
  -8   3  -4  310.57   11.00
  -8   3  -4  327.57   11.10
  -8   3  -4  303.87   11.70
  -8   3  -4  318.47   11.00
   8  -3  -4  310.87   11.10
  -8   3  -4  303.37   11.20
   8   3   4  313.77   11.10
  -8  -3   4  299.67   11.20
   8   3   4  305.37   11.10
   8   3   4  329.47   11.10
  -8   3  -4  325.17   11.10
  -8   3  -4  310.77   11.00
  -8   3  -4  314.37   11.20
  -9   3   4    2.50    0.20
  -9   3   4    2.70    0.40
   9  -3   4    2.70    0.30
  -9   3   4    2.80    0.30
   9   3  -4    2.60    0.20
  -9  -3  -4    2.40    0.20
  -9  -3  -4    3.10    0.30
  -9  -3  -4    1.10    1.70
   9   3  -4    2.60    0.20
   9   3  -4    2.70    0.30
   9   3  -4    2.40    0.20
   9  -3   4    2.80    0.30
   9   3  -4    0.60   11.40
  -9   3  -4    2.60    0.20
  -9   3  -4    3.00    0.20
  -9   3  -4    2.90    0.20
  -9   3  -4    2.90    0.20
  -9   3  -4    2.80    1.10
  -9   3  -4    2.70    0.30
  -9  -3   4    3.00    0.20
   9   3   4    2.50    0.30
  -9   3  -4    2.80    0.20
  -9   3  -4    3.00    0.20
  -9   3  -4    2.60    0.30
   9   3   4    2.60    0.20
 -10  -3  -4    0.50    0.10
 -10   3   4    0.50    0.20
  10   3  -4    0.90    0.10
 -10   3  -4    1.30    0.20
 -10   3  -4    0.80    0.20
 -10   3  -4    1.10    0.20
 -11   3   4    0.50    0.10
  11  -3   4    0.60    0.20
 -11  -3  -4    0.40    0.10
  11   3   4    0.40    0.10
 -11   3  -4    0.30    0.10
 -11   3  -4    0.50    0.10
  11  -3  -4    0.70    0.10
 -11   3  -4    0.60    0.10
  12  -3   4  156.48    5.40
 -12   3   4  154.38    5.50
 -12  -3  -4  162.68    5.50
  12   3  -4  161.78    5.40
 -12  -3  -4  145.39    5.40
  12   3  -4  157.78    5.50
 -12   3  -4  135.59    5.40
 -12   3  -4  156.48    5.40
 -12   3  -4  149.09    5.40
   0   4   4 2570.64   92.99
   0  -4  -4 2695.43   96.59
   1   4  -4  445.26   16.20
   1   4  -4  456.75   16.20
  -1   4   4  457.35   16.70
  -1  -4  -4  483.35   20.50
   1  -4  -4  455.65   20.70
  -2  -4  -4   67.79    2.80
   2   4  -4   70.69    6.70
  -2  -4  -4   71.09    7.50
   2   4  -4   68.49    2.50
  -2   4   4   74.09    3.10
   2   4  -4   68.99    2.40
   2  -4   4   65.59    2.60
  -2   4   4   69.79    2.50
  -2  -4  -4   65.99    2.80
  -2  -4  -4   66.99    2.40
   2  -4  -4   65.89    2.90
   2  -4  -4   66.99    2.40
  -2  -4   4   68.19    2.70
   2   4   4   67.19    2.50
  -2   4  -4   67.59    5.30
   2  -4  -4   68.49    7.90
  -2   4  -4   70.69    2.50
  -2   4  -4   70.79    2.50
  -2  -4   4   64.79    2.40
   3   4  -4    1.10    0.10
   3   4  -4    1.00    0.20
   3  -4   4    1.20    0.10
  -3   4   4    1.10    0.40
  -3   4   4    0.70    1.00
  -3  -4  -4    1.10    0.10
   3  -4   4    1.70    0.30
  -3  -4  -4    1.50    0.40
  -3  -4  -4    1.80    0.60
  -3   4   4    1.00    0.10
   3   4  -4    0.90    4.30
   3   4  -4    1.10    1.10
   3   4  -4    1.10    0.30
  -3  -4   4    2.00    0.40
  -3   4  -4    1.10    0.10
   3   4   4    1.00    0.20
   3  -4  -4   -3.50    5.10
   3  -4  -4    1.30    0.10
   3   4   4    1.20    0.10
  -3   4  -4    1.40    0.30
  -3   4  -4    1.10    0.20
  -4   4   4  166.38    6.20
   4  -4   4  170.48    6.50
  -4   4   4  174.38    6.90
  -4  -4  -4  184.98    7.20
   4   4  -4  154.98    7.20
  -4  -4  -4  178.48    6.70
   4   4  -4  173.18    9.90
   4  -4   4  167.88    6.10
  -4  -4  -4  173.58    6.10
  -4   4  -4  171.78    6.40
  -4   4  -4  172.58    6.50
   4   4   4  166.98    6.20
  -4  -4   4  184.48    6.10
   4   4   4  172.08    6.80
  -4  -4   4  178.48    6.80
   4  -4  -4  177.38    6.90
  -5   4   4  205.68    7.20
  -5   4   4  191.08    8.00
   5  -4   4  193.88    7.70
   5   4  -4  194.28   12.10
   5   4  -4  208.48    7.20
  -5  -4  -4  190.28    7.30
   5  -4   4  207.18    7.20
  -5  -4  -4  202.08    7.80
  -5  -4  -4  204.28    7.10
  -5   4   4  214.68    7.30
   5   4   4  217.98    7.20
  -5   4  -4  199.68    7.50
   5  -4  -4  192.58    8.10
  -5  -4   4  202.18    7.20
   5   4   4  161.88   23.90
   5   4   4  183.08    8.40
   5  -4  -4  230.28   17.30
   6   4  -4  541.85   20.20
   6   4  -4  584.44   20.00
   6   4  -4  566.24   20.00
  -6  -4  -4  591.74   20.00
   6   4  -4  534.05   20.00
  -6  -4  -4  570.04   20.70
   6   4  -4  579.14   27.90
  -6  -4  -4  556.44   20.00
   6  -4  -4  575.84   20.00
  -6   4  -4  563.34   20.00
   6  -4  -4  536.35   20.00
  -6   4  -4  581.84   20.00
  -6   4  -4  592.74   20.00
   6  -4  -4  599.54   31.10
  -6   4  -4  540.55   20.00
   7   4  -4    8.40    0.40
   7   4  -4    8.20    0.40
  -7  -4  -4    8.50    0.40
   7   4  -4    9.50    7.10
   7  -4   4    8.40    0.40
  -7  -4  -4    8.50    0.50
   7   4  -4    7.90    0.40
   7  -4   4    8.80    0.50
  -7   4   4    8.60    0.60
  -7   4   4    8.00    0.40
  -7  -4  -4    8.90    1.80
   7   4  -4    7.20    0.50
   7   4  -4    8.60    0.50
  -7   4  -4    8.40    0.40
   7  -4  -4    8.50    0.40
  -7   4  -4    7.70    0.40
   7   4   4    8.30    0.40
   7   4   4    8.40    0.40
  -7   4  -4    8.10    1.10
   7  -4  -4    8.40    0.40
  -7   4  -4    8.60    0.50
  -7   4  -4    8.60    0.40
  -7   4  -4    8.70    0.40
  -7   4  -4    8.50    0.40
   7  -4  -4  -12.20   14.20
  -7  -4   4    8.50    0.40
  -7   4  -4    8.30    0.40
  -7   4  -4    7.70    0.50
   7   4   4    8.40    0.40
   8   4  -4   18.20    0.80
  -8   4   4   21.20    0.80
   8   4  -4   18.90    0.80
   8  -4   4   19.00    0.90
   8  -4   4   19.90    0.80
  -8   4   4   19.70    0.90
  -8  -4  -4   18.60    0.80
   8   4  -4   19.50    0.80
  -8   4   4   17.20    0.90
  -8  -4  -4   20.90    0.90
   8   4  -4   19.70    0.80
  -8  -4  -4   17.40    2.70
   8   4  -4   17.80    9.10
  -8   4  -4   21.90    1.70
   8   4   4   19.20    0.80
   8   4   4   20.20    0.80
   8   4   4   19.70    0.80
  -8   4  -4   19.90    0.80
  -8   4  -4   21.10    0.80
  -8   4  -4   21.80    0.90
  -8   4  -4   17.10    0.90
  -8   4  -4   19.50    0.80
   8  -4  -4   18.00    0.80
  -8   4  -4   18.90    0.80
  -8  -4   4   20.30    0.80
  -8   4  -4   20.40    0.80
   9   4  -4   10.10    0.40
  -9   4   4   10.30    0.50
   9  -4   4    9.60    0.50
   9   4  -4  -14.00   11.20
  -9   4   4   10.10    0.60
   9   4  -4    9.10    0.40
  -9  -4  -4    6.80    2.90
  -9  -4  -4    9.20    0.50
  -9   4   4    9.80    0.60
   9  -4   4    8.80    0.50
   9  -4  -4  -63.59   24.10
  -9  -4   4    9.10    0.50
  -9   4  -4   10.40    0.60
  -9   4  -4    8.70    0.40
   9   4   4   10.40    0.50
  -9   4  -4    8.70    0.50
  -9   4  -4    9.70    0.50
  -9   4  -4    7.20    1.60
  -9   4  -4    9.20    0.40
   9   4   4    8.40    0.40
  -9   4  -4    9.60    0.40
  -9   4  -4    8.60    0.60
 -10   4   4   91.79    3.20
 -10  -4  -4   86.79    3.20
  10  -4   4   88.09    3.20
  10   4  -4   88.29    3.10
  10   4  -4   87.29    3.10
 -10   4  -4   84.79    3.20
 -10   4  -4   88.69    3.10
  10   4   4   89.69    3.20
 -10   4  -4   81.19    3.20
 -10   4  -4   83.39    3.20
 -10   4  -4   88.49    3.10
  11   4  -4    0.20    0.10
 -11  -4  -4    0.00    0.10
  11  -4   4    0.10    0.10
  11   4  -4    0.10    0.10
 -11  -4  -4    0.10    0.10
 -11   4   4    0.10    0.10
 -11   4  -4    0.10    0.10
 -11   4  -4    0.20    0.10
  11  -4  -4    0.20    0.10
 -11   4  -4    0.00    0.10
  11   4   4    0.20    0.10
  12   4  -4   17.00    0.60
  12  -4   4   17.30    0.70
  12   4  -4   17.00    0.60
 -12  -4  -4   17.00    0.70
  12   4  -4   18.10    0.70
 -12   4   4   17.40    0.80
 -12   4  -4   16.90    0.60
   0  -5  -4   -2.00    5.10
   0   5   4    0.10    0.10
   0  -5  -4    0.00    0.20
   0  -5   4    0.10    0.10
   0   5  -4    0.00    0.10
   0  -5  -4    0.00    0.20
   0   5   4    1.00    0.90
   0  -5   4    0.10    0.20
   0   5  -4    0.10    0.10
   0   5  -4    0.10    0.10
   1   5  -4   88.59    3.30
   1   5  -4   88.09    3.30
  -1  -5  -4   98.89    3.70
   1   5  -4   89.39    3.30
   1   5  -4   91.29    3.50
  -1  -5  -4  101.99    9.70
  -1   5   4   88.29    3.20
  -1  -5  -4   89.99    3.70
   1  -5   4   90.19    3.40
   1  -5   4   87.69    3.40
  -1   5   4   91.09    4.00
   1   5  -4   94.29    3.20
   1  -5  -4   91.59    3.80
   1   5   4   92.09    3.20
  -1   5  -4   89.69    3.30
   1   5   4   91.69    4.00
   1  -5  -4   99.39   10.20
  -1   5  -4   92.29    3.30
  -1  -5   4   92.29    3.40
  -1   5  -4   87.19    3.30
  -1   5  -4   84.69    3.30
  -1  -5   4   87.49    3.40
  -1   5  -4   89.99    3.20
  -2  -5  -4  426.46   20.20
  -2   5   4  409.86   14.80
  -2  -5  -4  436.56   14.70
   2  -5   4  394.16   14.50
   2   5  -4  408.66   14.80
  -2  -5  -4  401.46   14.80
   2   5  -4  380.46   14.40
   2  -5  -4  412.16   14.90
   2  -5  -4  397.76   21.00
  -2  -5   4  392.66   14.20
  -2  -5   4  389.96   14.50
   3  -5   4  147.89    5.50
  -3   5   4  159.38    6.20
  -3   5   4  155.78    5.60
  -3  -5  -4  160.08    6.00
  -3  -5  -4  150.98    6.10
  -3  -5  -4  169.38   13.50
   3  -5   4  147.79    5.80
   3   5  -4  149.88    8.90
  -3  -5  -4  157.38    5.50
   3   5   4  162.58    5.60
  -3   5  -4  155.58    5.60
   3  -5  -4  153.68    6.20
   3  -5  -4  159.88   14.20
  -3   5  -4  154.28    5.50
  -3   5  -4  156.08    5.70
  -3  -5   4  154.88    6.00
  -3  -5   4  156.98    5.50
  -4   5   4  304.07   11.60
   4   5  -4  307.07   14.90
   4  -5   4  299.87   10.70
  -4  -5  -4  310.67   11.40
  -4  -5  -4  302.97   11.40
   4  -5   4  284.37   11.10
  -4  -5   4  315.57   10.70
   4   5   4  280.97   23.90
   4  -5  -4  319.67   11.90
  -4   5  -4  293.17   11.00
   5   5  -4    0.90    0.10
  -5   5   4    0.90    0.20
   5   5  -4    0.90    0.20
   5   5  -4    1.40    0.20
  -5   5   4    1.00    0.20
  -5   5   4    1.40    0.60
   5   5  -4    1.10    0.10
   5   5  -4    1.00    0.20
  -5  -5  -4    1.20    0.90
  -5  -5  -4    1.30    0.20
   5   5  -4    1.00    0.30
  -5  -5  -4    1.40    0.20
  -5   5   4    1.10    0.20
   5   5  -4    1.10    4.40
  -5  -5  -4    1.00    0.20
   5   5   4    1.00    0.20
   5   5   4    6.50   15.30
   5  -5  -4    0.80    0.20
  -5   5  -4    1.20    0.30
  -5   5  -4    1.10    0.50
  -5   5  -4    1.00    0.10
   5  -5  -4    1.10    0.10
  -5   5  -4    0.80    0.10
  -5   5  -4    1.00    0.20
  -5   5  -4    1.10    0.20
  -5   5  -4    0.80    0.20
  -5  -5   4    1.10    0.10
   5   5   4    0.90    0.20
   5  -5  -4    1.10    0.20
   5  -5  -4   -5.00   10.50
   5   5   4    1.00    0.30
  -6  -5  -4  173.78    6.40
   6   5  -4  184.08    6.40
  -6   5   4  180.78    6.60
   6  -5   4  174.08    6.50
  -6  -5  -4  179.28    7.40
   6   5  -4  185.48    6.50
   6   5  -4  169.78    6.60
   6   5  -4  189.48    6.50
   6   5  -4  174.78    6.40
   6   5  -4  182.88    6.40
   6  -5   4  169.38    6.50
  -6   5   4  181.18    6.40
  -6  -5  -4  170.48    6.50
  -6  -5  -4  184.88    6.40
  -6   5  -4  172.18    6.40
  -6   5  -4  183.78    6.40
   6  -5  -4  187.68    6.40
  -6  -5   4  185.98    6.40
   6   5   4  184.98    6.50
  -6   5  -4  185.28    6.90
   6   5   4  181.38    6.40
  -6   5  -4  187.18    6.40
  -6   5  -4  181.28    6.40
   6  -5  -4  187.38    6.50
   6  -5  -4  165.88    6.40
  -6   5  -4  178.18    6.50
  -6   5  -4  179.38    6.40
  -6   5  -4  180.68    6.40
   6   5   4  186.98    6.40
   6  -5  -4  184.78   24.70
   7  -5   4   30.20    1.30
   7   5  -4   29.30    1.30
   7   5  -4   30.20    1.20
  -7   5   4   29.30    1.30
   7   5  -4   30.30    1.20
  -7   5   4   29.60    1.20
   7   5  -4   29.80    1.10
  -7   5   4   31.50    1.20
   7   5  -4   29.00    1.30
   7   5  -4   51.89   12.10
  -7  -5  -4   25.80    2.70
  -7  -5  -4   29.60    1.20
   7  -5   4   30.10    1.20
   7  -5  -4   31.30    1.10
  -7   5  -4   33.50    1.30
  -7   5  -4   30.10    1.10
   7   5   4   30.30    1.20
   7   5   4   31.50    1.20
   7   5   4   30.40    1.20
  -7   5  -4   29.40    1.20
   7  -5  -4   31.80    1.20
  -7   5  -4   29.70    1.20
  -7   5  -4   31.70    1.80
  -7  -5   4   29.80    1.20
   8   5  -4   42.70    1.70
   8   5  -4   48.80    1.70
  -8  -5  -4   41.20    1.70
   8   5  -4   47.30    1.70
   8  -5   4   49.80    1.80
  -8   5   4   48.10    1.90
  -8   5   4   42.20    1.70
  -8   5   4   40.70    1.70
   8  -5   4   41.20    1.70
   8   5  -4   46.50    1.70
  -8  -5  -4   45.30    4.90
   8   5  -4   47.90    1.70
   8   5  -4   35.00   10.20
   8   5  -4   46.50    1.80
  -8  -5   4   43.20    1.70
  -8   5  -4   43.20    1.60
  -8   5  -4   46.00    1.70
   8   5   4   43.10    1.70
  -8   5  -4   40.90    2.60
  -8   5  -4   40.20    1.70
   8   5   4   47.80    1.70
  -8   5  -4   46.70    1.70
  -8   5  -4   41.60    1.80
   8   5   4   44.40    1.70
   8  -5  -4   48.00    1.70
  -8   5  -4   46.60    1.60
  -8   5  -4   48.70    1.70
  -8   5  -4   47.20    1.80
   9   5  -4    2.10    0.20
  -9   5   4    2.20    0.30
   9  -5   4    2.40    0.30
   9   5  -4    2.60    0.20
   9   5  -4   28.60   12.00
  -9  -5  -4    2.20    0.20
  -9  -5  -4    2.50    0.40
  -9  -5   4    2.40    0.20
  -9   5  -4    2.20    0.20
  -9   5  -4    1.90    0.20
  -9   5  -4    2.20    0.20
  -9   5  -4    2.60    0.30
  -9   5  -4    2.20    0.30
   9  -5  -4    2.10    0.20
  -9   5  -4    2.10    0.20
  -9   5  -4    2.10    0.20
  -9   5  -4    2.50    0.30
   9   5   4    1.90    0.30
   9   5   4    2.10    0.20
  -9   5  -4    1.60    1.00
  10  -5   4    2.10    0.20
 -10  -5  -4    1.60    0.20
 -10  -5  -4    1.90    0.20
  10   5  -4    2.30    0.20
 -10   5   4    1.70    0.20
  10   5  -4    1.60    0.20
  10   5   4    2.10    0.20
 -10   5  -4    2.30    0.20
 -10   5  -4    2.30    0.20
 -10   5  -4    1.50    0.20
 -10   5  -4    1.60    0.20
  11  -5   4    0.00    0.10
  11   5  -4    0.20    0.10
 -11  -5  -4    0.00    0.10
 -11  -5  -4    0.10    0.10
  11   5  -4    0.10    0.10
 -11   5   4    0.30    0.10
 -11   5  -4    0.10    0.10
  11  -5  -4    0.10    0.10
 -11   5  -4    0.10    0.10
 -11   5  -4    0.00    0.10
 -11   5  -4    0.10    0.10
 -12   5   4   49.60    1.80
  12  -5   4   49.60    1.80
  12   5  -4   45.00    1.70
 -12  -5  -4   52.09    1.80
  12   5  -4   51.99    1.70
 -12   5  -4   49.00    1.80
 -12   5  -4   44.80    1.80
   0  -6  -4  285.97   17.10
   0  -6   4  254.17   10.10
   0  -6  -4  289.07   10.20
   0   6   4  266.17   10.30
   0  -6  -4  275.47   10.20
   0   6  -4  266.87    9.70
   0   6  -4  280.57    9.70
   0  -6   4  259.97    9.80
  -1  -6  -4  107.19    4.50
   1   6  -4  107.39    3.90
   1  -6   4  103.69    4.10
   1   6  -4  110.79    4.10
   1   6  -4  106.49    4.00
  -1   6   4  106.69    4.70
   1   6  -4  112.09    3.80
   1  -6   4  103.19    4.00
  -1   6   4  111.89    3.90
  -1  -6  -4  113.79   11.30
   1   6  -4  108.89    3.90
  -1   6   4  109.29    3.90
  -1  -6  -4  112.09    4.40
   1  -6  -4  110.69    4.50
   1  -6  -4  108.19    4.40
   1   6   4  107.59    3.90
  -1   6  -4  104.49    3.90
  -1  -6   4  107.19    4.20
   1   6   4  109.39    4.70
  -1   6  -4  107.29    3.80
  -1   6  -4  105.49    4.00
  -1   6  -4  109.39    4.00
  -1   6  -4  110.79    3.90
   1  -6  -4  106.09   13.00
  -1  -6   4  107.89    4.10
  -2   6   4   94.89    3.90
  -2  -6  -4   93.99    3.80
  -2   6   4   91.09    3.20
   2  -6   4   84.69    3.50
   2   6  -4   90.09    3.20
  -2   6   4   88.69    4.10
   2   6  -4   88.49    3.50
  -2  -6  -4   90.09    3.20
   2   6  -4   92.99    3.20
  -2   6   4   88.49    3.20
  -2  -6  -4   78.99   12.30
  -2  -6  -4   85.79    3.80
   2   6  -4   86.89    3.30
   2  -6  -4   91.89    3.90
  -2  -6   4   93.59    3.20
  -2  -6   4   87.59    3.60
  -2   6  -4   89.99    3.30
   2  -6  -4   83.99   13.30
   2  -6  -4   87.19    3.20
   2   6   4   89.29    3.30
   2   6   4   89.39    3.20
  -2   6  -4   86.19    3.40
  -2  -6   4   91.79    4.00
  -2   6  -4   86.99    3.30
   2   6   4   86.19    5.00
  -2   6  -4   94.89    3.40
  -3   6   4    3.10    0.20
  -3  -6  -4    3.20    0.80
   3   6  -4    2.90    0.30
   3  -6   4    3.10    0.20
  -3   6   4    3.30    0.20
   3   6  -4    3.50    0.20
  -3  -6  -4    5.80   10.10
  -3   6   4    3.00    0.70
   3  -6   4    3.20    0.50
  -3   6   4    2.70    1.20
  -3  -6  -4    4.20    0.70
  -3  -6  -4    3.70    0.20
  -3  -6   4    3.50    0.20
  -3   6  -4    3.40    0.30
  -3   6  -4    2.90    0.20
   3  -6  -4    3.40    0.70
   3  -6  -4    3.40    0.20
   3  -6  -4    6.10   12.90
  -3   6  -4    3.00    0.60
   3   6   4    2.90    0.30
   3   6   4    3.40    0.20
   4   6  -4 1045.60   40.90
  -4  -6  -4 1036.90   44.70
  -4   6  -4 1041.50   36.80
   4  -6  -4 1036.90   46.70
   4  -6  -4 1021.40   37.60
   5  -6   4    9.00    0.40
   5   6  -4    9.80    0.40
   5   6  -4   11.10    0.50
   5   6  -4    9.50    0.40
   5   6  -4    9.90    0.40
   5   6  -4    9.50    0.40
  -5  -6  -4   10.50    0.40
  -5  -6  -4    9.20    0.40
   5   6  -4    9.50    0.40
  -5   6   4    9.20    0.40
   5   6  -4   11.10    0.50
  -5   6   4   11.00    0.50
   5   6  -4    9.40    6.80
   5   6  -4    8.80    0.60
   5  -6  -4   11.00    0.50
  -5   6  -4    8.30    1.10
  -5   6  -4    8.90    0.50
  -5   6  -4    9.40    0.40
  -5   6  -4   10.50    0.40
  -5   6  -4   10.70    0.50
  -5   6  -4   10.40    0.40
   5  -6  -4    9.50    0.40
   5  -6  -4   10.90   13.60
  -5  -6   4    9.40    0.40
  -5   6  -4    9.90    0.40
   5   6   4   10.50    0.50
  -5   6  -4   10.00    0.40
  -5   6  -4   10.10    0.40
   5   6   4    9.70    0.40
   5  -6  -4    9.00    0.40
  -5   6  -4    9.00    0.40
   6   6  -4  350.76   12.10
   6  -6   4  348.87   12.20
  -6  -6  -4  324.37   12.10
  -6   6   4  356.86   12.30
  -6   6   4  321.87   12.20
  -6  -6  -4  343.37   12.10
   6   6  -4  353.96   12.10
   6   6  -4  327.97   12.30
   6   6  -4  377.36   19.80
  -6   6   4  341.97   13.40
  -6  -6  -4  322.77   12.20
   6  -6   4  327.27   12.10
   6   6  -4  339.67   12.10
  -6  -6  -4  327.87   12.10
   6  -6  -4  369.46   12.20
  -6   6  -4  360.36   12.30
   6  -6  -4  312.87   12.20
  -6  -6   4  341.77   12.10
  -6   6  -4  335.17   12.50
  -6   6  -4  348.97   12.10
  -6   6  -4  357.56   12.10
  -6   6  -4  348.87   12.10
  -6   6  -4  328.17   12.20
  -6   6  -4  363.66   12.10
  -6   6  -4  339.27   12.10
   7   6  -4    1.10    0.20
   7   6  -4    1.10    0.20
  -7   6   4    1.40    0.20
   7   6  -4    1.80    7.80
  -7   6   4    0.90    0.30
   7   6  -4    1.00    0.20
   7  -6   4    1.20    0.30
  -7  -6  -4    1.50    0.30
   7   6  -4    1.30    0.10
  -7  -6  -4    1.10    0.20
   7   6  -4    1.20    0.20
   7   6  -4    1.30    0.20
   7  -6   4    1.40    0.20
  -7   6   4    1.40    0.20
   7   6   4    1.10    0.20
  -7   6  -4    1.50    0.20
   7   6   4    1.20    0.20
  -7   6  -4    1.00    0.20
   7  -6  -4    1.50    0.10
  -7   6  -4    1.20    0.70
   7  -6  -4    1.10    0.20
   7   6   4    1.30    0.20
  -7   6  -4    0.80    0.10
  -7   6  -4    1.10    0.20
  -7   6  -4    1.10    0.20
  -7  -6   4    1.20    0.30
  -7   6  -4    1.60    0.20
   8   6  -4    2.00    0.40
   8   6  -4    2.20    0.20
   8   6  -4    2.30    0.30
   8   6  -4    2.20    0.20
   8   6  -4   -4.70    9.80
   8  -6   4    1.80    0.20
   8   6  -4    2.30    0.20
   8   6  -4    2.10    0.30
   8   6  -4    2.30    0.20
   8  -6   4    2.80    0.30
  -8   6   4    2.50    0.20
  -8  -6  -4    2.10    0.30
  -8   6   4    2.60    0.30
   8   6  -4    2.00    0.20
  -8  -6  -4    2.40    0.20
  -8   6   4    2.30    0.30
  -8   6  -4    2.20    0.90
  -8  -6   4    2.30    0.20
  -8   6  -4    2.20    0.20
  -8   6  -4    2.50    0.20
  -8   6  -4    2.20    0.20
  -8   6  -4    2.30    0.20
  -8   6  -4    2.10    0.30
   8  -6  -4    2.00    0.20
  -8   6  -4    2.30    0.20
   8   6   4    2.70    0.30
   8   6   4    2.20    0.20
   8   6   4    2.20    0.20
  -8   6  -4    2.00    0.30
   9   6  -4   12.70    0.50
   9  -6   4   12.90    0.60
  -9  -6  -4   13.70    0.60
  -9   6   4   12.80    0.60
   9   6  -4   12.70    0.50
   9   6  -4   12.40    0.50
  -9  -6  -4   12.80    0.50
   9   6  -4    3.90   12.80
  -9   6  -4   12.60    0.50
  -9   6  -4   12.50    0.50
  -9   6  -4   13.00    0.60
  -9   6  -4   15.60    1.70
  -9   6  -4   12.40    0.50
   9   6   4   12.60    0.60
  -9   6  -4   12.30    0.60
  -9   6  -4   11.80    0.60
  -9   6  -4   12.80    0.50
  -9   6  -4   12.70    0.50
   9  -6  -4   11.80    0.50
 -10  -6  -4   54.09    2.00
 -10   6   4   57.99    2.10
  10  -6   4   58.29    2.10
  10   6  -4   57.39    2.00
  10   6  -4   56.29    2.00
 -10  -6  -4   57.59    2.10
 -10   6  -4   53.69    2.10
  10   6   4   56.19    2.10
 -10   6  -4   57.19    2.00
 -10   6  -4   54.89    2.10
 -10   6  -4   55.89    2.00
  11   6  -4    5.60    0.20
  11   6  -4    5.10    0.20
  11  -6   4    5.40    0.30
  11   6  -4    4.90    0.20
 -11  -6  -4    5.50    0.30
  11  -6  -4    5.00    0.20
 -11   6  -4    4.70    0.30
 -11   6  -4    4.90    0.20
 -11   6  -4    5.00    0.30
   0   7  -4    0.20    0.10
   0   7  -4    0.10    0.10
   0   7  -4    0.10    0.40
   0  -7  -4    0.10    0.30
   0  -7  -4   -0.30    0.30
   0   7   4    0.30    0.10
   0  -7  -4    0.20    0.10
   0   7   4    0.30    1.10
   0  -7  -4    0.50    9.30
   0   7  -4    0.10    0.10
   0   7  -4   -0.20    0.60
   1   7  -4   46.30    1.80
   1   7  -4   46.90    1.80
  -1   7   4   47.40    1.70
  -1  -7  -4   45.50    1.70
   1  -7   4   43.90    2.20
   1   7  -4   49.00    2.00
  -1   7   4   43.00    2.80
   1   7  -4   48.40    1.70
  -1  -7  -4   51.79   13.10
  -1  -7  -4   48.30    2.50
  -1  -7  -4   50.89    2.30
  -1   7   4   47.10    1.70
   1  -7  -4   48.70    2.40
   1  -7  -4   39.40   11.00
   1   7   4   46.00    1.90
  -1   7  -4   48.00    2.00
   1   7   4   47.60    3.00
   1   7   4   46.50    1.70
  -1   7  -4   47.00    1.80
   1  -7  -4   49.50    2.50
  -1   7  -4   45.50    1.80
  -1   7  -4   46.50    1.70
   1  -7  -4   47.20    1.70
  -2  -7  -4   14.50    1.10
  -2   7   4   15.50    0.60
   2  -7   4   14.20    1.00
   2   7  -4   13.20    0.70
  -2  -7  -4   10.40   11.80
  -2   7   4   15.20    2.00
  -2  -7  -4   16.60    1.50
  -2  -7  -4   15.50    0.60
   2   7  -4   14.60    1.00
   2   7  -4   14.80    0.60
   2   7  -4   14.60    0.60
  -2   7   4   14.80    0.60
   2  -7  -4    6.50   13.90
  -2   7  -4   14.20    0.60
  -2  -7   4   14.20    0.60
   2   7   4   14.50    0.60
  -2   7  -4   14.10    0.60
  -2  -7   4   14.20    1.00
   2   7   4   13.90    0.70
   2  -7  -4   14.70    1.30
   2   7   4   16.30    2.20
   2  -7  -4   14.60    0.60
  -3   7   4   92.69    3.10
   3   7  -4   85.89    3.10
  -3  -7  -4   88.79    4.30
   3   7  -4   81.39    3.00
   3   7  -4   82.29    3.40
   3   7  -4   83.99    3.00
   3   7  -4   85.59    3.00
   3   7  -4   77.99    3.00
  -3  -7  -4   80.79    3.00
  -3   7   4   78.69    4.70
  -3   7   4   87.79    3.10
   3   7  -4   86.39    3.00
  -3   7   4   80.59    3.00
  -3   7   4   78.19    3.80
   3   7  -4   84.69    3.20
   3   7  -4   78.29    3.00
  -3  -7  -4   80.09    3.70
  -3  -7  -4  127.19   17.60
  -3   7  -4   86.59    3.00
   3  -7  -4   79.89    3.00
  -3   7  -4   83.39    3.00
  -3   7  -4   86.59    3.00
  -3  -7   4   82.49    3.00
  -3   7  -4   82.19    3.30
   3  -7  -4   78.79    3.90
   3   7   4   88.69    3.20
   3   7   4   85.19    3.10
  -3   7  -4   78.19    3.00
  -3   7  -4   85.89    3.00
   3   7   4   78.49    3.00
  -3   7  -4   84.39    3.00
  -3   7  -4   75.99    3.10
   3  -7  -4   74.89   14.60
  -3   7  -4   85.39    3.00
  -3   7  -4   85.69    3.10
  -4  -7  -4  307.47   24.50
   4   7  -4  296.37   10.60
  -4   7   4  295.67   12.00
   4   7  -4  287.97   10.60
   4   7  -4  292.57   10.80
   4   7  -4  295.47   10.60
   4   7  -4  310.87   10.60
  -4   7   4  324.87   10.70
  -4  -7  -4  286.57   10.80
  -4   7   4  316.67   10.70
  -4   7  -4  300.77   10.60
   4  -7  -4  280.87   10.70
   4   7   4  303.57   10.70
  -4   7  -4  285.97   10.60
  -4   7  -4  288.97   10.70
  -4   7  -4  308.37   10.60
  -4  -7   4  305.87   10.60
  -4   7  -4  305.17   10.60
   4  -7  -4  277.97   26.10
  -4   7  -4  316.37   10.60
  -4   7  -4  299.27   10.60
  -4   7  -4  305.97   10.60
  -4   7  -4  297.87   10.60
  -5  -7  -4   16.70    0.80
   5  -7   4   16.70    0.70
  -5   7   4   18.10    0.70
   5   7  -4   18.50    0.80
   5   7  -4   17.70    0.70
   5   7  -4   17.50    0.80
  -5   7   4   17.20    0.80
   5   7  -4   17.50    0.90
  -5  -7  -4   29.10   15.00
   5   7  -4   17.80    0.70
  -5  -7  -4   18.80    0.70
   5   7  -4   17.60    0.70
   5   7  -4   17.70    0.70
  -5  -7   4   17.50    0.70
  -5   7  -4   17.90    0.80
   5  -7  -4   16.70    0.80
   5  -7  -4   20.20   18.50
   5   7   4   18.30    0.70
  -5   7  -4   18.00    0.70
   5  -7  -4   18.20    0.70
  -5   7  -4   18.10    0.70
  -5   7  -4   18.50    0.70
  -5   7  -4   18.00    0.80
   5   7   4   18.40    0.70
   5   7   4   20.50    3.60
  -5   7  -4   17.20    0.70
  -5   7  -4   18.00    0.70
   5   7   4   17.30    0.80
  -5   7  -4   18.50    0.70
  -5   7  -4   18.00    0.70
  -5   7  -4   17.80    0.70
   5   7   4   18.20    0.80
  -5   7  -4   18.90    1.20
   6   7  -4   76.99    2.80
   6   7  -4   80.59    2.80
   6   7  -4   78.69    3.10
   6   7  -4   77.69    3.00
  -6  -7  -4   77.79    3.00
  -6   7   4   72.69    3.00
   6  -7   4   75.99    2.90
  -6  -7  -4   75.29   18.50
   6   7  -4   76.29    2.80
  -6  -7  -4   77.49    2.80
   6   7  -4   79.19    2.90
   6   7  -4   72.69    2.90
   6   7  -4   77.69    2.80
  -6   7   4   81.99    2.90
  -6   7   4   90.19    5.10
  -6   7  -4   78.99    2.80
   6  -7  -4   81.69    2.80
  -6   7  -4   77.89    2.80
  -6  -7   4   79.49    2.90
  -6   7  -4   78.69    2.90
   6   7   4   80.39    2.90
   6  -7  -4   62.89   25.30
  -6   7  -4   79.29    2.80
  -6   7  -4   77.69    2.80
  -6   7  -4   79.19    2.80
  -6   7  -4   79.49    3.30
   6   7   4   77.59    2.90
   6   7   4   73.89    2.90
  -6   7  -4   78.49    2.80
   6  -7  -4   80.39    2.90
   7   7  -4   63.89    2.60
   7   7  -4   68.89    2.50
  -7   7   4   71.19    2.50
  -7   7   4   63.29    2.70
   7   7  -4   69.39    2.50
   7   7  -4   69.39    2.60
   7   7  -4   69.49    2.50
   7   7  -4   70.19    2.50
   7   7  -4   70.99    2.70
   7  -7   4   67.49    2.60
   7   7  -4   69.19    2.50
  -7   7   4   71.99    2.60
   7  -7   4   65.49    2.60
  -7  -7  -4   69.19    2.60
  -7   7  -4   64.99    2.70
  -7   7  -4   71.19    2.50
  -7   7  -4   69.99    2.50
   7   7   4   69.79    2.60
   7   7   4   69.69    2.50
  -7   7  -4   70.79    2.50
   7  -7  -4   69.19    2.60
  -7  -7   4   67.29    2.50
  -7   7  -4   73.09    2.60
  -7   7  -4   67.99    2.50
  -7   7  -4   69.19    3.20
   7  -7  -4   70.89    2.50
   7   7   4   69.19    2.50
  -7   7  -4   68.89    2.50
  -7   7  -4   70.09    2.50
  -7   7  -4   69.59    2.50
   8   7  -4   28.30    1.10
   8   7  -4   28.80    1.10
  -8  -7  -4   27.50    1.20
   8  -7   4   25.80    1.10
   8   7  -4   26.00    1.10
  -8   7   4   28.60    1.30
   8   7  -4   27.30    1.10
   8   7  -4   25.50    1.20
   8   7  -4   30.80    1.10
   8  -7   4   30.90    1.20
   8   7   4   27.50    1.10
  -8   7  -4   30.50    1.10
   8   7   4   29.60    1.10
  -8   7  -4   25.00    1.10
  -8   7  -4   28.10    1.20
  -8   7  -4   28.50    1.20
   8   7   4   24.90    1.00
  -8   7  -4   26.90    1.20
  -8  -7   4   24.90    1.10
   8  -7  -4   29.90    1.10
  -8   7  -4   27.60    2.00
   9  -7   4    6.00    0.40
   9   7  -4    5.80    0.30
   9   7  -4    5.80    0.30
  -9  -7  -4    5.90    0.40
   9   7  -4    5.70    0.30
  -9   7   4    6.30    0.40
  -9   7  -4    5.90    0.30
   9   7   4    5.40    0.30
  -9   7  -4    6.50    0.30
  -9   7  -4    5.10    0.30
  -9   7  -4    5.90    0.30
  -9   7  -4    5.80    0.30
  -9   7  -4    6.10    0.30
  -9   7  -4    5.50    0.30
  -9   7  -4    6.20    0.40
  -9   7  -4    6.30    0.30
 -10   7   4    2.20    0.20
  10   7  -4    2.60    0.20
 -10  -7  -4    2.00    0.20
  10  -7   4    2.50    0.20
  10   7  -4    2.30    0.20
 -10   7  -4    2.20    0.20
 -10   7  -4    2.30    0.10
 -10   7  -4    1.70    0.20
 -10   7  -4    2.00    0.10
 -10   7  -4    2.90    0.30
 -10   7  -4    2.00    0.20
  11  -7   4    1.60    0.20
  11   7  -4    1.40    0.10
 -11  -7  -4    1.40    0.20
  11   7  -4    1.40    0.10
  11   7  -4    1.50    0.10
 -11   7   4    1.50    0.20
 -11   7  -4    1.40    0.10
 -11   7  -4    1.50    0.20
   0  -8   4  678.03   27.30
   0   8   4  778.52   27.70
   0  -8  -4  760.82   46.80
   0  -8  -4  743.03   28.20
   0   8  -4  824.42   27.00
  -1   8   4  146.79    5.30
   1   8  -4  152.38    5.20
  -1  -8  -4  152.98   18.90
   1   8  -4  159.58    5.30
   1   8  -4  142.49    5.60
   1   8  -4  131.39    5.40
   1   8  -4  149.69    5.30
  -1  -8  -4  159.38    6.40
   1   8  -4  153.38    5.40
   1   8  -4  138.79    5.30
   1   8  -4  150.18    5.60
  -1   8   4  146.49    5.30
  -1   8   4  143.59    6.30
  -1  -8  -4  138.19    6.30
   1   8  -4  161.08    5.30
  -1   8   4  129.69    5.20
  -1   8  -4  138.59    5.40
  -1   8  -4  148.69    5.30
   1  -8  -4  138.69    6.40
  -1   8  -4  148.39    5.40
  -1   8  -4  144.29    5.30
   1   8   4  148.89    5.30
  -1   8  -4  150.98    5.50
  -1   8  -4  151.18    5.30
   1   8   4  149.69    6.50
  -1   8  -4  159.78    5.70
  -1   8  -4  150.68    5.40
   1   8   4  147.69    5.50
   1  -8  -4  137.99   25.10
  -1   8  -4  144.99    5.30
   1   8   4  154.88    5.40
  -2   8   4   75.59    2.80
  -2   8   4   81.99    2.80
   2   8  -4   76.89    2.80
  -2  -8  -4   74.59    2.70
   2   8  -4   75.89    2.70
  -2   8   4   67.59    4.00
   2   8  -4   73.69    2.70
   2   8  -4   70.69    3.00
   2   8  -4   78.09    2.80
   2   8  -4   78.89    2.80
  -2  -8  -4   70.79   14.80
   2   8  -4   73.79    3.10
   2   8  -4   70.69    2.70
  -2   8  -4   79.39    2.70
  -2   8  -4   78.39    2.80
  -2   8  -4   71.49    3.00
   2  -8  -4   60.59   16.40
   2   8   4   74.19    2.80
  -2   8  -4   79.69    2.80
  -2   8  -4   77.29    2.70
   2   8   4   82.09    2.90
  -2   8  -4   79.39    2.80
  -2   8  -4   82.49    2.80
  -2   8  -4   72.39    2.70
   2   8   4   72.49    4.20
   2   8   4   78.19    2.80
   2  -8  -4   72.69    2.70
  -2   8  -4   70.19    2.90
  -3   8   4   11.40    0.50
   3   8  -4   11.10    0.50
   3   8  -4   12.00    1.10
   3   8  -4   10.40    0.70
   3   8  -4   11.70    0.50
  -3  -8  -4   11.40    0.50
  -3  -8  -4   11.00    0.50
   3   8  -4   12.50    0.50
   3   8  -4   11.00    0.50
   3   8  -4   10.60    0.60
   3   8  -4   10.90    0.50
  -3   8   4   12.50    0.50
  -3   8   4   10.40    1.90
  -3  -8  -4  -20.70   14.80
  -3  -8  -4   10.00    0.70
   3   8  -4   12.50    0.60
  -3   8   4   11.60    0.50
   3   8  -4   11.90    0.50
  -3   8  -4   11.30    0.50
  -3   8  -4   11.60    0.50
  -3   8  -4   11.20    0.90
  -3   8  -4   11.50    0.50
   3   8   4   12.00    0.60
  -3   8  -4   11.60    0.60
   3   8   4   11.60    0.50
  -3   8  -4   11.70    0.50
   3   8   4    9.70    2.40
  -3   8  -4   11.60    0.50
  -3   8  -4   10.90    0.50
   3  -8  -4   10.30    0.60
   3  -8  -4   17.60   17.40
  -3   8  -4   12.00    0.60
  -3   8  -4   11.50    0.50
  -3   8  -4   10.90    0.60
   3  -8  -4   11.70    0.50
   3   8   4   11.80    0.60
   4   8  -4   77.19    2.80
  -4   8   4   76.89    2.80
  -4  -8  -4   68.69    2.90
  -4   8   4   77.39    2.80
  -4  -8  -4   94.39   18.90
   4   8  -4   79.09    2.80
  -4  -8  -4   75.09    2.80
   4   8  -4   81.19    2.80
   4   8  -4   73.09    2.80
  -4   8   4   78.99    2.80
   4   8  -4   79.59    2.80
   4   8  -4   72.39    3.00
   4   8  -4   77.99    2.90
   4   8  -4   77.59    3.40
   4   8  -4   76.39    2.80
  -4   8  -4   75.99    2.80
   4  -8  -4   77.49    2.80
  -4   8  -4   77.09    2.80
   4   8   4   79.09    2.90
   4  -8  -4   62.69   22.40
  -4   8  -4   76.19    2.80
   4   8   4   76.79    2.80
   4   8   4   79.19    2.80
   4   8   4   78.49    4.90
  -4   8  -4   78.09    2.80
  -4   8  -4   75.39    3.10
  -4   8  -4   77.09    2.80
   4  -8  -4   76.49    2.90
  -4   8  -4   71.99    2.90
  -4   8  -4   78.89    2.90
  -4   8  -4   74.79    2.80
   4   8   4   75.79    2.80
  -4   8  -4   76.39    2.80
  -4   8  -4   72.89    2.80
   5   8  -4   20.30    1.10
   5   8  -4   18.70    0.90
  -5  -8  -4   19.40    0.80
   5   8  -4   21.40    0.90
  -5  -8  -4   31.50   21.00
   5   8  -4   19.00    1.60
   5   8  -4   20.00    0.80
   5   8  -4   20.70    0.80
   5   8  -4   19.70    0.80
  -5  -8  -4   18.30    0.90
  -5   8   4   20.10    0.80
  -5   8   4   18.50    0.90
   5   8  -4   20.70    0.80
  -5   8  -4   20.50    0.90
   5  -8  -4   67.09   26.40
   5   8   4   18.90    0.90
  -5   8  -4   19.30    0.80
  -5   8  -4   19.30    0.80
  -5   8  -4   19.50    0.80
  -5   8  -4   19.90    0.80
   5  -8  -4   19.90    0.80
   5   8   4   22.40    4.20
   5   8   4   19.40    0.80
  -5   8  -4   21.60    0.80
   5  -8  -4   18.90    0.90
  -5   8  -4   19.20    0.90
  -5   8  -4   19.50    1.30
  -5   8  -4   19.10    0.80
  -5   8  -4   19.20    0.80
   5   8   4   19.80    0.80
  -5  -8   4   19.10    0.80
   5   8   4   20.00    0.80
   6   8  -4  195.78    6.80
   6  -8   4  172.38    6.90
   6   8  -4  201.88    7.70
  -6   8   4  177.68    6.90
   6   8  -4  194.58    6.80
  -6  -8  -4  190.88    6.90
  -6   8   4  173.78    7.00
   6   8  -4  193.98    6.80
  -6  -8  -4  189.48    6.80
   6   8  -4  188.88    6.90
   6   8  -4  193.08    7.00
  -6  -8  -4  231.28   43.00
   6   8  -4  190.58    6.80
   6   8  -4  194.68    6.90
  -6   8   4  194.68    6.80
  -6   8  -4  192.58    6.80
   6   8   4  195.18    6.90
  -6   8  -4  197.58    7.30
  -6   8  -4  199.88    6.80
   6  -8  -4  198.78    6.90
   6   8   4  191.78    6.80
   6  -8  -4  192.48    6.80
  -6   8  -4  185.48    6.90
  -6   8  -4  194.68    6.80
   6  -8  -4  187.78    6.90
   6   8   4  188.18    6.80
  -6  -8   4  188.28    6.80
  -6   8  -4  188.58    6.90
  -6   8  -4  193.68    6.80
  -6   8  -4  196.68    6.80
  -6   8  -4  187.88    6.80
  -7   8   4   23.80    1.10
   7   8  -4   24.10    0.90
   7   8  -4   23.80    0.90
   7   8  -4   21.20    1.00
  -7  -8  -4   23.80    1.00
   7   8  -4   25.00    2.10
   7   8  -4   24.50    1.20
   7   8  -4   23.30    1.10
  -7   8   4   23.70    1.00
   7  -8   4   25.60    1.10
   7   8  -4   23.70    0.90
   7   8  -4   24.20    0.90
   7  -8   4   22.90    1.00
  -7   8  -4   24.50    0.90
  -7   8  -4   24.70    1.00
   7   8   4   22.90    0.90
  -7  -8   4   22.80    1.00
  -7   8  -4   25.30    1.60
   7   8   4   22.30    1.00
   7  -8  -4   23.90    0.90
   7   8   4   25.00    1.00
   7  -8  -4   25.70    1.00
  -7   8  -4   23.70    0.90
  -7   8  -4   23.50    0.90
  -7   8  -4   24.30    0.90
  -7   8  -4   24.70    0.90
  -7   8  -4   24.30    0.90
  -7   8  -4   24.30    1.00
   8   8  -4    2.10    0.20
   8  -8   4    1.90    0.30
   8   8  -4    1.90    0.20
  -8  -8  -4    2.00    0.30
   8   8  -4    1.70    0.20
   8   8  -4    1.80    1.30
   8   8  -4    2.10    0.20
  -8   8  -4    1.70    0.20
  -8   8  -4    2.80    1.30
   8   8   4    2.00    0.20
  -8   8  -4    2.40    0.20
  -8   8  -4    1.90    0.20
  -8   8  -4    1.70    0.20
  -8   8  -4    2.10    0.20
  -8   8  -4    2.00    0.20
  -8   8  -4    2.20    0.30
  -8   8  -4    2.00    0.20
   8  -8  -4    1.80    0.20
   9   8  -4    3.20    0.20
  -9   8   4    2.90    0.20
   9   8  -4    2.70    0.20
   9  -8   4    2.60    0.30
   9   8  -4    2.80    0.20
  -9  -8  -4    3.20    0.40
   9   8  -4    2.60    0.20
  -9   8   4    3.20    0.30
  -9   8  -4    2.80    0.20
  -9   8  -4    2.80    0.20
  -9   8  -4    2.90    0.30
  -9   8  -4    2.50    0.20
  -9   8  -4    2.40    0.20
  -9   8  -4    2.90    0.20
  -9   8  -4    2.30    0.20
 -10   8   4   55.69    2.00
 -10  -8  -4   56.39    2.00
  10   8  -4   53.19    2.00
  10   8  -4   52.69    2.00
  10  -8   4   56.69    2.00
  10   8  -4   56.19    2.00
 -10   8  -4   55.19    2.00
 -10   8  -4   53.89    2.00
 -10   8  -4   50.89    2.00
 -11  -8  -4    0.30    0.10
 -11   8   4    0.30    0.10
  11   8  -4    0.20    0.10
  11  -8   4    0.20    0.10
  11   8  -4    0.20    0.10
 -11   8   4    0.30    0.10
 -11   8  -4    0.30    0.10
 -11   8  -4    0.20    0.10
   0   9   4   -0.30    1.40
   0   9   4    0.20    0.20
   0   9  -4    0.20    0.20
   0   9  -4    0.10    0.10
   0   9   4    0.00    0.10
   0   9  -4    0.10    0.10
   0   9  -4    0.10    0.10
   0   9   4    0.10    0.10
   0   9  -4    0.00    0.10
   0   9  -4    0.10    0.10
   0  -9  -4    0.00    0.10
   0  -9  -4    0.10    0.20
   0   9  -4    0.00    0.20
   0   9  -4    0.00    0.10
   0   9   4    0.20    0.10
   0   9  -4    0.10    0.10
   0  -9  -4    5.50   18.30
   0   9  -4    0.30    0.50
   0   9  -4    0.00    0.10
  -1   9   4    2.40    0.20
   1   9  -4    2.10    0.20
   1   9  -4    2.50    0.20
  -1  -9  -4    2.40    0.20
   1   9  -4    2.60    0.60
  -1   9   4    2.10    0.30
   1   9  -4    2.50    0.40
  -1  -9  -4   -6.90   17.50
   1   9  -4    2.30    0.30
   1   9  -4    2.20    0.20
   1   9  -4    2.10    0.20
   1   9  -4    2.10    0.20
  -1   9   4    4.00    1.60
   1   9  -4    2.20    0.10
   1   9  -4    2.50    0.30
   1   9  -4    2.10    0.20
  -1   9   4    2.00    0.20
   1   9  -4    2.30    0.20
  -1   9  -4    2.00    0.20
  -1   9  -4    2.10    0.20
   1   9   4    2.40    0.20
  -1   9  -4    1.90    0.20
   1  -9  -4    8.60   18.70
  -1   9  -4    2.30    0.30
  -1   9  -4    2.40    0.20
   1   9   4    1.80    0.20
  -1   9  -4    2.30    0.20
  -1   9  -4    2.20    0.20
   1   9   4    2.00    0.20
   1   9   4    2.10    0.30
  -1   9  -4    2.80    0.70
  -1   9  -4    2.30    0.20
   1   9   4    1.60    1.60
  -1   9  -4    2.00    0.20
   1  -9  -4    2.30    0.20
  -2  -9  -4  211.08    8.40
  -2   9   4  232.88    9.60
  -2   9   4  250.17    8.30
  -2   9   4  249.58    8.50
   2   9  -4  225.28    8.30
   2   9  -4  218.38    8.30
   2   9  -4  215.08    8.40
   2   9  -4  249.28    8.40
   2   9  -4  233.08    8.20
   2   9  -4  221.28    8.70
   2   9  -4  234.98    8.30
   2   9  -4  235.68    8.30
   2   9  -4  221.78    8.50
  -2  -9  -4  140.69   31.50
   2   9  -4  238.58    8.30
   2  -9  -4  215.58   35.40
  -2   9  -4  224.38    8.30
  -2   9  -4  216.98    8.40
  -2   9  -4  246.58    8.40
  -2   9  -4  241.68    8.30
  -2   9  -4  243.18    8.30
   2  -9  -4  217.68    8.40
  -2   9  -4  245.88    8.40
   2   9   4  226.88    9.70
  -2   9  -4  237.88    8.30
   2   9   4  248.28    8.50
   2   9   4  243.58    8.30
  -2   9  -4  220.18    8.50
  -2   9  -4  237.78    8.30
  -2   9  -4  235.88    8.30
  -3  -9  -4    3.50    0.30
  -3   9   4    3.60    0.40
   3   9  -4    3.70    0.50
  -3  -9  -4    3.80    0.20
  -3   9   4    3.50    0.30
   3   9  -4    3.40    0.20
   3   9  -4    3.40    0.30
   3   9  -4    4.20    0.30
   3   9  -4    3.60    0.20
   3   9  -4    3.70    0.30
  -3   9   4    3.90    0.20
   3   9  -4    3.50    0.20
  -3   9   4    4.90    2.30
   3   9  -4    3.80    0.20
  -3  -9  -4   16.90   21.50
   3   9  -4    3.20    0.70
   3   9   4    3.90    0.20
  -3   9  -4    3.50    0.20
   3  -9  -4   50.89   24.80
  -3   9  -4    3.60    0.20
   3   9   4    3.60    0.40
  -3   9  -4    3.70    0.30
   3  -9  -4    3.40    0.20
  -3   9  -4    3.70    0.30
  -3   9  -4    3.80    0.30
   3   9   4    3.50    0.30
   3   9   4    4.30    0.30
  -3   9  -4    3.60    0.20
  -3   9  -4    3.70    0.40
  -3   9  -4    3.60    0.20
   3  -9  -4    4.30    0.40
  -3   9  -4    3.70    0.20
  -3   9  -4    3.50    0.30
  -3   9  -4    3.80    0.80
  -3   9  -4    3.80    0.20
   4   9  -4   31.50    1.40
   4   9  -4   31.20    1.20
   4   9  -4   33.30    1.20
  -4  -9  -4   28.50    1.30
   4   9  -4   30.70    1.20
  -4   9   4   34.70    1.50
  -4   9   4   30.60    1.20
   4   9  -4   33.80    1.20
   4   9  -4   28.50    1.90
  -4   9   4   35.00    1.30
  -4  -9  -4   31.30   24.30
   4   9  -4   32.40    1.20
  -4  -9  -4   30.60    1.20
   4   9  -4   30.70    1.50
  -4   9  -4   30.90    1.40
  -4   9  -4   28.80    1.30
  -4   9  -4   33.40    1.20
  -4   9  -4   32.90    1.20
  -4   9  -4   31.70    1.20
   4   9   4   33.80    4.10
   4   9   4   35.30    1.30
   4   9   4   34.90    1.40
  -4   9  -4   31.80    1.20
  -4   9  -4   33.20    1.20
  -4   9  -4   33.20    1.20
  -4   9  -4   34.40    1.20
   4   9   4   32.10    1.20
   4  -9  -4   30.50    1.20
   4  -9  -4   29.60    1.40
  -4   9  -4   28.90    1.20
   4   9   4   33.00    1.30
   5   9  -4    6.90    0.60
  -5   9   4    6.30    0.50
   5   9  -4    6.90    0.30
  -5   9   4    6.60    0.30
  -5  -9  -4    6.80    0.30
   5   9  -4    6.50    0.30
   5   9  -4    6.80    0.30
  -5  -9  -4    6.40    0.50
   5   9  -4    7.30    1.40
   5   9  -4    6.40    0.40
   5   9  -4    7.20    0.40
   5   9  -4    7.10    0.40
   5   9  -4    7.00    0.40
  -5   9  -4    6.20    0.30
   5   9   4    6.80    0.30
  -5  -9   4    7.10    0.40
   5  -9  -4    6.60    0.50
   5   9   4    6.30    0.50
  -5   9  -4    6.70    0.40
   5  -9  -4    6.90    0.30
  -5   9  -4    6.70    0.30
  -5   9  -4    6.30    0.40
  -5   9  -4    6.50    0.40
  -5   9  -4    6.70    0.30
  -5   9  -4    6.70    0.30
  -5   9  -4    6.40    0.30
  -5   9  -4    5.90    1.00
   5   9   4    7.00    0.40
  -5   9  -4    6.50    0.30
   5   9   4    6.80    0.40
  -5   9  -4    7.10    0.40
   6   9  -4   21.20    0.80
  -6  -9  -4   20.50    0.80
   6   9  -4   21.40    0.80
   6   9  -4   20.90    0.80
   6   9  -4   23.50    2.00
   6   9  -4   20.90    0.80
   6   9  -4   19.80    1.00
  -6  -9  -4   21.50    1.00
   6   9  -4   22.60    0.80
   6   9  -4   22.40    1.10
   6   9  -4   20.40    0.80
  -6  -9   4   21.50    0.90
   6   9   4   21.80    0.80
   6  -9  -4   21.60    0.80
  -6   9  -4   21.10    0.80
   6   9   4   21.10    0.90
   6  -9  -4   21.60    1.00
  -6   9  -4   21.30    0.80
  -6   9  -4   20.40    1.40
  -6   9  -4   21.30    0.90
   6  -9  -4   20.80    0.90
  -6   9  -4   19.00    0.90
  -6   9  -4   20.30    0.80
  -6   9  -4   21.80    0.80
  -6   9  -4   21.90    0.80
  -6   9  -4   20.50    0.80
  -6   9  -4   20.60    0.80
   6   9   4   20.90    0.90
   7  -9   4   32.10    1.40
  -7  -9  -4   33.50    1.40
  -7   9   4   33.70    1.30
   7   9  -4   33.60    1.30
   7   9  -4   33.10    1.30
   7   9  -4   33.00    1.20
  -7   9  -4   31.00    1.30
  -7   9  -4   32.60    1.20
  -7   9  -4   34.20    1.20
  -7   9  -4   34.00    1.30
  -7   9  -4   36.60    1.30
  -7   9  -4   31.00    1.20
   7  -9  -4   32.60    1.30
   7   9   4   31.30    1.30
  -7   9  -4   34.10    1.30
   8   9  -4   34.80    1.30
  -8   9   4   35.70    1.40
   8   9  -4   32.80    1.30
  -8  -9  -4   36.30    1.40
   8   9  -4   36.00    1.30
   8   9  -4   33.40    1.30
   8   9  -4   35.90    1.30
   8  -9   4   36.00    1.40
  -8   9  -4   35.40    1.40
  -8   9  -4   34.90    1.30
  -8   9  -4   34.70    1.30
  -8   9  -4   34.00    1.30
   8  -9  -4   35.00    1.30
  -8   9  -4   34.60    1.30
  -8   9  -4   35.80    1.30
  -8   9  -4   33.80    1.30
  -8   9  -4   34.60    1.30
   9   9  -4    1.00    0.10
  -9   9   4    0.70    0.20
   9   9  -4    0.70    0.10
   9   9  -4    0.50    0.10
  -9   9   4    0.70    0.10
   9  -9   4    0.70    0.20
  -9  -9  -4    0.50    0.10
  -9   9  -4    0.60    0.10
   9   9   4    0.70    0.10
  -9   9  -4    0.70    0.10
  -9   9  -4    0.80    0.10
  -9   9  -4    0.70    0.20
  -9   9  -4    0.60    0.10
  -9   9  -4    0.50    0.10
 -10   9   4    3.20    0.30
  10   9  -4    2.40    0.20
  10  -9   4    2.60    0.20
  10   9  -4    3.10    0.20
  10   9  -4    2.80    0.20
 -10  -9  -4    3.20    0.20
 -10   9  -4    2.90    0.20
 -10   9  -4    2.40    0.20
   0  10  -4  537.85   20.50
   0 -10  -4  570.44   20.70
   0  10   4  625.64   22.00
   0  10  -4  592.04   20.80
  -1 -10  -4   74.69    2.70
   1  10  -4   72.49    2.80
   1  10  -4   73.99    2.80
  -1  10   4   72.59    2.90
   1  10  -4   76.99    3.10
   1  10  -4   75.49    2.80
   1  10  -4   74.39    2.70
   1  10  -4   73.59    2.70
  -1  10   4   74.19    2.70
   1  10  -4   76.09    2.70
  -1  10   4   77.39    2.70
  -1 -10  -4   72.49    2.90
  -1  10   4   74.79    4.60
   1  10   4   70.89    2.70
   1  10   4   81.99    4.80
   1  10   4   76.89    2.70
   1  10   4   78.29    2.70
  -1  10  -4   72.69    2.70
   1  10   4   74.29    2.70
   1 -10  -4   76.09    2.70
  -1  10  -4   74.59    2.80
  -1  10  -4   74.09    2.80
   1  10   4   72.69    2.90
   1 -10  -4   69.29    2.90
  -1  10  -4   76.49    3.00
  -2  10   4    6.50    0.50
   2  10  -4    6.50    0.40
   2  10  -4    7.00    0.50
  -2 -10  -4    7.10    0.30
  -2  10   4    6.30    1.90
   2  10  -4    7.00    0.40
  -2  10   4    6.50    0.50
   2  10  -4    6.60    0.40
   2  10  -4    6.90    0.40
   2  10  -4    6.60    0.30
  -2 -10  -4    6.90    0.50
   2  10  -4    7.00    0.60
   2  10  -4    6.40    0.40
  -2  10   4    7.60    0.30
   2  10  -4    6.60    1.10
   2  10  -4    7.20    0.50
  -2  10  -4    6.40    0.40
  -2  10  -4    6.90    0.40
  -2  10  -4    6.40    0.40
   2  10   4    6.40    0.50
   2  10   4    6.50    0.40
  -2  10  -4    6.80    0.30
  -2  10  -4    7.10    0.40
   2  10   4    7.00    0.40
  -2  10  -4    6.90    0.50
  -2  10  -4    8.10    0.90
   2 -10  -4    7.50    0.30
  -2  10  -4    6.80    0.40
  -2  10  -4    6.90    0.40
  -2  10  -4    7.10    0.30
   2 -10  -4    6.70    0.50
   2  10   4    7.10    0.30
  -3 -10  -4    0.50    0.20
   3  10  -4    0.90    0.10
   3  10  -4    0.60    0.10
   3  10  -4    0.60    0.10
   3  10  -4    0.70    0.10
  -3 -10  -4    0.60    0.10
   3  10  -4    0.60    0.10
  -3  10   4    0.50    0.20
   3  10  -4    1.40    0.70
  -3  10   4    0.70    0.10
   3  10  -4    1.00    0.30
  -3  10   4    0.80    0.20
   3  10  -4    0.60    0.20
   3  10  -4    0.60    0.10
   3  10  -4    0.80    0.30
   3  10  -4    0.70    0.10
   3  10  -4    0.80    0.10
  -3  10  -4    0.60    0.10
  -3  10  -4    0.50    0.10
  -3  10  -4    0.70    0.10
   3 -10  -4    0.80    0.10
  -3  10  -4    0.80    0.20
  -3  10  -4    0.70    0.10
   3 -10  -4    0.70    0.20
  -3  10  -4    0.70    0.10
  -3  10  -4    0.90    0.20
   3  10   4    0.70    0.20
   3  10   4    0.80    0.20
   3  10   4    0.90    0.30
  -3  10  -4    0.70    0.20
  -3  10  -4    1.00    0.60
  -3  10  -4    0.70    0.10
  -3  10  -4    0.70    0.10
   4  10  -4    9.70    0.40
   4  10  -4    9.60    0.40
   4  10  -4   10.40    0.50
   4  10  -4    9.30    0.70
  -4 -10  -4    9.70    0.40
   4  10  -4    9.80    0.50
   4  10  -4    9.70    0.40
   4  10  -4   10.20    0.60
   4  10  -4    9.60    0.50
  -4 -10  -4    8.40    0.60
   4  10  -4   10.20    0.50
  -4  10  -4   10.30    0.50
   4  10   4    9.90    0.50
  -4  10  -4    9.00    0.40
  -4  10  -4   10.30    0.50
  -4  10  -4    9.70    0.40
   4  10   4   10.70    0.50
   4 -10  -4    8.60    0.60
  -4  10  -4    9.70    0.40
  -4  10  -4   10.00    0.40
  -4  10  -4    9.80    0.40
  -4  10  -4   10.60    0.40
  -5 -10  -4   40.00    1.70
   5  10  -4   42.50    1.80
   5  10  -4   39.30    1.70
   5  10  -4   40.80    1.50
   5  10  -4   42.30    1.60
   5  10  -4   41.20    1.50
   5  10  -4   43.50    1.50
  -5 -10  -4   40.70    1.50
   5  10  -4   42.20    1.60
   5  10  -4   41.50    1.50
   5  10  -4   42.20    1.50
  -5  10   4   40.20    1.50
   5  10  -4   39.90    2.40
  -5  10   4   39.70    1.80
  -5  10  -4   40.60    2.10
  -5  10  -4   41.80    1.50
   5  10   4   42.00    1.60
  -5  10  -4   42.10    1.50
  -5  10  -4   40.20    1.50
  -5  10  -4   40.90    1.50
  -5  10  -4   40.00    1.70
   5 -10  -4   41.30    1.50
  -5  10  -4   42.70    1.50
   5  10   4   39.10    1.70
  -5  10  -4   42.10    1.50
  -5  10  -4   42.90    1.60
   5  10   4   41.60    1.60
  -5  10  -4   42.80    1.70
  -5  10  -4   42.20    1.50
  -5  10  -4   42.40    1.50
   5 -10  -4   40.50    1.70
   6  10  -4    2.30    0.20
  -6  10   4    3.20    0.30
   6  10  -4    2.00    0.20
  -6 -10  -4    2.90    0.30
   6  10  -4    2.80    0.20
  -6  10  -4    2.70    0.20
  -6  10  -4    2.20    0.30
   6  10   4    2.30    0.20
  -6  10  -4    2.30    0.30
  -6  10  -4    2.80    0.30
  -6  10  -4    2.60    0.20
   6 -10  -4    2.00    0.40
  -7 -10  -4   14.30    0.70
   7  10  -4   14.00    0.60
  -7  10   4   14.00    0.60
   7 -10   4   14.60    0.70
   7  10  -4   14.10    0.60
   7  10  -4   14.00    0.60
   7  10  -4   13.30    0.60
   7  10  -4   14.40    0.60
   7  10  -4   14.20    0.70
   7 -10  -4   14.40    0.60
  -7  10  -4   13.80    0.60
  -7  10  -4   14.40    0.70
  -7  10  -4   13.80    0.60
  -7  10  -4   13.80    0.60
  -7  10  -4   14.40    0.60
  -7  10  -4   13.80    0.60
  -7  10  -4   14.50    0.60
  -7  10  -4   13.40    0.60
   8 -10   4    0.30    0.20
  -8  10   4    0.10    0.10
   8  10  -4    0.10    0.10
   8  10  -4    0.10    0.10
   8  10  -4    0.20    0.10
   8  10  -4    0.10    0.10
  -8 -10  -4    0.30    0.10
  -8  10  -4    0.20    0.10
   8 -10  -4    0.30    0.10
  -8  10  -4    0.20    0.10
  -8  10  -4    0.30    0.10
  -8  10  -4    0.20    0.10
  -8  10  -4    0.30    0.10
  -8  10  -4    0.30    0.10
  -8  10  -4    0.20    0.10
   9  10  -4    0.50    0.10
   9  10  -4    0.50    0.10
  -9  10   4    0.50    0.20
   9  10  -4    0.60    0.10
  -9  10   4    0.50    0.10
   9 -10   4    0.60    0.20
  -9  10  -4    0.50    0.10
  -9  10  -4    0.50    0.10
  -9  10  -4    0.50    0.10
  -9  10  -4    0.60    0.10
  -9  10  -4    0.50    0.10
 -10  10   4  179.68    6.00
  10 -10   4  179.58    6.00
  10  10  -4  164.78    6.00
 -10  10  -4  167.78    6.00
 -10  10  -4  160.08    6.00
   0  11  -4    0.40    0.10
   0  11   4   -0.10    0.20
   0 -11  -4    0.00    0.10
   0  11  -4    0.00    0.10
   0  11  -4    0.20    0.10
   0  11  -4    0.00    0.10
   0  11  -4    0.10    0.10
   0  11  -4    0.00    0.10
   0  11  -4    0.30    0.10
   0  11  -4    0.50    1.10
   0  11   4    0.00    0.20
   0  11   4   -2.00    2.40
   0 -11  -4    0.10    0.20
   0  11   4    0.10    0.10
   1  11  -4   35.90    1.30
   1  11  -4   36.30    1.50
  -1 -11  -4   36.00    1.30
  -1  11   4   35.00    1.60
   1  11  -4   35.90    1.40
   1  11  -4   34.50    1.50
   1  11  -4   37.40    1.40
   1  11  -4   39.20    1.80
   1  11  -4   36.00    1.40
  -1  11   4   36.30    1.40
   1  11  -4   35.40    1.30
   1  11  -4   37.50    1.40
  -1 -11  -4   33.50    1.50
   1  11  -4   36.10    1.40
  -1  11   4   34.30    4.50
   1  11   4   35.90    1.60
  -1  11  -4   37.10    1.40
  -1  11  -4   37.00    1.40
   1  11   4   36.90    1.40
  -1  11  -4   34.60    1.50
  -1  11  -4   36.80    1.40
   1 -11  -4   33.10    1.60
  -1  11  -4   35.60    1.40
  -1  11  -4   36.90    1.40
   1 -11  -4   36.70    1.30
  -1  11  -4   37.00    1.40
  -1  11  -4   34.90    1.30
   1  11   4   36.60    1.40
  -1  11  -4   36.80    1.50
  -1  11  -4   36.50    1.40
   2  11  -4    2.80    0.30
   2  11  -4    3.50    0.20
   2  11  -4    3.20    0.20
  -2 -11  -4    3.70    0.20
   2  11  -4    3.30    0.20
  -2  11   4    2.70    0.40
   2  11  -4    3.80    0.30
   2  11  -4    3.70    0.30
   2  11  -4    3.30    0.20
  -2  11   4    3.00    0.20
  -2  11  -4    3.40    0.20
  -2  11  -4    3.00    0.30
  -2  11  -4    3.90    0.20
  -2  11  -4    3.10    0.30
   2  11   4    2.80    0.40
   2  11   4    3.40    0.20
  -2  11  -4    3.20    0.20
  -2  11  -4    4.10    0.40
   2 -11  -4    3.50    0.40
   2  11   4    3.70    0.30
   2 -11  -4    3.70    0.20
   3  11  -4   13.20    1.40
   3  11  -4   15.60    0.60
  -3  11   4   15.20    0.90
  -3  11   4   14.60    0.60
   3  11  -4   14.50    0.60
   3  11  -4   16.40    0.60
   3  11  -4   15.00    0.80
   3  11  -4   13.80    0.80
   3  11  -4   14.90    0.60
  -3 -11  -4   14.10    0.80
   3  11  -4   15.80    0.70
   3  11  -4   15.40    0.60
   3  11  -4   15.20    0.60
   3  11  -4   16.00    0.70
  -3 -11  -4   14.70    0.60
  -3  11  -4   15.20    0.60
   3 -11  -4   14.10    0.80
  -3  11  -4   15.60    0.60
  -3  11  -4   16.10    0.60
   3  11   4   15.50    0.60
   3  11   4   15.70    0.60
  -3  11  -4   15.80    0.60
  -3  11  -4   15.20    0.70
  -3  11  -4   15.30    0.60
   3  11   4   15.70    0.80
  -3  11  -4   16.30    0.60
  -3  11  -4   15.10    0.80
  -3  11  -4   14.40    0.60
   3 -11  -4   15.10    0.60
  -3  11  -4   15.60    0.60
   4  11  -4   36.90    1.30
  -4 -11  -4   31.10    1.70
   4  11  -4   36.20    1.30
  -4 -11  -4   34.70    1.40
   4  11  -4   36.30    1.30
   4  11  -4   34.20    1.30
  -4  11   4   35.20    1.60
   4  11  -4   32.70    2.00
   4  11  -4   35.90    1.50
   4  11  -4   31.80    1.50
   4  11  -4   36.40    1.30
   4  11  -4   36.60    1.30
   4  11  -4   32.10    1.30
  -4  11  -4   32.10    1.40
   4  11   4   33.90    1.30
  -4  11  -4   35.80    1.30
  -4  11  -4   36.50    1.40
   4  11   4   36.30    1.50
  -4  11  -4   36.00    1.30
  -4  11  -4   35.80    1.30
  -4  11  -4   35.00    1.30
  -4  11  -4   35.00    1.30
   4 -11  -4   34.10    1.30
  -4  11  -4   33.80    1.30
  -4  11  -4   36.40    1.30
  -4  11  -4   35.20    1.40
   5  11  -4    7.60    0.40
  -5  11   4    7.00    0.30
  -5 -11  -4    7.00    0.50
   5  11  -4    7.00    0.50
   5  11  -4    7.40    0.40
   5  11  -4    8.30    0.40
   5  11  -4    7.20    0.50
   5  11  -4    7.50    0.40
   5  11  -4    7.40    0.40
  -5  11  -4    8.40    0.40
   5 -11  -4    7.40    0.50
   5 -11  -4    8.00    0.50
  -5  11  -4    7.60    0.40
  -5  11  -4    7.40    0.40
  -5  11  -4    7.70    0.40
  -5  11  -4    8.50    0.40
  -5  11  -4    7.20    0.50
  -5  11  -4    8.00    0.40
   6  11  -4   29.50    1.10
   6 -11   4   29.60    1.30
   6  11  -4   31.30    1.10
  -6 -11  -4   32.70    1.30
   6  11  -4   31.00    1.30
   6  11  -4   30.50    1.20
  -6  11   4   31.70    1.20
   6  11  -4   30.20    1.20
   6  11  -4   30.90    1.10
  -6  11  -4   29.80    1.10
   6 -11  -4   30.50    1.20
  -6  11  -4   30.10    1.10
  -6  11  -4   32.00    1.20
  -6  11  -4   31.50    1.20
  -6  11  -4   30.10    1.10
  -6  11  -4   29.70    1.10
  -6  11  -4   29.50    1.10
  -6  11  -4   28.40    1.10
   7  11  -4   27.60    1.10
   7  11  -4   29.80    1.10
  -7  11   4   29.70    1.10
   7  11  -4   28.50    1.10
   7 -11   4   26.90    1.20
  -7 -11  -4   29.00    1.20
   7  11  -4   28.60    1.20
   7  11  -4   28.20    1.00
  -7  11  -4   29.60    1.10
  -7  11  -4   28.60    1.10
  -7  11  -4   28.90    1.10
  -7  11  -4   27.10    1.00
  -7  11  -4   27.60    1.00
  -7  11  -4   26.10    1.10
  -7  11  -4   27.30    1.10
  -7  11  -4   29.70    1.10
  -8  11   4  190.58    6.70
   8 -11   4  186.88    6.80
   8  11  -4  180.68    6.70
   8  11  -4  190.38    6.80
   8  11  -4  190.98    6.70
   8  11  -4  190.18    6.70
  -8 -11  -4  197.08    6.80
  -8  11   4  194.98    6.70
  -8  11  -4  190.58    6.80
  -8  11  -4  175.18    6.70
  -8  11  -4  184.68    6.70
  -8  11  -4  188.88    6.70
  -8  11  -4  189.28    6.70
  -8  11  -4  187.98    6.70
  -8  11  -4  195.48    6.70
   9 -11   4    0.10    0.10
   9  11  -4    0.10    0.10
  -9  11   4    0.20    0.10
  -9 -11  -4    0.00    0.10
  -9  11  -4    0.00    0.10
  -9  11  -4    0.10    0.10
  -9  11  -4    0.10    0.10
   0  12   4  242.68    8.80
   0 -12  -4  234.88    8.40
   0  12  -4  240.08    8.40
   0  12  -4  241.88    8.40
   0  12  -4  240.38    8.40
   0  12  -4  226.78    8.80
   0  12  -4  239.28    8.40
   0  12   4  231.28    8.50
   0  12  -4  241.48    8.40
   0  12  -4  229.68    8.60
   0  12  -4  236.88    8.60
   0  12  -4  237.98    8.40
   1  12  -4    4.20    0.30
   1  12  -4    4.90    0.40
  -1 -12  -4    4.00    0.20
   1  12  -4    4.40    0.30
   1  12  -4    4.60    0.30
   1  12  -4    3.80    0.40
   1  12  -4    4.20    0.30
   1  12  -4    4.30    0.20
  -1  12   4    3.50    0.50
  -1 -12  -4    3.80    0.50
   1  12   4    4.20    0.40
   1 -12  -4    4.10    0.20
  -1  12  -4    3.60    0.30
  -1  12  -4    4.40    0.30
   1  12   4    3.60    0.50
  -1  12  -4    4.00    0.40
  -1  12  -4    4.30    0.30
  -1  12  -4    4.00    0.40
  -1  12  -4    4.60    0.30
  -1  12  -4    4.10    0.30
  -1  12  -4    4.20    0.20
  -1  12  -4    4.30    0.30
  -1  12  -4    4.10    0.30
   2  12  -4   30.90    1.20
  -2 -12  -4   31.20    1.50
   2  12  -4   31.80    1.20
  -2 -12  -4   30.00    1.20
  -2  12   4   29.30    1.40
   2  12  -4   31.60    1.20
   2  12  -4   31.00    1.30
   2  12  -4   34.30    1.20
   2  12  -4   34.50    1.20
   2  12  -4   27.80    1.30
  -2  12  -4   31.10    1.20
  -2  12  -4   32.50    1.20
  -2  12  -4   31.50    1.20
  -2  12  -4   31.30    1.20
  -2  12  -4   28.10    1.20
   2  12   4   28.60    1.40
  -2  12  -4   31.20    1.20
   2 -12  -4   29.50    1.20
  -2  12  -4   31.30    1.20
  -3 -12  -4    0.20    0.10
  -3 -12  -4    0.20    0.20
   3  12  -4    0.20    0.20
   3  12  -4    0.30    0.10
   3  12  -4    0.20    0.10
  -3  12   4    0.10    0.10
   3  12  -4    0.20    0.20
[truncated: 2,762,960 more chars]
