# Supplementary material for: Crystal structures of two formamidinium hexa­fluorido­phosphate salts, one with batch-dependent disorder
Source: Acta Crystallogr E Crystallogr Commun. 2024 Jan 1;80(Pt 1):88–93. doi: 10.1107/S2056989023010848 (PMC10833365; doi:10.1107/S2056989023010848)
Supplement: Supplementary file 2 [file e-80-00088-1sup2.hkl]

data_1                                                                          
_shelx_title ' saba3 lowtemp data morpholinium Iminium disordered PF6'          
_shelx_refln_list_code          4                                               
_shelx_F_calc_maximum      329.64                                               
_exptl_crystal_F_000      1056.00                                               
_reflns_d_resolution_high  0.7996                                               
                                                                                
loop_                                                                           
 _space_group_symop_operation_xyz                                               
 'x, y, z'                                                                      
 '-x+1/2, -y, z+1/2'                                                            
 '-x, y+1/2, -z+1/2'                                                            
 'x+1/2, -y+1/2, -z'                                                            
 '-x, -y, -z'                                                                   
 'x-1/2, y, -z-1/2'                                                             
 'x, -y-1/2, z-1/2'                                                             
 '-x-1/2, y-1/2, z'                                                             
                                                                                
_cell_length_a    10.4638                                                       
_cell_length_b    13.4495                                                       
_cell_length_c    13.7340                                                       
_cell_angle_alpha  90.000                                                       
_cell_angle_beta   90.000                                                       
_cell_angle_gamma  90.000                                                       
                                                                                
_shelx_F_squared_multiplier     1.000                                           
                                                                                
loop_                                                                           
 _refln_index_h                                                                 
 _refln_index_k                                                                 
 _refln_index_l                                                                 
 _refln_F_squared_calc                                                          
 _refln_F_squared_meas                                                          
 _refln_F_squared_sigma                                                         
 _refln_observed_status                                                         
   2   0   0       4018.37       3563.18        97.19 o                         
   4   0   0      22685.29      22033.18       808.49 o                         
   6   0   0       6580.25       7195.43       158.39 o                         
   8   0   0       2072.51       1970.89        43.17 o                         
  10   0   0       3115.83       3077.57        51.08 o                         
  12   0   0          2.37          6.72         1.92 o                         
   2   1   0      14013.85      13420.02       279.45 o                         
   4   1   0       1737.43       1638.37        25.03 o                         
   6   1   0       1153.68       1184.02        14.86 o                         
   8   1   0      11171.06      10980.29       376.37 o                         
  10   1   0         41.35         43.09         1.52 o                         
  12   1   0        703.90        665.63        16.99 o                         
   2   2   0      29604.81      27463.58       566.10 o                         
   4   2   0        826.15        637.30        11.97 o                         
   6   2   0       5755.74       5827.74        82.38 o                         
   8   2   0       2354.17       2292.23        23.90 o                         
  10   2   0       1360.87       1364.85        26.59 o                         
  12   2   0         16.97         20.66         1.36 o                         
   2   3   0      59392.95      60103.64      1503.76 o                         
   4   3   0       1442.17       1222.35        17.30 o                         
   6   3   0       4259.77       4222.15       148.89 o                         
   8   3   0       2390.86       2415.72        39.81 o                         
  10   3   0         41.50         38.33         3.15 o                         
  12   3   0        365.58        359.39        13.45 o                         
   2   4   0        645.11        723.81         8.63 o                         
   4   4   0      28553.78      28238.87       718.56 o                         
   6   4   0       5299.93       5238.93       111.77 o                         
   8   4   0          8.39        387.09       135.43 o                         
  10   4   0        172.53        181.64         9.30 o                         
  12   4   0          9.23          8.53         0.55 o                         
   2   5   0        809.72        714.03        10.88 o                         
   4   5   0      23501.11      24276.30       772.10 o                         
   6   5   0       5081.84       5496.49        76.42 o                         
   8   5   0        959.60       1018.65        16.03 o                         
  10   5   0          0.21          0.96         0.55 o                         
  12   5   0        101.13        124.73         4.32 o                         
   0   6   0       1313.17       1555.15        33.65 o                         
   2   6   0       5117.25       5080.90        94.05 o                         
   4   6   0      37927.24      36778.31      1696.41 o                         
   6   6   0      13267.95      13681.45       369.91 o                         
   8   6   0        595.27        574.21         7.14 o                         
  10   6   0          6.90          4.48         1.21 o                         
  12   6   0         37.61         33.73         1.92 o                         
   2   7   0      18805.90      19090.35       478.72 o                         
   4   7   0       4160.65       4045.22        72.21 o                         
   6   7   0       3931.23       3911.02        45.52 o                         
   8   7   0         76.34         72.24         4.05 o                         
  10   7   0         30.22         29.82         0.96 o                         
   0   8   0       2653.03       2431.18        65.72 o                         
   2   8   0         96.82         97.76         5.03 o                         
   4   8   0       5510.61       5153.70        79.07 o                         
   6   8   0       2041.47       2183.72        25.52 o                         
   8   8   0          4.10          4.96         2.16 o                         
  10   8   0        380.55        398.12         7.44 o                         
   2   9   0       8752.08       8589.31       153.24 o                         
   4   9   0       4209.69       4348.76        46.77 o                         
   6   9   0        991.53       1035.13        10.34 o                         
   8   9   0       1027.40       1040.05        16.00 o                         
  10   9   0        175.81        167.85         3.47 o                         
   0  10   0      14278.80      14947.61       534.88 o                         
   2  10   0       1064.50       1096.92         9.55 o                         
   4  10   0       3128.58       3311.92        29.67 o                         
   6  10   0         18.06         14.63         0.71 o                         
   8  10   0        292.29        313.88         9.15 o                         
  10  10   0        750.16        761.04        12.04 o                         
   2  11   0       5240.33       5229.66        66.09 o                         
   4  11   0         32.68         21.37         0.98 o                         
   6  11   0         16.67         11.57         1.46 o                         
   8  11   0        937.01       1032.70        33.35 o                         
   2  12   0          0.49          2.86         0.61 o                         
   4  12   0        321.73        296.02         6.05 o                         
   6  12   0         77.53         81.59         1.63 o                         
   8  12   0        228.19        239.32         3.65 o                         
   2  13   0       3517.67       3520.18        44.82 o                         
   4  13   0         40.75         38.74         0.85 o                         
   6  13   0        590.51        631.34        10.47 o                         
   8  13   0       1304.37       1309.10        26.86 o                         
   0  14   0        129.68        125.24         2.74 o                         
   2  14   0        410.87        389.26         5.59 o                         
   4  14   0         16.32         23.08         0.79 o                         
   6  14   0        877.45        811.60        13.07 o                         
   2  15   0       3114.73       3048.65        38.17 o                         
   4  15   0          4.52          5.76         0.43 o                         
   0  16   0        708.80        634.36        13.32 o                         
   2  16   0          1.93          2.11         0.43 o                         
   4  16   0        291.64        262.95         6.80 o                         
   1   1   1        123.42        114.00         1.01 o                         
   2   1   1         64.80         72.20         1.49 o                         
   3   1   1         48.97         48.31         0.64 o                         
   4   1   1       4286.56       4194.34        72.78 o                         
   5   1   1         24.12         24.56         0.85 o                         
   6   1   1       4251.59       4292.83        45.44 o                         
   7   1   1          6.18          5.66         2.89 o                         
   8   1   1         55.53         48.26         5.50 o                         
   9   1   1         13.93        -27.82       154.64 o                         
  10   1   1        171.07        201.10         2.41 o                         
  11   1   1          1.31          1.92         0.34 o                         
  12   1   1         29.02         50.78         1.15 o                         
  13   1   1          4.19          4.17         0.53 o                         
   0   2   1       1069.12        910.10        21.84 o                         
   1   2   1         80.80         79.80         0.86 o                         
   2   2   1        992.37        906.91        10.12 o                         
   3   2   1         69.32         62.50         1.30 o                         
   4   2   1         13.78         27.15         0.67 o                         
   5   2   1         15.97         14.41         1.37 o                         
   6   2   1       1166.90       1147.61         8.77 o                         
   7   2   1          2.07          2.96         2.37 o                         
   8   2   1        127.39        125.76         6.40 o                         
   9   2   1         20.11         16.77         0.44 o                         
  10   2   1         82.82         76.33         3.84 o                         
  11   2   1          0.01         -0.27         0.36 o                         
  12   2   1         79.07         78.38         1.68 o                         
   1   3   1        423.75        391.65         3.28 o                         
   2   3   1       6039.04       5537.31        92.31 o                         
   3   3   1         21.56         20.63         0.47 o                         
   4   3   1        545.30        612.00         6.63 o                         
   5   3   1         35.51         38.17         1.22 o                         
   6   3   1       4525.98       4577.88        48.06 o                         
   7   3   1        117.43        112.06         2.24 o                         
   8   3   1       1402.35       1311.60        11.34 o                         
   9   3   1          7.72          6.78         0.32 o                         
  10   3   1         24.47         36.82         1.55 o                         
  11   3   1          1.91          1.92         0.32 o                         
  12   3   1        487.14        515.17        14.95 o                         
   0   4   1       5480.11       5207.06       112.97 o                         
   1   4   1        163.82        146.13         2.45 o                         
   2   4   1          2.71          2.63         0.41 o                         
   3   4   1        586.45        555.14         5.67 o                         
   4   4   1       4618.58       4602.20        45.89 o                         
   5   4   1         26.76         23.74         3.23 o                         
   6   4   1         80.35        105.60         2.95 o                         
   7   4   1         39.13         37.01         3.09 o                         
   8   4   1       1765.48       1775.69        13.35 o                         
   9   4   1         19.36         -2.33       151.31 o                         
  10   4   1        122.95        142.08         2.08 o                         
  11   4   1          0.32          0.85         0.32 o                         
  12   4   1        130.19        132.09         2.77 o                         
   1   5   1         67.83         61.28         1.67 o                         
   2   5   1       2147.28       2271.35        28.66 o                         
   3   5   1          2.84          2.77         1.57 o                         
   4   5   1          3.70          4.97         0.60 o                         
   5   5   1       1646.95       1665.64        15.99 o                         
   6   5   1         21.66         25.73         1.18 o                         
   7   5   1         53.32         56.45         2.14 o                         
   8   5   1        569.60        507.54         4.03 o                         
   9   5   1         11.06        -17.78        47.21 o                         
  10   5   1        299.96        250.18         3.98 o                         
  11   5   1          0.90          1.25         0.30 o                         
  12   5   1         15.05         22.20         1.43 o                         
   0   6   1         43.59         22.03         1.08 o                         
   1   6   1        434.26        477.79         3.76 o                         
   2   6   1        638.85        677.12         6.27 o                         
   3   6   1       1580.09       1538.25        18.07 o                         
   4   6   1         45.44         50.38         1.89 o                         
   5   6   1        242.27        238.06         2.24 o                         
   6   6   1        103.74         97.28         1.32 o                         
   7   6   1        119.27        120.84         1.68 o                         
   8   6   1         49.33         58.76         2.73 o                         
   9   6   1         17.85         17.82         3.11 o                         
  10   6   1         50.49         60.30         1.11 o                         
  11   6   1          3.86          3.61         0.30 o                         
  12   6   1          2.73          2.40         0.48 o                         
   1   7   1        371.41        371.98         4.19 o                         
   2   7   1         39.98         62.99         1.88 o                         
   3   7   1        191.10        198.10         2.26 o                         
   4   7   1          8.20          8.55         0.42 o                         
   5   7   1       1533.27       1497.89        10.16 o                         
   6   7   1         22.98         13.29         0.97 o                         
   7   7   1         10.13         -7.26        22.18 o                         
   8   7   1        767.69        691.13         5.22 o                         
   9   7   1         42.63         42.57         0.84 o                         
  10   7   1        331.32        332.21         4.20 o                         
  11   7   1          0.92          1.08         0.34 o                         
   0   8   1        312.88        335.74         4.55 o                         
   1   8   1         30.17         23.65         0.45 o                         
   2   8   1        110.49        113.35         1.44 o                         
   3   8   1        949.46        911.35         6.67 o                         
   4   8   1         32.53         37.15         0.77 o                         
   5   8   1        167.45        158.46         1.37 o                         
   6   8   1         79.14         75.88         0.87 o                         
   7   8   1         14.07         18.43         0.43 o                         
   8   8   1         64.84         79.07         1.16 o                         
   9   8   1        103.80         99.58         1.53 o                         
  10   8   1         40.81         50.26         0.82 o                         
  11   8   1         11.05         12.92         0.36 o                         
   1   9   1        966.11        964.52         7.25 o                         
   2   9   1        222.02        200.26         1.58 o                         
   3   9   1          7.49          9.20         0.26 o                         
   4   9   1        341.10        362.27         2.58 o                         
   5   9   1        507.70        522.99         4.30 o                         
   6   9   1         28.38         26.49         0.42 o                         
   7   9   1         23.86         20.52         0.57 o                         
   8   9   1        832.67        809.44         8.99 o                         
   9   9   1          7.88         10.91         0.80 o                         
  10   9   1        284.45        272.55         3.48 o                         
  11   9   1        116.14        100.47         1.45 o                         
   0  10   1          0.07          0.40         0.29 o                         
   1  10   1        205.19        192.28         1.47 o                         
   2  10   1          0.36          1.51         0.19 o                         
   3  10   1        692.11        701.52         4.47 o                         
   4  10   1        103.42         97.17         0.92 o                         
   5  10   1        126.14        111.50         1.00 o                         
   6  10   1         93.25         88.90         0.85 o                         
   7  10   1         49.60         54.54         0.94 o                         
   8  10   1        372.74        385.07         4.61 o                         
   9  10   1        167.11        157.07         1.93 o                         
  10  10   1        122.18        122.27         1.94 o                         
   1  11   1       2031.94       2047.58        14.07 o                         
   2  11   1        890.27        881.19         5.85 o                         
   3  11   1        124.14        125.57         1.04 o                         
   4  11   1          4.54          2.47         0.39 o                         
   5  11   1          1.08          1.26         0.62 o                         
   6  11   1        408.01        371.46         3.63 o                         
   7  11   1         31.10         32.87         0.67 o                         
   8  11   1        363.23        378.26         4.88 o                         
   9  11   1        120.08        127.26         1.83 o                         
   0  12   1        330.35        298.35         3.60 o                         
   1  12   1       1171.46       1159.29         7.87 o                         
   2  12   1        219.22        221.18         1.74 o                         
   3  12   1        128.84        128.58         1.13 o                         
   4  12   1        232.29        226.83         3.05 o                         
   5  12   1         32.12         33.23         0.51 o                         
   6  12   1       1092.25       1093.02        10.91 o                         
   7  12   1         52.32         55.34         0.88 o                         
   8  12   1          9.63         12.62         0.40 o                         
   9  12   1        335.65        325.66         4.48 o                         
   1  13   1        793.21        810.28         6.38 o                         
   2  13   1        183.72        188.44         2.58 o                         
   3  13   1         18.57         21.19         0.76 o                         
   4  13   1        128.95        121.44         1.34 o                         
   5  13   1         57.86         63.53         0.85 o                         
   6  13   1        153.91        146.50         1.62 o                         
   7  13   1        156.48        170.15         2.05 o                         
   8  13   1          5.05          7.80         0.38 o                         
   0  14   1         99.00         92.63         1.32 o                         
   1  14   1        149.21        152.62         1.47 o                         
   2  14   1          0.04          1.24         0.27 o                         
   3  14   1        316.06        334.92         3.28 o                         
   4  14   1         20.19         15.97         0.41 o                         
   5  14   1         28.51         27.62         0.60 o                         
   6  14   1          4.72          5.51         0.31 o                         
   7  14   1        312.23        317.73         6.11 o                         
   1  15   1        426.31        432.89         4.81 o                         
   2  15   1         38.93         46.83         0.63 o                         
   3  15   1         87.09         87.27         1.02 o                         
   4  15   1        282.81        266.18         2.84 o                         
   5  15   1        239.95        249.85         3.68 o                         
   0  16   1        100.09        101.17         1.78 o                         
   1  16   1        117.10        107.48         1.27 o                         
   2  16   1         17.12         20.15         0.64 o                         
   3  16   1        239.04        249.56         3.65 o                         
   0   0   2      10875.51      11011.67       392.78 o                         
   1   0   2          0.63          2.87         1.18 o                         
   2   0   2      16766.52      15569.93       566.12 o                         
   3   0   2        243.99        223.91         2.67 o                         
   4   0   2      30983.12      31943.59       808.04 o                         
   5   0   2       4809.66       4856.25        65.80 o                         
   6   0   2       1750.66       1777.82        27.38 o                         
   7   0   2        293.17        279.91         3.20 o                         
   8   0   2        176.58        172.89         2.68 o                         
   9   0   2        802.48        778.67         8.12 o                         
  10   0   2       7963.85       7380.59       147.39 o                         
  11   0   2         13.49         14.80         1.04 o                         
  12   0   2        123.27        134.05         4.08 o                         
   1   1   2          6.57          4.57         1.32 o                         
   2   1   2      71137.75      71146.60      1783.77 o                         
   3   1   2        739.51        689.81         5.73 o                         
   4   1   2       3469.78       3586.04        45.01 o                         
   5   1   2         14.29         15.93         1.13 o                         
   6   1   2       1508.27       1436.13        11.09 o                         
   7   1   2       4142.93       3982.15        39.36 o                         
   8   1   2       3896.53       3716.27        28.90 o                         
   9   1   2        451.97        445.19         4.47 o                         
  10   1   2        103.17        108.31         2.80 o                         
  11   1   2         68.10         66.99         1.34 o                         
  12   1   2        304.63        297.06         5.06 o                         
   0   2   2     108665.08     123742.12      4372.99 o                         
   1   2   2        509.13        488.03         6.33 o                         
   2   2   2          1.54          7.72         1.38 o                         
   3   2   2        322.77        301.18         2.69 o                         
   4   2   2        185.55        175.43         2.02 o                         
   5   2   2       3585.99       3694.81        37.50 o                         
   6   2   2        120.06         99.97         3.95 o                         
   7   2   2        136.62        133.96         3.11 o                         
   8   2   2         98.18         99.61         1.99 o                         
   9   2   2        440.45        451.62         4.30 o                         
  10   2   2       4037.35       3847.04        46.28 o                         
  11   2   2         38.73         38.26         0.85 o                         
  12   2   2         82.90         79.99         1.48 o                         
   1   3   2         86.58         77.04         1.06 o                         
   2   3   2       1596.68       1214.58        11.87 o                         
   3   3   2       5650.31       5438.37        92.91 o                         
   4   3   2       3769.25       3662.12        37.40 o                         
   5   3   2         68.51         66.65         1.27 o                         
   6   3   2       1609.40       1581.56        18.30 o                         
   7   3   2       3479.87       3344.76        30.16 o                         
   8   3   2       3585.90       3643.95        33.60 o                         
   9   3   2         84.88         87.06         1.92 o                         
  11   3   2        167.93        177.06         2.59 o                         
  12   3   2        252.18        270.66         4.54 o                         
   0   4   2       2901.69       3278.68        86.84 o                         
   1   4   2         78.92         85.51         1.08 o                         
   2   4   2       2006.03       1930.46        25.18 o                         
   3   4   2       1115.54       1108.87        10.58 o                         
   4   4   2      10565.82      10453.66       160.86 o                         
   5   4   2       1117.50       1136.72         9.15 o                         
   6   4   2       8590.28       8279.48       108.89 o                         
   7   4   2        145.99        145.22         2.76 o                         
   8   4   2        323.06        332.20         3.12 o                         
   9   4   2        165.78        158.57         3.48 o                         
  10   4   2        176.05        184.06         2.90 o                         
  11   4   2        212.53        224.78         3.31 o                         
  12   4   2         88.37         94.05         1.72 o                         
   1   5   2         82.75         85.33         1.40 o                         
   2   5   2       9199.57       8606.99       124.69 o                         
   3   5   2       5737.70       5789.26        89.25 o                         
   4   5   2       5603.85       5352.58        55.47 o                         
   5   5   2         10.34         12.28         1.51 o                         
   6   5   2       6965.86       6723.86        73.94 o                         
   7   5   2        523.80        549.58         5.41 o                         
   8   5   2        540.45        561.04         9.91 o                         
   9   5   2        169.65        161.59         4.29 o                         
  10   5   2          2.20          3.16         0.30 o                         
  11   5   2        222.62        216.42         2.76 o                         
  12   5   2       1007.05       1012.58        22.34 o                         
   0   6   2       6414.40       7042.39       229.66 o                         
   1   6   2        679.85        695.49         5.79 o                         
   2   6   2          2.49          9.61         2.24 o                         
   3   6   2        367.64        376.02         3.38 o                         
   4   6   2      12010.24      12142.83       148.26 o                         
   5   6   2       1419.93       1441.62        13.15 o                         
   6   6   2       5513.61       5535.23        57.37 o                         
   7   6   2          4.38          3.69         3.99 o                         
   8   6   2         36.76         36.18         1.45 o                         
   9   6   2        143.30        148.06         3.83 o                         
  10   6   2          4.77          4.60         0.38 o                         
  11   6   2         96.78         93.88         1.42 o                         
  12   6   2         93.47         86.45         2.65 o                         
   1   7   2          3.12          6.83         0.26 o                         
   2   7   2        709.35        651.56         5.30 o                         
   3   7   2       3062.04       3042.50        35.58 o                         
   4   7   2       9600.70       9568.69       130.39 o                         
   5   7   2         20.55         18.94         0.40 o                         
   6   7   2       2503.94       2550.96        17.84 o                         
   7   7   2        957.98        921.02         6.09 o                         
   8   7   2        383.16        396.01         4.25 o                         
   9   7   2          7.98         11.43         1.13 o                         
  10   7   2         57.69         63.21         1.07 o                         
  11   7   2        182.46        192.46         3.07 o                         
   0   8   2       1540.20       1626.15        23.13 o                         
   1   8   2        187.38        198.87         3.04 o                         
   2   8   2        540.20        590.21         6.57 o                         
   3   8   2        122.89        124.70         1.05 o                         
   4   8   2      10259.66      10710.64       193.16 o                         
   5   8   2        177.23        185.92         1.49 o                         
   6   8   2       1554.57       1591.79        11.81 o                         
   7   8   2        115.64        114.39         1.01 o                         
   8   8   2        153.91        153.76         1.78 o                         
   9   8   2        201.23        204.14         2.43 o                         
  10   8   2        596.50        596.81         6.83 o                         
  11   8   2        185.68        194.24         5.73 o                         
   1   9   2          0.08          0.94         0.21 o                         
   2   9   2       3512.84       3499.22        28.54 o                         
   3   9   2        378.62        371.74         2.50 o                         
   4   9   2        520.74        530.30         5.11 o                         
   5   9   2         78.36         79.54         0.84 o                         
   6   9   2         39.64         44.36         0.81 o                         
   7   9   2         55.70         59.26         0.97 o                         
   8   9   2         61.33         66.32         1.01 o                         
   9   9   2        161.85        156.94         1.92 o                         
  10   9   2          6.85          7.17         0.38 o                         
   0  10   2       5819.97       5592.85       100.65 o                         
   1  10   2        386.31        403.67         2.81 o                         
   2  10   2        311.46        317.15         2.35 o                         
   3  10   2         56.24         60.95         0.67 o                         
   4  10   2        128.91        125.36         2.57 o                         
   5  10   2       1125.21       1129.17         8.03 o                         
   6  10   2        369.10        393.21         3.14 o                         
   7  10   2          3.47          4.45         0.40 o                         
   8  10   2        135.15        132.28         1.49 o                         
   9  10   2        392.60        417.25         4.46 o                         
  10  10   2       2192.05       2251.56        35.68 o                         
   1  11   2          5.53          7.92         0.55 o                         
   2  11   2       5921.90       5786.79        65.78 o                         
   3  11   2         65.67         67.14         0.80 o                         
   4  11   2          4.75          8.72         0.60 o                         
   5  11   2         92.77         84.74         2.22 o                         
   6  11   2        168.81        189.43         2.02 o                         
   7  11   2        477.90        478.55         4.53 o                         
   8  11   2        746.12        787.87         7.81 o                         
   9  11   2         20.33         22.11         0.53 o                         
   0  12   2       4594.09       4603.72        55.05 o                         
   1  12   2          3.63          7.25         0.51 o                         
   2  12   2        249.27        237.25         1.86 o                         
   3  12   2         15.09         17.51         0.72 o                         
   4  12   2          8.82         15.21         1.23 o                         
   5  12   2         84.31         86.37         1.04 o                         
   6  12   2        129.87        118.27         1.19 o                         
   7  12   2        101.35         99.30         1.10 o                         
   8  12   2        120.97        128.80         2.83 o                         
   9  12   2        100.35         93.47         1.72 o                         
   1  13   2         26.27         29.17         0.53 o                         
   2  13   2        542.36        539.07         4.54 o                         
   3  13   2         91.32         86.70         0.93 o                         
   4  13   2         40.75         38.46         0.51 o                         
   5  13   2         78.78         77.38         0.92 o                         
   6  13   2         25.90         26.47         0.55 o                         
   7  13   2         18.59         15.94         0.46 o                         
   8  13   2       1368.87       1372.06        18.35 o                         
   0  14   2       5701.51       5625.64       198.04 o                         
   1  14   2         77.45         85.82         0.97 o                         
   2  14   2          3.08          3.61         0.25 o                         
   3  14   2         93.69         97.55         1.03 o                         
   4  14   2       1229.40       1228.96        11.67 o                         
   5  14   2        396.52        412.41         4.21 o                         
   6  14   2        168.88        172.89         2.30 o                         
   7  14   2          0.41          0.00         0.43 o                         
   1  15   2          4.69          3.21         0.25 o                         
   2  15   2          1.86          3.23         0.28 o                         
   3  15   2         21.81         21.08         0.37 o                         
   4  15   2        273.51        279.19         2.97 o                         
   5  15   2        112.75        114.01         1.64 o                         
   0  16   2        144.25        141.49         2.65 o                         
   1  16   2          9.05         10.66         0.33 o                         
   2  16   2         93.96         90.46         1.59 o                         
   3  16   2          0.70          1.34         0.30 o                         
   1   1   3        121.93        113.95         1.14 o                         
   2   1   3         46.89         47.58         1.53 o                         
   3   1   3        329.35        335.02         3.98 o                         
   4   1   3       1257.31       1276.61        13.50 o                         
   5   1   3         79.43         80.02         1.72 o                         
   6   1   3        130.18        137.78         2.41 o                         
   7   1   3         10.73         12.14         0.95 o                         
   8   1   3        513.81        490.87         3.60 o                         
   9   1   3         14.09         12.95         1.16 o                         
  10   1   3        278.76        276.24         5.66 o                         
  11   1   3          2.38          2.06         0.36 o                         
  12   1   3          8.45          7.90         1.05 o                         
   0   2   3        430.61        373.00         6.31 o                         
   1   2   3        105.03        107.86         0.98 o                         
   2   2   3        606.73        579.88         5.14 o                         
   3   2   3         16.22         15.24         0.58 o                         
   4   2   3        168.46        178.24         3.36 o                         
   5   2   3          0.41          1.51         2.56 o                         
   6   2   3        306.41        321.60         5.81 o                         
   7   2   3         67.76         69.54         1.19 o                         
   8   2   3        216.93        223.55         2.83 o                         
   9   2   3         35.82         34.26         0.70 o                         
  10   2   3        292.09        296.59         4.23 o                         
  11   2   3         95.28         97.14         1.69 o                         
  12   2   3         70.31         71.27         1.33 o                         
   1   3   3          0.50          0.41         0.69 o                         
   2   3   3        715.61        714.39         6.20 o                         
   3   3   3         84.48         86.12         1.69 o                         
   4   3   3        425.25        437.86         5.11 o                         
   5   3   3         40.46         41.61         2.45 o                         
   6   3   3        208.24        232.40         2.66 o                         
   7   3   3          6.46          5.99         0.81 o                         
   8   3   3         19.29         29.46         2.44 o                         
   9   3   3         42.06         35.61         2.86 o                         
  10   3   3        102.34        118.68         9.03 o                         
  11   3   3          3.58          6.88         0.51 o                         
  12   3   3         27.41         28.86         0.73 o                         
   0   4   3       1238.89       1191.34        16.42 o                         
   1   4   3        153.82        157.61         1.50 o                         
   2   4   3        705.14        738.21         6.84 o                         
   3   4   3        146.81        139.90         2.05 o                         
   4   4   3       1691.12       1697.84        16.78 o                         
   5   4   3         41.78         33.17         0.88 o                         
   6   4   3        550.16        554.46         4.16 o                         
   7   4   3        156.86        150.62         1.26 o                         
   8   4   3        665.95        662.31         4.72 o                         
   9   4   3          1.48          2.34         0.73 o                         
  10   4   3         33.30         45.21         0.95 o                         
  11   4   3         19.13         21.69         0.68 o                         
  12   4   3        166.71        162.97         3.90 o                         
   1   5   3        514.41        553.60         4.49 o                         
   2   5   3        568.88        594.39         5.85 o                         
   3   5   3          0.18          0.86         2.32 o                         
   4   5   3        157.62        140.43         2.87 o                         
   5   5   3        480.34        450.21         4.69 o                         
   6   5   3        701.49        686.71         4.75 o                         
   7   5   3         10.46         13.86         0.54 o                         
   8   5   3          2.06          2.12         2.06 o                         
   9   5   3          0.53          0.71         2.76 o                         
  10   5   3        166.88        177.92         2.17 o                         
  11   5   3         10.92         13.09         0.50 o                         
  12   5   3          0.01          0.38         0.43 o                         
   0   6   3       1458.30       1475.52        21.12 o                         
   1   6   3        313.99        346.23         3.05 o                         
   2   6   3        120.04        127.71         2.14 o                         
   3   6   3        553.55        521.16         6.66 o                         
   4   6   3          4.85          7.65         0.88 o                         
   5   6   3        475.01        456.59         6.88 o                         
   6   6   3        148.05        140.32         2.34 o                         
   7   6   3        216.04        224.09         2.10 o                         
   8   6   3         57.21         68.51         1.34 o                         
   9   6   3         58.52         52.75         0.79 o                         
  10   6   3         19.22         17.00         0.61 o                         
  11   6   3         49.84         57.07         0.96 o                         
  12   6   3         28.88         35.54         1.36 o                         
   1   7   3        804.86        818.42         6.41 o                         
   2   7   3        412.17        391.47         4.30 o                         
   3   7   3        312.63        331.42         5.64 o                         
   4   7   3        942.85        989.78         6.99 o                         
   5   7   3        695.33        698.22         4.67 o                         
   6   7   3        220.26        218.29         1.92 o                         
   7   7   3        198.31        212.02         2.59 o                         
   8   7   3         21.55         23.83         1.83 o                         
   9   7   3         52.72         52.23         0.80 o                         
  10   7   3         42.00         39.38         0.83 o                         
  11   7   3        255.03        273.21         4.82 o                         
   0   8   3         50.26         60.90         3.10 o                         
   1   8   3          0.63          1.11         0.86 o                         
   2   8   3        526.74        515.42         3.61 o                         
   3   8   3       1184.31       1203.37         9.23 o                         
   4   8   3        168.73        168.41         3.89 o                         
   5   8   3        405.01        436.34         2.97 o                         
   6   8   3         64.54         66.87         0.67 o                         
   7   8   3        263.77        263.18         2.04 o                         
   8   8   3         20.96         20.37         0.53 o                         
   9   8   3        119.64        121.70         1.40 o                         
  10   8   3         17.44         21.91         0.72 o                         
  11   8   3          0.14          0.36         0.34 o                         
   1   9   3          2.23          2.10         8.70 o                         
   2   9   3        143.19        156.00         1.74 o                         
   3   9   3          4.09          5.30         0.21 o                         
   4   9   3        111.15        113.70         1.07 o                         
   5   9   3         75.95         75.62         1.06 o                         
   6   9   3        369.65        375.43         2.83 o                         
   7   9   3          6.96         10.37         0.37 o                         
   8   9   3         66.51         69.56         0.84 o                         
   9   9   3         91.80        103.94         1.55 o                         
  10   9   3        327.56        347.86         4.23 o                         
   0  10   3       1519.30       1459.17        13.77 o                         
   1  10   3       1604.30       1578.12        10.34 o                         
   2  10   3         58.03         58.64         0.80 o                         
   3  10   3         71.03         64.28         0.70 o                         
   4  10   3        465.47        448.55         3.32 o                         
   5  10   3        278.45        271.87         2.09 o                         
   6  10   3        114.25        112.36         3.23 o                         
   7  10   3         33.02         36.44         0.51 o                         
   8  10   3         70.52         64.34         0.76 o                         
   9  10   3         58.08         58.93         0.83 o                         
  10  10   3          1.83          1.68         0.48 o                         
   1  11   3        163.23        176.08         1.58 o                         
   2  11   3        191.11        174.74         1.45 o                         
   3  11   3         44.60         42.00         0.57 o                         
   4  11   3        328.13        337.61         2.41 o                         
   5  11   3          4.64          2.80         0.33 o                         
   6  11   3        195.95        194.04         1.76 o                         
   7  11   3         81.90         86.78         0.97 o                         
   8  11   3        152.40        153.27         1.54 o                         
   9  11   3        432.33        452.61         7.88 o                         
   0  12   3        418.63        392.21         4.24 o                         
   1  12   3         58.91         63.94         0.79 o                         
   2  12   3        110.78        113.17         1.05 o                         
   3  12   3        158.16        160.57         2.21 o                         
   4  12   3         89.70         93.65         0.99 o                         
   5  12   3          4.45          7.03         0.30 o                         
   6  12   3         57.38         59.75         0.80 o                         
   7  12   3        432.74        426.27         4.06 o                         
   8  12   3        159.95        168.13         2.05 o                         
   1  13   3        690.47        706.80         6.15 o                         
   2  13   3         75.75         83.64         0.97 o                         
   3  13   3        376.33        403.29         3.76 o                         
   4  13   3        129.03        132.22         1.59 o                         
   5  13   3          3.79          2.87         0.26 o                         
   6  13   3         14.61         19.61         0.49 o                         
   7  13   3          8.58          4.14         0.36 o                         
   0  14   3         41.97         44.97         1.05 o                         
   1  14   3        577.39        557.68         5.10 o                         
   2  14   3          5.42          6.92         0.32 o                         
   3  14   3          1.29          1.83         0.26 o                         
   4  14   3         27.96         30.13         0.53 o                         
   5  14   3          0.05          0.15         0.27 o                         
   6  14   3         93.69         96.04         2.35 o                         
   1  15   3          2.88          3.33         0.23 o                         
   2  15   3         28.51         33.47         0.49 o                         
   3  15   3         59.16         53.72         0.71 o                         
   4  15   3         19.82         21.58         0.44 o                         
   5  15   3        358.18        382.62         6.47 o                         
   0  16   3        157.83        176.74         3.13 o                         
   1  16   3          3.06          3.93         0.29 o                         
   2  16   3         24.24         24.18         0.34 o                         
   3  16   3        346.62        352.17         4.56 o                         
   0   0   4      45550.00      46311.45      1159.14 o                         
   1   0   4        826.39        845.49        13.65 o                         
   2   0   4       1313.73       1201.58        17.49 o                         
   3   0   4        683.23        681.97         8.46 o                         
   4   0   4       1396.36       1503.36        20.76 o                         
   5   0   4        914.33        878.89        12.41 o                         
   6   0   4        615.59        719.59        11.29 o                         
   7   0   4        374.20        368.31         5.27 o                         
   8   0   4       2219.38       2151.43        35.21 o                         
   9   0   4        139.68        141.64         1.96 o                         
  10   0   4       5258.82       4932.83        92.57 o                         
  11   0   4          0.23          1.28         0.75 o                         
  12   0   4        167.30        166.22         6.79 o                         
   1   1   4        153.69        153.66         2.10 o                         
   2   1   4       1097.12       1326.42        13.85 o                         
   3   1   4       2059.26       1984.03        20.96 o                         
   4   1   4       1609.78       1644.39        22.86 o                         
   5   1   4         24.43         21.09         0.76 o                         
   6   1   4        949.82        988.62         8.22 o                         
   7   1   4       1626.39       1681.43        12.03 o                         
   8   1   4       7141.65       6886.03        73.46 o                         
   9   1   4          3.41          3.96         1.81 o                         
  10   1   4         16.88         10.62        14.53 o                         
  11   1   4         27.69         31.17         0.82 o                         
  12   1   4       1527.43       1505.69        20.21 o                         
   0   2   4      19915.53      19024.63       693.17 o                         
   1   2   4        119.16        133.31         2.43 o                         
   2   2   4        833.86        921.07         9.12 o                         
   3   2   4        575.33        609.74         6.58 o                         
   4   2   4       1105.87       1282.00        12.55 o                         
   5   2   4       1262.24       1260.79        11.40 o                         
   6   2   4          6.49         12.49         1.22 o                         
   7   2   4        257.09        248.80         1.89 o                         
   8   2   4        439.82        437.38         4.68 o                         
   9   2   4        286.30        272.83         2.50 o                         
  10   2   4       3061.35       3087.99        34.62 o                         
  11   2   4         11.91         12.58         0.58 o                         
  12   2   4         29.95         28.99         1.85 o                         
   1   3   4       1103.00       1108.48        14.89 o                         
   2   3   4        602.04        473.75         4.93 o                         
   3   3   4        376.52        384.64         5.56 o                         
   4   3   4          2.31         10.22         2.65 o                         
   5   3   4         44.39         43.80         3.17 o                         
   6   3   4       1531.68       1478.45         9.84 o                         
   7   3   4         52.21         46.48         0.78 o                         
   8   3   4       3038.56       3014.35        21.31 o                         
   9   3   4         28.65         26.25         0.59 o                         
  10   3   4          6.73          8.26         1.07 o                         
  11   3   4          2.84          5.01         0.38 o                         
  12   3   4       1444.00       1478.96        22.12 o                         
   0   4   4      24942.39      26260.96       668.36 o                         
   1   4   4       4368.43       4431.15        76.64 o                         
   2   4   4        639.86        655.48         6.27 o                         
   3   4   4         10.05         11.22         0.93 o                         
   4   4   4       1754.37       1667.54        16.03 o                         
   5   4   4       1872.03       1945.05        26.05 o                         
   6   4   4       5526.80       5474.00        51.93 o                         
   7   4   4         83.69         80.07         1.81 o                         
   8   4   4        188.28        188.43         2.02 o                         
   9   4   4         83.49         90.14        10.61 o                         
  10   4   4        819.36        838.75         9.17 o                         
  11   4   4          0.09          1.14         0.29 o                         
  12   4   4        151.10        165.33         2.40 o                         
   1   5   4        902.16        869.61         7.13 o                         
   2   5   4       3575.30       3900.94        44.59 o                         
   3   5   4       1418.13       1495.59        14.41 o                         
   4   5   4       3141.75       2926.74        36.44 o                         
   5   5   4         10.81         10.01         0.86 o                         
   6   5   4       1721.98       1737.12        11.57 o                         
   7   5   4        302.28        291.76         3.67 o                         
   8   5   4        421.97        434.78         5.36 o                         
   9   5   4         23.62         21.45         3.32 o                         
  10   5   4         17.86         18.81         0.87 o                         
  11   5   4          0.11          0.96         0.29 o                         
  12   5   4        436.94        471.13         8.67 o                         
   0   6   4       2675.08       2616.55        38.20 o                         
   1   6   4       1093.19       1041.18         8.16 o                         
   2   6   4        763.22        862.41         6.79 o                         
   3   6   4         30.79         31.80         1.06 o                         
   4   6   4      10376.70      10065.90       177.28 o                         
   5   6   4         72.31         94.57         1.13 o                         
   6   6   4       3254.75       3301.99        26.10 o                         
   7   6   4         12.98         12.06         0.34 o                         
   8   6   4         22.94         21.73         0.73 o                         
   9   6   4        128.55        121.36         2.00 o                         
  10   6   4        521.51        541.54         5.95 o                         
  11   6   4         44.66         49.26         0.86 o                         
   1   7   4        443.84        452.41         4.07 o                         
   2   7   4        123.67        140.07         2.22 o                         
   3   7   4        801.33        801.92         7.64 o                         
   4   7   4       2914.25       2896.80        22.30 o                         
   5   7   4        177.72        171.66         1.54 o                         
   6   7   4        685.26        752.97         5.30 o                         
   7   7   4        674.24        664.85         4.50 o                         
   8   7   4        268.34        267.57         3.37 o                         
   9   7   4         53.03         56.51         0.76 o                         
  10   7   4         23.36         21.29         0.75 o                         
  11   7   4         15.90         13.85         0.43 o                         
   0   8   4       7450.31       7362.56       176.58 o                         
   1   8   4       1405.65       1424.01        10.65 o                         
   2   8   4        687.56        732.06         7.27 o                         
   3   8   4        103.86        110.24         2.53 o                         
   4   8   4        696.95        736.56         4.89 o                         
   5   8   4        170.86        189.54         4.33 o                         
   6   8   4       1811.33       1840.47        12.09 o                         
   7   8   4        237.31        230.10         1.80 o                         
   8   8   4         16.82         19.04         0.51 o                         
   9   8   4         21.55         26.62         0.56 o                         
  10   8   4        520.58        524.75         6.41 o                         
  11   8   4          3.03          2.40         0.34 o                         
   1   9   4         17.45         21.21         1.10 o                         
   2   9   4       2288.13       2248.34        23.70 o                         
   3   9   4         23.02         35.42         3.17 o                         
   4   9   4        291.97        308.56         2.93 o                         
   5   9   4         66.34         64.37         0.63 o                         
   6   9   4        216.08        203.05         1.58 o                         
   7   9   4        303.05        318.41         3.18 o                         
   8   9   4        304.15        335.51         3.08 o                         
   9   9   4          4.24          6.67         0.28 o                         
  10   9   4         24.48         27.19         1.00 o                         
   0  10   4       5827.11       5619.17       152.53 o                         
   1  10   4        720.41        716.86         5.49 o                         
   2  10   4         63.89         66.42         0.69 o                         
   3  10   4          7.08          6.74         0.21 o                         
   4  10   4         90.32         94.47         0.94 o                         
   5  10   4        397.89        398.19         2.76 o                         
   6  10   4         27.78         24.40         0.94 o                         
   7  10   4        133.93        135.03         1.40 o                         
   8  10   4          1.49          2.02         0.25 o                         
   9  10   4          4.83          5.06         0.31 o                         
  10  10   4       1615.60       1644.81        36.00 o                         
   1  11   4        335.54        347.36         2.54 o                         
   2  11   4         33.33         32.90         0.68 o                         
   3  11   4        138.10        146.98         1.15 o                         
   4  11   4        332.02        336.69         2.58 o                         
   5  11   4         75.45         73.27         0.94 o                         
   6  11   4        299.20        292.75         2.63 o                         
   7  11   4        255.87        272.33         2.63 o                         
   8  11   4       1741.60       1819.68        16.72 o                         
   9  11   4          0.52          0.82         0.36 o                         
   0  12   4       2300.46       2282.54        23.63 o                         
   1  12   4         42.25         40.30         0.59 o                         
   2  12   4        286.39        298.77         2.84 o                         
   3  12   4          1.41          1.67         0.30 o                         
   4  12   4         22.28         27.75         0.61 o                         
   5  12   4         41.92         40.47         0.70 o                         
   6  12   4        126.37        131.31         1.38 o                         
   7  12   4         11.50         10.99         0.39 o                         
   8  12   4        251.95        250.05         3.21 o                         
   1  13   4          1.11          3.11         0.27 o                         
   2  13   4       1810.64       1798.63        15.52 o                         
   3  13   4        207.89        194.40         1.96 o                         
   4  13   4         55.60         55.20         0.82 o                         
   5  13   4        293.30        294.70         2.88 o                         
   6  13   4        154.32        154.12         2.09 o                         
   7  13   4        357.25        351.82         6.80 o                         
   0  14   4         31.79         36.20         0.94 o                         
   1  14   4        153.78        150.49         1.49 o                         
   2  14   4         19.04         20.61         0.43 o                         
   3  14   4          7.60          8.05         0.31 o                         
   4  14   4        308.70        297.72         2.82 o                         
   5  14   4          7.31          6.46         0.31 o                         
   6  14   4        622.34        625.53         7.94 o                         
   1  15   4         52.85         52.60         0.65 o                         
   2  15   4        207.01        202.67         1.89 o                         
   3  15   4        241.96        248.38         2.57 o                         
   4  15   4        232.14        250.32         3.30 o                         
   5  15   4         44.12         44.61         0.86 o                         
   0  16   4         35.27         38.01         1.04 o                         
   1  16   4          8.88         10.86         0.42 o                         
   2  16   4         89.94         94.53         1.16 o                         
   1   1   5        154.65        157.37         2.92 o                         
   2   1   5         49.39         69.23         1.27 o                         
   3   1   5         57.11         67.57         1.58 o                         
   4   1   5        131.70        150.04         3.71 o                         
   5   1   5         20.66         19.46         1.06 o                         
   6   1   5        388.54        404.29         3.56 o                         
   7   1   5        325.23        323.11         3.08 o                         
   8   1   5       1751.14       1706.35        11.40 o                         
   9   1   5        303.31        286.64         2.39 o                         
  10   1   5        413.17        377.97         4.28 o                         
  11   1   5          0.23          0.75         0.32 o                         
  12   1   5        178.57        184.96         4.16 o                         
   0   2   5       1433.12       1386.91        26.38 o                         
   1   2   5        714.77        728.80        11.32 o                         
   2   2   5         93.82        120.94         1.80 o                         
   3   2   5         30.79         33.86         0.93 o                         
   4   2   5        187.23        188.38         2.29 o                         
   5   2   5        379.01        387.31         6.23 o                         
   6   2   5       1212.39       1233.91         8.13 o                         
   7   2   5         43.95         49.14         0.92 o                         
   8   2   5        154.47        146.55         1.28 o                         
   9   2   5          3.85          4.24         2.53 o                         
  10   2   5         74.09         78.02         1.10 o                         
  11   2   5          9.05          8.57         0.51 o                         
  12   2   5        152.85        158.62         2.46 o                         
   1   3   5         18.00         14.16         1.04 o                         
   2   3   5        268.75        291.33         3.26 o                         
   3   3   5        161.62        155.94         3.74 o                         
   4   3   5         15.82         18.03         2.04 o                         
   5   3   5        197.68        197.75         3.63 o                         
   6   3   5        235.66        222.46         1.61 o                         
   7   3   5         21.90         19.17         1.18 o                         
   8   3   5        596.77        559.78         5.81 o                         
   9   3   5          6.36          6.83         2.37 o                         
  10   3   5        195.13        181.21         2.11 o                         
  11   3   5         19.83         18.98         0.59 o                         
  12   3   5          7.34         16.74         0.57 o                         
   0   4   5        598.91        572.86         8.07 o                         
   1   4   5        134.23        152.81         1.80 o                         
   2   4   5        439.68        484.75         5.84 o                         
   3   4   5          4.85          9.98         1.23 o                         
   4   4   5         78.20         90.30         3.39 o                         
   5   4   5          0.43          0.78         0.92 o                         
   6   4   5        513.43        500.44         3.68 o                         
   7   4   5        189.18        182.08         1.85 o                         
   8   4   5        278.19        272.25         2.92 o                         
   9   4   5          8.71         11.21         5.68 o                         
  10   4   5        113.02        120.37         1.49 o                         
  11   4   5         60.08         65.74         0.86 o                         
  12   4   5        192.25        191.51         3.66 o                         
   1   5   5          0.53          1.06         0.94 o                         
   2   5   5        319.97        335.14         3.40 o                         
   3   5   5        825.17        847.48         9.00 o                         
   4   5   5        250.11        258.59         1.90 o                         
   5   5   5        291.01        281.05         2.72 o                         
   6   5   5       2488.50       2460.10        15.93 o                         
   7   5   5          0.68          2.97         1.49 o                         
   8   5   5        625.56        581.35         4.04 o                         
   9   5   5        162.28        154.23         2.04 o                         
  10   5   5         28.67         33.33         0.53 o                         
  11   5   5          1.61          4.23         0.29 o                         
   0   6   5        588.23        628.17         9.03 o                         
   1   6   5        802.84        826.42         8.14 o                         
   2   6   5        737.94        788.86         9.22 o                         
   3   6   5          2.76          1.89         0.75 o                         
   4   6   5        174.45        173.68         1.56 o                         
   5   6   5          4.21          6.37         2.38 o                         
   6   6   5        152.18        163.67         2.82 o                         
   7   6   5         66.24         60.04         0.62 o                         
   8   6   5        218.42        231.86         5.01 o                         
   9   6   5         64.61         71.90         0.77 o                         
  10   6   5        140.11        152.10         2.19 o                         
  11   6   5         12.55         10.40         0.41 o                         
   1   7   5         20.60         22.29         1.09 o                         
   2   7   5        659.34        625.75         6.04 o                         
   3   7   5        344.12        348.53         2.91 o                         
   4   7   5        550.97        521.82         3.37 o                         
   5   7   5       1697.55       1668.73        10.43 o                         
   6   7   5       1184.89       1133.22         8.32 o                         
   7   7   5        960.37        933.11         7.07 o                         
   8   7   5        107.19        112.04         9.53 o                         
   9   7   5         17.13         18.34         0.44 o                         
  10   7   5         63.49         73.47         1.06 o                         
  11   7   5         39.58         36.16         1.04 o                         
   0   8   5       1363.66       1352.15        13.45 o                         
   1   8   5        464.45        450.87         3.04 o                         
   2   8   5          4.57          6.32         2.10 o                         
   3   8   5          0.53          1.57         1.38 o                         
   4   8   5        265.07        261.05         2.78 o                         
   5   8   5        171.83        183.55         1.53 o                         
   6   8   5        837.69        857.52         5.75 o                         
   7   8   5        214.24        215.27         5.28 o                         
   8   8   5        119.85        126.97         1.32 o                         
   9   8   5        240.22        253.28         2.78 o                         
  10   8   5         68.37         71.06         0.98 o                         
   1   9   5        505.64        497.34         3.52 o                         
   2   9   5         11.33          9.25         1.34 o                         
   3   9   5        904.85        889.30         6.22 o                         
   4   9   5        161.55        160.46         5.80 o                         
   5   9   5         56.91         60.64         0.61 o                         
   6   9   5        808.65        805.20         5.95 o                         
   7   9   5        151.89        150.26         2.11 o                         
   8   9   5         22.20         20.67         0.52 o                         
   9   9   5        156.17        161.25         1.81 o                         
  10   9   5         42.65         50.08         1.15 o                         
   0  10   5        738.86        714.27         7.57 o                         
   1  10   5         71.90         68.35         1.83 o                         
   2  10   5        105.42         97.71         2.00 o                         
   3  10   5         17.99         21.55         1.64 o                         
   4  10   5        632.72        575.99         3.93 o                         
   5  10   5         10.64          8.26         0.32 o                         
   6  10   5          5.81          5.61         0.26 o                         
   7  10   5        217.56        217.17         2.07 o                         
   8  10   5        314.46        315.19         3.04 o                         
   9  10   5         87.48         83.24         1.12 o                         
   1  11   5        430.70        429.43         3.04 o                         
   2  11   5        391.46        371.62         2.75 o                         
   3  11   5        133.06        143.65         1.25 o                         
   4  11   5        788.91        783.74         6.58 o                         
   5  11   5        101.55        100.80         1.17 o                         
   6  11   5         62.80         63.84         0.73 o                         
   7  11   5        156.89        145.61         1.50 o                         
   8  11   5         28.48         25.99         0.46 o                         
   9  11   5        327.62        322.37         4.68 o                         
   0  12   5          9.01          8.69         1.06 o                         
   1  12   5        634.79        628.47         6.84 o                         
   2  12   5         79.13         80.37         1.14 o                         
   3  12   5          9.13          9.05         0.42 o                         
   4  12   5        144.15        153.96         1.47 o                         
   5  12   5         49.81         47.44         0.78 o                         
   6  12   5         72.01         74.60         0.96 o                         
   7  12   5         51.99         56.35         0.72 o                         
   8  12   5         43.77         41.65         0.78 o                         
   1  13   5        138.44        136.60         1.46 o                         
   2  13   5        121.03        127.27         1.34 o                         
   3  13   5         26.91         32.80         0.49 o                         
   4  13   5          0.80          1.32         0.24 o                         
   5  13   5          9.43         11.33         0.34 o                         
   6  13   5          6.32          6.00         0.32 o                         
   7  13   5         81.76         89.40         1.45 o                         
   0  14   5        109.04        111.45         1.77 o                         
   1  14   5         35.79         38.71         0.56 o                         
   2  14   5         86.91         87.12         1.07 o                         
   3  14   5         94.95         97.01         0.99 o                         
   4  14   5         43.15         44.11         0.54 o                         
   5  14   5         15.29         18.16         0.35 o                         
   6  14   5         19.00         17.60         0.38 o                         
   1  15   5        109.10        101.55         0.98 o                         
   2  15   5         98.59        100.04         1.05 o                         
   3  15   5        138.61        126.52         1.77 o                         
   4  15   5          9.01          7.87         0.38 o                         
   0  16   5         54.12         56.20         1.58 o                         
   1  16   5         43.19         40.40         0.61 o                         
   0   0   6      38870.19      39014.23       979.43 o                         
   1   0   6       8147.01       8397.81       310.09 o                         
   2   0   6         52.12         76.02         1.73 o                         
   3   0   6       1100.75       1145.66        14.98 o                         
   4   0   6       3846.06       4156.44       122.31 o                         
   5   0   6       1008.58        993.26         9.92 o                         
   6   0   6         53.96         54.54         1.46 o                         
   7   0   6        135.50        141.56         1.61 o                         
   8   0   6         26.31         26.98         1.31 o                         
   9   0   6        124.63        124.70         5.44 o                         
  10   0   6       4321.00       4245.55        66.96 o                         
  11   0   6       1049.17       1018.14        18.16 o                         
  12   0   6         55.50         51.06         1.48 o                         
   1   1   6       1694.01       1751.64        27.87 o                         
   2   1   6       8080.60       8122.70       135.96 o                         
   3   1   6      10426.69      10360.87       195.94 o                         
   4   1   6        370.40        418.04         4.41 o                         
   5   1   6        168.84        178.91         1.47 o                         
   6   1   6        312.63        304.96         2.10 o                         
   7   1   6         17.91         18.87         0.88 o                         
   8   1   6       4079.27       3955.24        26.44 o                         
   9   1   6         23.61         28.50         4.14 o                         
  10   1   6          4.41          5.50         0.84 o                         
  11   1   6         90.45         93.56         1.41 o                         
  12   1   6        833.55        788.21         9.86 o                         
   0   2   6       2528.01       2207.76       151.35 o                         
   1   2   6       1903.86       1866.13        53.31 o                         
   2   2   6       3153.04       3381.04        49.03 o                         
   3   2   6         22.56         23.01         2.67 o                         
   4   2   6         10.95         10.21         1.64 o                         
   5   2   6       2271.65       2221.92        15.07 o                         
   6   2   6       1886.56       1814.66        11.41 o                         
   7   2   6        108.47        114.48         1.41 o                         
   8   2   6        753.76        752.51         6.70 o                         
   9   2   6        526.03        535.01         5.57 o                         
  10   2   6       2891.43       2838.93        29.01 o                         
  11   2   6        226.89        221.48         2.44 o                         
  12   2   6        184.52        188.74         2.81 o                         
   1   3   6       1068.18       1156.47        14.75 o                         
   2   3   6        259.88        441.37         5.71 o                         
   3   3   6          0.05          4.75         2.04 o                         
   4   3   6        989.02        963.43        11.40 o                         
   5   3   6          0.04          0.73         0.50 o                         
   6   3   6        265.45        269.78         2.07 o                         
   7   3   6        239.91        222.83         1.97 o                         
   8   3   6       2495.68       2474.04        16.05 o                         
   9   3   6        433.10        440.79         5.75 o                         
  10   3   6         22.52         24.99         0.57 o                         
  11   3   6         10.54         11.14         0.36 o                         
  12   3   6        400.95        386.64         6.10 o                         
   0   4   6       3109.11       3198.85        83.11 o                         
   1   4   6       1713.62       1824.51        35.17 o                         
   2   4   6        737.08        912.72        10.91 o                         
   3   4   6         98.73         74.43         3.04 o                         
   4   4   6       5847.56       5403.58        67.11 o                         
   5   4   6       3490.75       3307.96        26.37 o                         
   6   4   6       1484.16       1441.46        13.11 o                         
   7   4   6        159.75        160.16         1.57 o                         
   8   4   6         41.31         40.71         0.84 o                         
   9   4   6        918.70        927.69         7.78 o                         
  10   4   6        558.98        585.95         5.33 o                         
  11   4   6         23.57         23.86         0.51 o                         
   1   5   6         30.83         36.54         3.79 o                         
   2   5   6       1290.24       1286.67        24.19 o                         
   3   5   6        967.83        900.28        10.18 o                         
   4   5   6       3499.56       3308.12        23.58 o                         
   5   5   6         10.75         10.35         1.53 o                         
   6   5   6       2886.04       2949.41        21.94 o                         
   7   5   6       1380.80       1358.84         8.94 o                         
   8   5   6       1378.99       1397.82        14.73 o                         
   9   5   6        295.82        294.15         2.57 o                         
  10   5   6          4.37          4.90         0.35 o                         
  11   5   6        134.00        127.82         1.70 o                         
   0   6   6      17140.33      18620.57       724.43 o                         
   1   6   6        986.46       1089.26        13.76 o                         
   2   6   6       1353.74       1445.73        12.69 o                         
   3   6   6        960.40        970.15         6.86 o                         
   4   6   6       2717.43       2672.87        17.51 o                         
   5   6   6       2032.17       1942.73        12.62 o                         
   6   6   6       5800.03       5716.65        78.00 o                         
   7   6   6        718.62        698.08         4.76 o                         
   8   6   6         22.66         28.61         3.89 o                         
   9   6   6        985.04        994.94         8.68 o                         
  10   6   6        115.38        114.04         1.54 o                         
  11   6   6         42.98         47.41         0.88 o                         
   1   7   6         40.89         36.09         0.86 o                         
   2   7   6       1010.00        892.49         9.20 o                         
   3   7   6        552.09        592.04         3.99 o                         
   4   7   6       1957.39       1904.01        11.98 o                         
   5   7   6         85.81         79.99         1.89 o                         
   6   7   6       1135.21       1116.97         7.96 o                         
   7   7   6       1471.73       1421.80        10.72 o                         
   8   7   6        208.00        210.71         1.87 o                         
   9   7   6        134.83        128.06         1.28 o                         
  10   7   6          2.24          3.21         0.30 o                         
   0   8   6       4698.12       4549.93        59.38 o                         
   1   8   6        241.52        241.98         2.96 o                         
   2   8   6        300.90        325.00         2.24 o                         
   3   8   6          0.51          0.93         0.43 o                         
   4   8   6       4335.63       4257.61        38.35 o                         
   5   8   6       1497.81       1433.08         9.74 o                         
   6   8   6        335.75        378.36         6.97 o                         
   7   8   6          6.00          7.50         2.16 o                         
   8   8   6          1.29          2.33         0.27 o                         
   9   8   6         14.38         14.87         0.36 o                         
  10   8   6        967.62        984.09        11.57 o                         
   1   9   6         28.49         30.70         0.70 o                         
   2   9   6         85.64         87.22         3.25 o                         
   3   9   6        339.92        336.10         2.46 o                         
   4   9   6       1307.42       1350.43         9.01 o                         
   5   9   6        118.87        117.86         1.24 o                         
   6   9   6          9.40          4.11         9.24 o                         
   7   9   6        356.61        359.92         3.24 o                         
   8   9   6        692.00        712.75         7.20 o                         
   9   9   6         12.85         10.05         0.33 o                         
  10   9   6          3.76          3.10         0.32 o                         
   0  10   6        174.46        161.43         3.25 o                         
   1  10   6        144.28        154.85         2.35 o                         
   2  10   6       1057.62       1057.11         7.02 o                         
   3  10   6          0.23          1.15         3.13 o                         
   4  10   6         62.73         73.83         1.83 o                         
   5  10   6         21.98         25.78         0.77 o                         
   6  10   6        839.26        849.20         7.14 o                         
   7  10   6        115.36        111.72         1.25 o                         
   8  10   6        200.52        198.41         2.78 o                         
   9  10   6          1.09          1.66         0.29 o                         
   1  11   6        195.92        185.61         1.53 o                         
   2  11   6       5680.50       5623.05        70.55 o                         
   3  11   6       2654.63       2661.01        27.86 o                         
   4  11   6         87.59         95.66         0.98 o                         
   5  11   6          1.25          1.07         0.23 o                         
   6  11   6        204.01        204.82         2.27 o                         
   7  11   6        143.36        140.40         1.39 o                         
   8  11   6        312.03        349.53         3.94 o                         
   0  12   6       3354.22       3318.02        41.61 o                         
   1  12   6        368.40        358.03         3.22 o                         
   2  12   6          3.87          8.45         0.38 o                         
   3  12   6        154.64        157.87         1.58 o                         
   4  12   6         34.88         42.72         0.67 o                         
   5  12   6          0.82          2.63         0.31 o                         
   6  12   6         77.26         83.16         1.24 o                         
   7  12   6         18.65         19.64         0.44 o                         
   1  13   6          6.37          6.73         0.34 o                         
   2  13   6          5.73         10.12         0.54 o                         
   3  13   6        214.83        208.91         1.94 o                         
   4  13   6        559.83        562.94         5.46 o                         
   5  13   6         52.96         49.47         0.60 o                         
   6  13   6         24.38         30.60         0.53 o                         
   0  14   6       1114.54       1077.79        12.89 o                         
   1  14   6         56.62         53.95         0.73 o                         
   2  14   6        217.41        221.34         2.29 o                         
   3  14   6          2.66          5.89         0.29 o                         
   4  14   6        640.62        627.63         6.21 o                         
   5  14   6          9.32          8.56         0.30 o                         
   1  15   6        100.94         97.83         1.01 o                         
   2  15   6        373.32        390.29         4.35 o                         
   3  15   6        109.89        101.25         1.22 o                         
   1   1   7        293.78        313.71         4.59 o                         
   2   1   7         17.10         20.27         2.89 o                         
   3   1   7        890.51        945.23        12.83 o                         
   4   1   7        148.91        168.66         1.67 o                         
   5   1   7          0.30          0.91         0.17 o                         
   6   1   7          1.17          2.31         0.34 o                         
   7   1   7        114.67        118.20         1.08 o                         
   8   1   7        951.57        929.55         6.25 o                         
   9   1   7        221.52        211.99         1.76 o                         
  10   1   7        330.72        315.41         3.15 o                         
  11   1   7         14.80         12.02         0.46 o                         
   0   2   7       1324.47       1246.44        25.55 o                         
   1   2   7         97.19        120.25         4.01 o                         
   2   2   7        601.41        637.49         8.84 o                         
   3   2   7         11.92         15.35         1.79 o                         
   4   2   7          3.86          9.44         0.66 o                         
   5   2   7        222.22        228.26         1.49 o                         
   6   2   7         81.51         88.96         0.89 o                         
   7   2   7        170.82        169.58         1.25 o                         
   8   2   7        171.89        171.16         2.12 o                         
   9   2   7         74.00         74.28         3.80 o                         
  10   2   7        123.99        136.64         1.45 o                         
  11   2   7        130.96        126.42         1.39 o                         
   1   3   7          1.18          0.90         1.30 o                         
   2   3   7          3.18          4.74         1.64 o                         
   3   3   7        269.47        258.64         6.55 o                         
   4   3   7          9.65         12.20         0.89 o                         
   5   3   7          3.84          5.51         0.36 o                         
   6   3   7        610.49        612.47         3.81 o                         
   7   3   7        274.32        268.17         2.23 o                         
   8   3   7        493.52        500.29         4.34 o                         
   9   3   7          5.56          4.42         0.28 o                         
  10   3   7         26.84         21.36         0.54 o                         
  11   3   7          1.79          1.44         0.28 o                         
   0   4   7        584.43        595.21        12.17 o                         
   1   4   7       1297.52       1430.17        20.05 o                         
   2   4   7         79.31        101.89         1.92 o                         
   3   4   7        115.25         98.51         1.29 o                         
   4   4   7        221.01        221.96         1.59 o                         
   5   4   7        186.16        185.72         1.27 o                         
   6   4   7        392.62        413.14         2.78 o                         
   7   4   7         11.87        -58.82       186.82 o                         
   8   4   7        445.27        437.61         5.85 o                         
   9   4   7         59.18         58.74         0.75 o                         
  10   4   7         45.10         50.24         0.65 o                         
  11   4   7          9.66         10.03         0.30 o                         
   1   5   7         15.72         25.44         2.16 o                         
   2   5   7       1075.88       1144.37         9.11 o                         
   3   5   7         87.03         91.04         0.88 o                         
   4   5   7        132.19        121.00         1.21 o                         
   5   5   7        660.19        636.94         4.21 o                         
   6   5   7        361.43        357.03         3.67 o                         
   7   5   7         30.47         34.95         1.46 o                         
   8   5   7        110.50        117.51         5.27 o                         
   9   5   7          5.76          6.47         0.27 o                         
  10   5   7          1.19          2.04         0.24 o                         
  11   5   7         27.09         24.25         0.45 o                         
   0   6   7         49.96         44.58         1.04 o                         
   1   6   7         17.43         23.69         0.96 o                         
   2   6   7          0.01          3.18         0.74 o                         
   3   6   7       1247.74       1206.63         7.39 o                         
   4   6   7         38.59         46.65         1.53 o                         
   5   6   7          1.03        182.69        75.41 o                         
   6   6   7        824.86        844.71         5.95 o                         
   7   6   7        488.70        473.05         4.10 o                         
   8   6   7         12.75         16.60         0.46 o                         
   9   6   7         72.69         69.47         0.84 o                         
  10   6   7         33.33         36.47         0.53 o                         
  11   6   7          9.84         10.57         0.96 o                         
   1   7   7          2.23          2.50         0.42 o                         
   2   7   7        130.68        143.45         1.11 o                         
   3   7   7         95.49        100.12         1.14 o                         
   4   7   7         15.43         14.21         0.91 o                         
   5   7   7         24.74         26.30         1.83 o                         
   6   7   7       1725.09       1751.16        12.80 o                         
   7   7   7        501.67        517.74         6.42 o                         
   8   7   7        204.16        202.89         1.91 o                         
   9   7   7          9.06          8.40         0.32 o                         
  10   7   7         95.25        101.70         1.48 o                         
   0   8   7        707.83        717.68         6.60 o                         
   1   8   7       1213.20       1165.63         7.11 o                         
   2   8   7         28.98         34.24         1.17 o                         
   3   8   7       1090.61       1034.96         6.91 o                         
   4   8   7        817.99        812.60         5.44 o                         
   5   8   7        544.45        534.74         3.82 o                         
   6   8   7         30.03         29.47         2.04 o                         
   7   8   7         48.20         44.61         0.66 o                         
   8   8   7          1.28          1.31         0.24 o                         
   9   8   7         91.56        101.89         1.03 o                         
  10   8   7        232.41        237.57         2.93 o                         
   1   9   7          0.64          1.71         0.89 o                         
   2   9   7         37.51         39.44         0.52 o                         
   3   9   7       1254.19       1169.18         7.86 o                         
   4   9   7        983.12        961.67         6.62 o                         
   5   9   7        596.03        605.51        24.97 o                         
   6   9   7        211.43        197.01         1.93 o                         
   7   9   7        139.08        140.58         1.40 o                         
   8   9   7          3.58          3.05         0.25 o                         
   9   9   7        180.38        184.41         1.88 o                         
   0  10   7         55.24         47.52         0.93 o                         
   1  10   7        306.92        289.80         2.21 o                         
   2  10   7         77.55         78.38         0.82 o                         
   3  10   7        624.75        620.56         4.31 o                         
   4  10   7        313.33        316.58         5.49 o                         
   5  10   7         40.80         40.38         0.59 o                         
   6  10   7         47.45         53.27         0.72 o                         
   7  10   7        125.45        123.62         1.71 o                         
   8  10   7        166.29        167.42         1.60 o                         
   9  10   7         10.64          7.88         0.34 o                         
   1  11   7        745.68        727.09        18.16 o                         
   2  11   7        122.55        120.16         2.65 o                         
   3  11   7        228.67        231.87         2.07 o                         
   4  11   7         43.02         45.05         0.67 o                         
   5  11   7         16.57         17.75         0.41 o                         
   6  11   7         60.77         58.88         1.13 o                         
   7  11   7         72.95         81.62         0.84 o                         
   8  11   7         11.41          9.62         0.32 o                         
   0  12   7        281.91        313.99         3.97 o                         
   1  12   7        393.70        401.69         3.59 o                         
   2  12   7        637.83        630.54         5.47 o                         
   3  12   7        180.17        170.87         1.68 o                         
   4  12   7         97.45         99.93         1.13 o                         
   5  12   7         11.81         14.22         0.34 o                         
   6  12   7          7.26          7.61         0.31 o                         
   7  12   7        284.08        281.00         3.19 o                         
   1  13   7        224.77        225.39         2.21 o                         
   2  13   7         34.27         37.20         0.58 o                         
   3  13   7          0.11          1.14         0.24 o                         
   4  13   7        111.36        109.31         1.24 o                         
   5  13   7        171.37        180.06         1.87 o                         
   6  13   7          0.38          0.52         0.29 o                         
   0  14   7        153.68        171.17         2.18 o                         
   1  14   7        144.91        142.89         1.54 o                         
   2  14   7         30.97         28.69         0.52 o                         
   3  14   7        195.23        198.09         2.36 o                         
   4  14   7         34.10         32.62         0.58 o                         
   1  15   7        227.39        230.52         2.42 o                         
   2  15   7        111.27        118.20         1.60 o                         
   1   0   8       4964.41       4999.35       189.37 o                         
   2   0   8       2496.81       2611.15       109.81 o                         
   3   0   8        825.99        837.17         8.30 o                         
   4   0   8       1990.64       2128.98        19.86 o                         
   5   0   8        472.49        522.10         4.70 o                         
   6   0   8       1044.78       1061.58        14.47 o                         
   7   0   8        373.63        370.41         3.53 o                         
   8   0   8        654.78        646.00        15.42 o                         
   9   0   8          6.11          6.97         0.38 o                         
  10   0   8       2132.26       2063.57        24.39 o                         
  11   0   8         48.40         51.08         0.91 o                         
   1   1   8        303.55        270.55        31.60 o                         
   2   1   8      12030.60      10769.37       495.58 o                         
   3   1   8       6278.29       6424.27       120.99 o                         
   4   1   8        804.59        864.43         6.07 o                         
   5   1   8        193.64        193.55         2.21 o                         
   6   1   8        403.36        404.37         3.21 o                         
   7   1   8        270.41        277.04         1.87 o                         
   8   1   8       2664.70       2674.91        25.74 o                         
   9   1   8        211.50        213.29         1.68 o                         
  10   1   8          0.19          1.24         0.23 o                         
  11   1   8        158.07        155.36         1.74 o                         
   0   2   8      20552.27      20566.18       535.69 o                         
   1   2   8        570.21        567.34        11.15 o                         
   2   2   8       1343.70       1296.13        27.52 o                         
   3   2   8        309.82        322.03         3.30 o                         
   4   2   8       1082.36       1022.93         6.39 o                         
   5   2   8          1.60          2.04         0.56 o                         
   6   2   8       1437.66       1437.52         8.67 o                         
   7   2   8         58.68         60.00         1.03 o                         
   8   2   8         70.66         65.05         2.52 o                         
   9   2   8         18.05         15.79         0.54 o                         
  10   2   8       1089.41       1069.26         9.26 o                         
  11   2   8        178.03        172.67         2.03 o                         
   1   3   8        595.86        655.51        14.80 o                         
   2   3   8      18196.93      18602.96       496.94 o                         
   3   3   8       2321.62       2503.20        16.59 o                         
   4   3   8       1800.92       1704.87        10.25 o                         
   5   3   8          3.31          4.87         0.72 o                         
   6   3   8       3350.61       3419.49        21.06 o                         
   7   3   8        495.34        493.75         3.95 o                         
   8   3   8       1520.27       1566.72        20.16 o                         
   9   3   8         71.71         69.92         0.75 o                         
  10   3   8          8.20          9.98         0.43 o                         
  11   3   8         10.82          9.54         0.36 o                         
   0   4   8       2185.20       2015.89        22.36 o                         
   1   4   8        817.42        818.04         6.32 o                         
   2   4   8       1411.48       1482.48        11.37 o                         
   3   4   8         20.86         20.52         0.35 o                         
   4   4   8       4571.65       4418.40        35.47 o                         
   5   4   8          7.99          6.72         1.09 o                         
   6   4   8       4601.06       4610.51        36.89 o                         
   7   4   8        112.43        122.67         2.94 o                         
   8   4   8         96.21         97.74         2.09 o                         
   9   4   8          2.82          3.71         0.40 o                         
  10   4   8        377.25        378.72         3.45 o                         
  11   4   8         13.70          7.99         0.32 o                         
   1   5   8       1065.71        978.76         5.97 o                         
   2   5   8       3036.58       2710.02        17.55 o                         
   3   5   8        406.95        388.28         2.53 o                         
   4   5   8       3866.20       3784.95        26.98 o                         
   5   5   8        563.32        554.03         3.70 o                         
   6   5   8       1458.08       1446.41         9.48 o                         
   7   5   8       3439.25       3482.07        29.82 o                         
   8   5   8        805.43        806.05         6.37 o                         
   9   5   8        127.04        117.50         1.28 o                         
  10   5   8          0.32          0.54         0.24 o                         
   0   6   8       6032.08       5951.36        84.79 o                         
   1   6   8        712.83        635.67         3.70 o                         
   2   6   8         98.31         88.82         1.16 o                         
   3   6   8        183.48        176.32         1.21 o                         
   4   6   8      11136.24      10808.90       210.55 o                         
   5   6   8        134.31        127.71         2.01 o                         
   6   6   8       2225.34       2243.84        15.33 o                         
   7   6   8        315.61        322.64         4.52 o                         
   8   6   8         85.92         82.41         0.91 o                         
   9   6   8          2.25          1.53         0.23 o                         
  10   6   8        213.59        209.36         2.32 o                         
   1   7   8        576.20        554.22         3.44 o                         
   2   7   8       5020.47       4841.43        43.10 o                         
   3   7   8         87.13         96.25         1.11 o                         
   4   7   8       2544.90       2569.57        16.63 o                         
   5   7   8          3.90          7.48         1.90 o                         
   6   7   8       1316.24       1367.48        20.21 o                         
   7   7   8        940.40        940.75         8.04 o                         
   8   7   8        303.39        303.90         2.85 o                         
   9   7   8         18.66         14.82         0.31 o                         
  10   7   8          3.26          1.82         0.30 o                         
   0   8   8        417.46        382.56         6.77 o                         
   1   8   8        258.86        233.52         1.69 o                         
   2   8   8        618.96        635.14         5.13 o                         
   3   8   8        275.99        263.32         2.78 o                         
   4   8   8       1693.49       1688.98        11.02 o                         
   5   8   8        456.09        482.06         5.18 o                         
   6   8   8       2182.53       2225.00        18.64 o                         
   7   8   8        222.98        213.16         2.03 o                         
   8   8   8         30.51         30.16         0.48 o                         
   9   8   8         38.15         32.29         0.50 o                         
   1   9   8         12.12         15.03         0.46 o                         
   2   9   8       7311.60       7014.07       150.49 o                         
   3   9   8         42.21         50.05         2.32 o                         
   4   9   8        480.47        467.14        11.86 o                         
   5   9   8        166.58        164.64         3.29 o                         
   6   9   8        554.05        554.85         4.96 o                         
   7   9   8        159.19        159.79         1.62 o                         
   8   9   8        426.99        436.11         3.82 o                         
   9   9   8          8.32         10.09         0.32 o                         
   0  10   8       8322.47       8090.19       763.36 o                         
   1  10   8        795.43        749.18         5.64 o                         
   2  10   8         31.46         30.77         4.09 o                         
   3  10   8          2.51        110.46       184.06 o                         
   4  10   8       1735.02       1710.28        13.00 o                         
   5  10   8        468.47        453.12         3.83 o                         
   6  10   8         90.69         96.93         0.98 o                         
   7  10   8          0.11          0.43         0.23 o                         
   8  10   8         37.65         39.24         0.82 o                         
   1  11   8        124.30        132.22         1.43 o                         
   2  11   8        754.06        719.40         5.87 o                         
   3  11   8        113.49        115.31         1.21 o                         
   4  11   8        636.91        614.97         5.58 o                         
   5  11   8         11.01         12.28         0.38 o                         
   6  11   8         41.72         43.48         0.54 o                         
   7  11   8        665.99        660.58         7.08 o                         
   0  12   8       3704.07       3623.38        57.35 o                         
   1  12   8        792.63        788.84         6.79 o                         
   2  12   8        245.14        234.88         2.11 o                         
   3  12   8         58.76         55.02         0.72 o                         
   4  12   8        695.41        692.27         6.73 o                         
   5  12   8        326.34        328.59         3.48 o                         
   6  12   8        425.91        418.82         4.66 o                         
   1  13   8          0.17          1.38         0.24 o                         
   2  13   8       2260.55       2229.55        20.45 o                         
   3  13   8        192.49        198.17         2.17 o                         
   4  13   8          4.25          3.23         0.29 o                         
   5  13   8          2.56          3.50         0.30 o                         
   0  14   8        887.20        861.42        13.03 o                         
   1  14   8         40.86         33.01         0.49 o                         
   2  14   8         62.70         62.41         0.80 o                         
   3  14   8          0.42          0.59         0.27 o                         
   1   1   9         63.18         61.06         0.99 o                         
   2   1   9        259.81        300.97         2.46 o                         
   3   1   9         97.06         98.94         0.91 o                         
   4   1   9        103.00         97.02         1.02 o                         
   5   1   9        142.96        144.83         1.17 o                         
   6   1   9        340.22        350.85         2.63 o                         
   7   1   9         68.97         68.77         1.01 o                         
   8   1   9          0.00          0.83         0.19 o                         
   9   1   9         21.99         21.48         0.39 o                         
  10   1   9         72.54         67.28         0.71 o                         
  11   1   9          6.98          8.26         0.36 o                         
   0   2   9         18.80         16.86         0.59 o                         
   1   2   9       1186.31       1192.55         8.73 o                         
   2   2   9         27.85         24.21         0.44 o                         
   3   2   9          3.28          3.36         0.27 o                         
   4   2   9        639.56        606.20         3.72 o                         
   5   2   9        175.56        187.42         1.33 o                         
   6   2   9        149.30        161.00         1.19 o                         
   7   2   9        168.02        170.72         1.32 o                         
   8   2   9         79.57         78.29         1.35 o                         
   9   2   9         28.75         27.21         0.41 o                         
  10   2   9          8.90         11.61         0.27 o                         
  11   2   9         25.29         18.92         0.39 o                         
   1   3   9         58.68         61.50         0.60 o                         
   2   3   9         58.74         48.79         0.63 o                         
   3   3   9        291.84        284.48         1.79 o                         
   4   3   9        190.15        175.59         1.21 o                         
   5   3   9          9.82         12.19         0.63 o                         
   6   3   9         61.60         54.69         0.84 o                         
   7   3   9        456.65        472.78         5.39 o                         
   8   3   9          2.77          3.00         0.20 o                         
   9   3   9          8.78          9.66         0.33 o                         
  10   3   9          0.14          0.90         0.25 o                         
   0   4   9        493.09        545.52         5.75 o                         
   1   4   9         33.12         47.30         1.19 o                         
   2   4   9          0.04          0.71         0.30 o                         
   3   4   9        193.98        184.03         1.20 o                         
   4   4   9         23.23         30.35         1.11 o                         
   5   4   9        156.47        158.92         1.67 o                         
   6   4   9          8.41         11.33         0.71 o                         
   7   4   9         62.76         63.39         1.18 o                         
   8   4   9         70.20         71.40         0.72 o                         
   9   4   9          8.05          9.82         0.38 o                         
  10   4   9         54.60         62.10         0.71 o                         
   1   5   9        377.55        362.87         2.10 o                         
   2   5   9          1.27          2.39         0.36 o                         
   3   5   9        156.72        178.70         1.87 o                         
   4   5   9         90.90         92.48         0.71 o                         
   5   5   9        297.85        284.68         1.90 o                         
   6   5   9         17.31         19.00         0.71 o                         
   7   5   9          0.51          2.02         0.74 o                         
   8   5   9         28.13         29.48         0.44 o                         
   9   5   9         36.21         37.07         0.48 o                         
  10   5   9         16.72         15.22         0.39 o                         
   0   6   9        321.91        315.67         2.62 o                         
   1   6   9        137.63        127.75         0.88 o                         
   2   6   9        254.38        242.53         2.25 o                         
   3   6   9        169.84        152.56         1.50 o                         
   4   6   9         28.04         22.83         0.96 o                         
   5   6   9        111.73        113.05         2.54 o                         
   6   6   9          7.54          8.58         1.05 o                         
   7   6   9         10.89         10.88         0.43 o                         
   8   6   9        148.64        145.91         1.31 o                         
   9   6   9        215.52        200.95         1.83 o                         
  10   6   9          4.53          3.98         0.30 o                         
   1   7   9        686.50        658.63         4.01 o                         
   2   7   9        309.59        321.74         2.33 o                         
   3   7   9         13.22         10.08         0.40 o                         
   4   7   9          2.09          1.65         1.19 o                         
   5   7   9        732.56        721.02        12.33 o                         
   6   7   9         92.25         97.04         2.31 o                         
   7   7   9          4.52          4.89         0.25 o                         
   8   7   9         69.38         67.82         0.71 o                         
   9   7   9         86.49         89.35         0.99 o                         
   0   8   9        290.11        267.65         2.70 o                         
   1   8   9        561.50        541.32         3.50 o                         
   2   8   9        232.84        249.33         1.75 o                         
   3   8   9        432.81        431.70         2.97 o                         
   4   8   9         24.60         28.55         3.13 o                         
   5   8   9        754.84        742.26         5.66 o                         
   6   8   9         26.38         29.19         0.46 o                         
   7   8   9        158.27        150.57         1.40 o                         
   8   8   9         85.36         93.15         0.93 o                         
   9   8   9        146.97        132.47         1.35 o                         
   1   9   9       1704.51       1642.01        11.60 o                         
   2   9   9          6.61          5.43         1.22 o                         
   3   9   9        414.56        405.07         7.20 o                         
   4   9   9          3.98        292.00       179.62 o                         
   5   9   9        164.82        161.67         1.67 o                         
   6   9   9          1.15          2.61         0.24 o                         
   7   9   9        221.92        223.89         2.07 o                         
   8   9   9         84.22         84.57         1.06 o                         
   0  10   9         92.84        104.89        19.67 o                         
   1  10   9        119.07        133.17         2.81 o                         
   2  10   9        144.27        153.29         5.98 o                         
   3  10   9        199.13        199.14         1.70 o                         
   4  10   9          7.11          8.54         0.32 o                         
   5  10   9        203.70        214.63         2.02 o                         
   6  10   9         70.09         77.12         0.75 o                         
   7  10   9         80.54         81.21         0.82 o                         
   1  11   9        325.27        326.15         2.96 o                         
   2  11   9          0.13          1.67         0.22 o                         
   3  11   9         71.31         68.32         0.70 o                         
   4  11   9          1.43          1.58         0.27 o                         
   5  11   9        235.82        233.95         2.34 o                         
   6  11   9         14.65         17.54         0.38 o                         
   7  11   9        176.06        186.58         2.39 o                         
   0  12   9          2.33          2.19         0.33 o                         
   1  12   9        237.86        248.92         2.50 o                         
   2  12   9         23.94         22.61         0.54 o                         
   3  12   9        362.05        354.85         3.52 o                         
   4  12   9        184.46        191.23         2.02 o                         
   5  12   9          4.45          6.28         0.30 o                         
   6  12   9        156.07        156.61         2.04 o                         
   1  13   9        466.94        457.80         4.01 o                         
   2  13   9         21.63         28.95         0.48 o                         
   3  13   9        109.63        114.96         1.45 o                         
   4  13   9         23.08         20.16         0.33 o                         
   0  14   9        105.55        107.22         1.67 o                         
   1  14   9        280.64        271.21         3.15 o                         
   2  14   9        134.02        132.02         1.59 o                         
   1   0  10         21.51         25.66         0.53 o                         
   2   0  10       2373.95       2503.35        22.25 o                         
   3   0  10          9.02         16.20         0.75 o                         
   4   0  10        443.02        474.48         4.73 o                         
   5   0  10       2614.84       2557.62        22.11 o                         
   6   0  10       1064.34       1047.26         9.77 o                         
   7   0  10         89.24         87.57         1.33 o                         
   8   0  10        374.49        368.54         3.70 o                         
   9   0  10        222.66        219.07         2.30 o                         
  10   0  10        664.75        596.68         8.70 o                         
   1   1  10         50.80         44.19         0.78 o                         
   2   1  10       6919.88       7185.40       247.56 o                         
   3   1  10       1462.94       1489.83         9.38 o                         
   4   1  10        737.16        771.56         5.05 o                         
   5   1  10         13.30         14.71         0.33 o                         
   6   1  10        561.96        566.16         3.53 o                         
   7   1  10       2371.00       2417.35        15.45 o                         
   8   1  10       1760.80       1761.84        11.88 o                         
   9   1  10        188.12        181.05         1.40 o                         
  10   1  10          0.23          1.14         0.29 o                         
   0   2  10      26574.42      26298.22       951.69 o                         
   1   2  10       2883.43       2973.39        18.18 o                         
   2   2  10         79.55         91.71         1.12 o                         
   3   2  10          1.43          2.17         0.26 o                         
   4   2  10       4445.86       4300.19        41.24 o                         
   5   2  10        214.89        209.87         1.38 o                         
   6   2  10        322.38        350.51         2.56 o                         
   7   2  10        307.37        303.69         2.19 o                         
   8   2  10        424.09        422.71         3.15 o                         
   9   2  10        324.86        321.01         2.41 o                         
  10   2  10        559.88        536.95         5.80 o                         
   1   3  10         11.89         17.49         1.49 o                         
   2   3  10       1578.21       1573.98         9.60 o                         
   3   3  10       1387.47       1411.91         8.94 o                         
   4   3  10       1729.58       1694.06        10.06 o                         
   5   3  10        134.03        128.70         1.02 o                         
   6   3  10        276.89        273.39         1.95 o                         
   7   3  10        745.80        763.43         5.18 o                         
   8   3  10       1445.23       1468.96        10.49 o                         
   9   3  10         16.33         15.62         0.31 o                         
  10   3  10         13.59         17.96         0.33 o                         
   0   4  10       2120.85       2135.10        17.53 o                         
   1   4  10        473.11        423.16         2.47 o                         
   2   4  10       1239.71       1263.51         8.33 o                         
   3   4  10       1090.32       1108.77         6.83 o                         
   4   4  10       4141.40       4145.00        35.75 o                         
   5   4  10        206.49        184.34         1.31 o                         
   6   4  10       2341.88       2321.25        16.47 o                         
   7   4  10        151.41        146.96         1.18 o                         
   8   4  10        415.83        413.22         3.29 o                         
   9   4  10         31.21         28.96         0.45 o                         
  10   4  10        291.40        265.63         3.50 o                         
   1   5  10        350.79        335.01         2.09 o                         
   2   5  10       6294.07       6012.47        66.81 o                         
   3   5  10       2475.94       2527.52        14.50 o                         
   4   5  10       1111.74       1130.16         6.89 o                         
   5   5  10         26.98         23.37         0.94 o                         
   6   5  10       1943.47       1928.87        13.24 o                         
   7   5  10         18.04         22.59         0.58 o                         
   8   5  10        348.86        343.12         3.73 o                         
   9   5  10          3.52          5.70         0.24 o                         
   0   6  10       2149.37       2198.47        17.91 o                         
   1   6  10        100.77         92.14         0.96 o                         
   2   6  10          7.33          8.04         0.77 o                         
   3   6  10        521.12        489.59         2.95 o                         
   4   6  10       2523.40       2501.88        15.19 o                         
   5   6  10          1.35          1.97         1.91 o                         
   6   6  10       1267.68       1278.48         9.14 o                         
   7   6  10         17.49         20.23         0.45 o                         
   8   6  10          3.06          3.88         0.25 o                         
   9   6  10          3.09          4.69         0.29 o                         
   1   7  10        106.47        131.11         0.96 o                         
   2   7  10       2128.56       2191.32        12.81 o                         
   3   7  10       2816.07       2627.84        16.20 o                         
   4   7  10       1529.42       1569.15        15.50 o                         
   5   7  10        293.32        281.15         5.91 o                         
   6   7  10        487.85        478.45         3.77 o                         
   7   7  10         34.59         36.47         0.64 o                         
   8   7  10        709.25        686.15         5.82 o                         
   9   7  10          4.62          1.92         0.27 o                         
   0   8  10       3218.81       3195.16        29.07 o                         
   1   8  10        392.09        418.18         2.90 o                         
   2   8  10        236.39        256.47         3.66 o                         
   3   8  10        254.62        266.61         5.63 o                         
   4   8  10       3778.56       3813.20        39.99 o                         
   5   8  10          3.06          3.80         0.26 o                         
   6   8  10        680.22        697.49         5.97 o                         
   7   8  10         17.42         19.25         0.35 o                         
   8   8  10        182.51        176.46         2.08 o                         
   1   9  10         87.49         73.97         2.15 o                         
   2   9  10       2250.45       2168.70        15.73 o                         
   3   9  10         13.54          9.10         0.34 o                         
   4   9  10        322.79        341.40         2.87 o                         
   5   9  10          0.17          1.09         0.22 o                         
   6   9  10        159.25        158.04         1.45 o                         
   7   9  10         85.22         98.26         0.93 o                         
   8   9  10        175.28        168.14         6.73 o                         
   0  10  10       3338.13       3457.66        46.36 o                         
   1  10  10          6.08         11.67         0.37 o                         
   2  10  10          8.57          7.45         0.30 o                         
   3  10  10         31.71         38.41         0.72 o                         
   4  10  10        558.56        559.98         5.13 o                         
   5  10  10        143.58        137.91         1.33 o                         
   6  10  10        303.65        300.91         2.73 o                         
   7  10  10          0.60          0.79         0.29 o                         
   1  11  10         21.79         20.75         0.59 o                         
   2  11  10       2329.80       2435.58        30.06 o                         
   3  11  10        396.36        409.67         3.88 o                         
   4  11  10        250.25        231.16         2.43 o                         
   5  11  10         41.03         36.92         0.51 o                         
   6  11  10        277.11        276.78         2.97 o                         
   0  12  10        930.44        910.84        10.90 o                         
   1  12  10         24.15         30.35         0.45 o                         
   2  12  10        195.39        193.68         1.83 o                         
   3  12  10         29.49         28.69         0.67 o                         
   4  12  10        266.05        261.61         3.09 o                         
   5  12  10        351.75        349.70         3.79 o                         
   1  13  10          2.12          1.25         0.30 o                         
   2  13  10        937.72        895.59         9.57 o                         
   3  13  10        127.84        107.06         1.22 o                         
   1   1  11         25.13         25.67         0.43 o                         
   2   1  11        580.82        588.27         3.83 o                         
   3   1  11        734.06        700.59         4.67 o                         
   4   1  11         72.75         68.60         0.65 o                         
   5   1  11        343.62        327.40         2.22 o                         
   6   1  11        980.99        950.76         8.49 o                         
   7   1  11        259.23        259.19         1.86 o                         
   8   1  11        211.66        217.24         1.73 o                         
   9   1  11          0.20          0.18         0.21 o                         
  10   1  11         17.10         17.10         0.56 o                         
   0   2  11        847.18        821.04         9.39 o                         
   1   2  11          3.06          3.80         0.21 o                         
   2   2  11          5.33          5.10         0.21 o                         
   3   2  11          2.92          3.85         0.55 o                         
   4   2  11        158.44        151.29         1.09 o                         
   5   2  11         53.01         59.27         0.71 o                         
   6   2  11        127.19        129.49         1.02 o                         
   7   2  11         36.04         37.74         0.47 o                         
   8   2  11        225.37        229.51         1.81 o                         
   9   2  11         45.41         43.04         0.46 o                         
   1   3  11          3.08          4.44         0.45 o                         
   2   3  11          8.93          6.18         0.45 o                         
   3   3  11        269.09        302.77         2.02 o                         
   4   3  11          5.49          2.66         0.53 o                         
   5   3  11        295.14        283.15         2.04 o                         
   6   3  11        174.74        171.74         1.29 o                         
   7   3  11         94.29         92.79         0.85 o                         
   8   3  11        117.12        113.53         1.00 o                         
   9   3  11        122.36        119.24         1.24 o                         
   0   4  11         72.68         76.85         0.95 o                         
   1   4  11        285.63        276.70         1.74 o                         
   2   4  11         71.54         61.14         0.53 o                         
   3   4  11          0.67          2.40         0.69 o                         
   4   4  11        150.77        130.00         0.97 o                         
   5   4  11          5.79          7.87         0.27 o                         
   6   4  11         91.55         96.92         0.79 o                         
   7   4  11         13.25         12.76         0.36 o                         
   8   4  11         16.99         13.46         0.28 o                         
   9   4  11        150.91        147.18         1.56 o                         
   1   5  11          0.36          1.30         0.16 o                         
   2   5  11         59.29         61.89         0.65 o                         
   3   5  11          9.85          7.16         1.14 o                         
   4   5  11        141.10        129.09         1.27 o                         
   5   5  11          5.18          3.78         0.19 o                         
   6   5  11        212.58        208.90         1.54 o                         
   7   5  11        432.44        441.38         3.52 o                         
   8   5  11        364.20        364.87         3.11 o                         
   9   5  11        146.33        145.98         1.66 o                         
   0   6  11         50.26         46.45         1.06 o                         
   1   6  11          2.28          7.65         0.39 o                         
   2   6  11        375.43        389.53         2.58 o                         
   3   6  11        281.71        266.71         2.73 o                         
   4   6  11        335.79        324.04         2.32 o                         
   5   6  11         11.64         15.97         0.39 o                         
   6   6  11         14.29         16.41         0.41 o                         
   7   6  11        150.63        140.44         1.27 o                         
   8   6  11         66.58         65.27         0.76 o                         
   1   7  11         51.48         49.89         3.11 o                         
   2   7  11        272.75        255.75         3.19 o                         
   3   7  11        132.36        121.51         0.99 o                         
   4   7  11        121.57        128.71         1.11 o                         
   5   7  11        157.95        155.78         1.29 o                         
   6   7  11          0.09          0.47         0.23 o                         
   7   7  11         51.29         55.75         0.62 o                         
   8   7  11        194.73        204.12         2.07 o                         
   0   8  11        195.43        211.20         2.22 o                         
   1   8  11        114.97         98.86         0.91 o                         
   2   8  11        145.03        129.40         2.98 o                         
   3   8  11        266.79        272.81         2.15 o                         
   4   8  11         23.41         30.10         0.45 o                         
   5   8  11         39.05         36.32         0.56 o                         
   6   8  11         62.24         71.48         0.72 o                         
   7   8  11         93.21         96.79         1.03 o                         
   1   9  11          7.98          9.02         0.27 o                         
   2   9  11         85.05        101.14         0.96 o                         
   3   9  11        379.48        370.19         3.17 o                         
   4   9  11         30.01         24.61         0.44 o                         
   5   9  11         30.59         29.77         0.51 o                         
   6   9  11         41.59         46.40         0.54 o                         
   7   9  11        293.11        276.67         2.65 o                         
   0  10  11          9.24          8.64         0.42 o                         
   1  10  11        169.64        183.62         1.66 o                         
   2  10  11         40.24         48.74         0.64 o                         
   3  10  11        250.84        227.72         2.02 o                         
   4  10  11         11.28         10.18         0.27 o                         
   5  10  11        111.72        104.53         1.12 o                         
   6  10  11        251.79        245.66         2.49 o                         
   1  11  11        153.12        158.44         1.47 o                         
   2  11  11        208.92        216.27         2.06 o                         
   3  11  11         21.30         29.04         0.58 o                         
   4  11  11         19.00         18.92         0.34 o                         
   5  11  11        158.51        157.96         1.85 o                         
   0  12  11          1.06          2.27         0.36 o                         
   1  12  11          2.11          3.04         0.29 o                         
   2  12  11         65.80         69.25         1.36 o                         
   3  12  11         49.90         45.29         0.66 o                         
   0   0  12       4409.43       4253.46       152.41 o                         
   1   0  12       4513.99       4425.29        75.30 o                         
   2   0  12         10.20         10.65         0.42 o                         
   3   0  12        203.89        222.19         2.33 o                         
   4   0  12        434.86        389.56         3.97 o                         
   5   0  12         41.66         43.47         0.73 o                         
   6   0  12        122.77        142.18         2.08 o                         
   7   0  12        842.93        835.80         8.11 o                         
   8   0  12         70.31         60.04         0.93 o                         
   9   0  12        282.73        246.20         3.31 o                         
   1   1  12        194.46        181.19         1.39 o                         
   2   1  12        801.49        822.68         5.50 o                         
   3   1  12        121.92        135.69         1.20 o                         
   4   1  12         37.83         40.54         0.56 o                         
   5   1  12         22.57         24.47         0.41 o                         
   6   1  12        559.72        568.25         3.95 o                         
   7   1  12       2064.85       2033.61        14.60 o                         
   8   1  12        590.47        566.23         4.35 o                         
   9   1  12          1.27          2.67         0.28 o                         
   0   2  12        885.78        860.10         7.84 o                         
   1   2  12        496.14        519.46         3.39 o                         
   2   2  12        789.92        834.87         5.26 o                         
   3   2  12         37.26         38.60         0.50 o                         
   4   2  12         95.74         85.70         1.29 o                         
   5   2  12       1425.42       1400.50         9.18 o                         
   6   2  12       1457.76       1423.52         9.83 o                         
   7   2  12         32.78         32.52         0.46 o                         
   8   2  12         56.27         52.49         0.68 o                         
   9   2  12         41.41         33.56         0.58 o                         
   1   3  12        215.65        215.32         1.54 o                         
   2   3  12       2066.09       1954.89        12.53 o                         
   3   3  12         18.59         23.49         0.47 o                         
   4   3  12         72.95         79.13         0.76 o                         
   5   3  12          7.30          7.18         0.22 o                         
   6   3  12       1254.62       1242.40         8.92 o                         
   7   3  12         70.74         66.25         0.75 o                         
   8   3  12        609.66        595.81         4.79 o                         
   9   3  12         80.20         73.88         0.91 o                         
   0   4  12       1120.65       1115.27         9.78 o                         
   1   4  12          0.33          1.36         0.18 o                         
   2   4  12         69.98         79.05         1.26 o                         
   3   4  12          7.52          6.45         0.31 o                         
   4   4  12        618.24        571.17         3.74 o                         
   5   4  12        340.66        356.83         2.47 o                         
   6   4  12        131.98        132.27         1.14 o                         
   7   4  12         21.24         18.64         0.38 o                         
   8   4  12          4.35          3.40         0.23 o                         
   1   5  12        129.09        146.29         1.42 o                         
   2   5  12          4.25          5.10         0.25 o                         
   3   5  12       2361.09       2292.97        14.40 o                         
   4   5  12        630.66        596.64         3.80 o                         
   5   5  12        163.27        155.86         1.16 o                         
   6   5  12        170.42        179.97         1.42 o                         
   7   5  12         32.56         35.77         0.50 o                         
   8   5  12        859.18        823.05         8.21 o                         
   0   6  12          9.16          8.58         0.49 o                         
   1   6  12       1704.65       1665.25        12.17 o                         
   2   6  12        184.86        203.90         1.50 o                         
   3   6  12        388.71        394.59         2.71 o                         
   4   6  12       1000.35       1004.49         6.71 o                         
   5   6  12        164.41        148.02         1.23 o                         
   6   6  12        982.45        967.22         7.25 o                         
   7   6  12         64.35         62.78         0.70 o                         
   8   6  12        216.72        200.87         2.22 o                         
   1   7  12        402.36        379.16         2.77 o                         
   2   7  12       1018.85        975.90         6.52 o                         
   3   7  12        276.44        319.19         2.32 o                         
   4   7  12         36.94         43.94         0.48 o                         
   5   7  12          0.16          1.27         0.20 o                         
   6   7  12        192.67        185.78         1.58 o                         
   7   7  12        172.85        176.57         2.42 o                         
   0   8  12        413.04        435.89         4.71 o                         
   1   8  12         61.15         55.04         0.67 o                         
   2   8  12         57.15         61.90         0.83 o                         
   3   8  12          4.95          3.61         0.21 o                         
   4   8  12        157.59        152.83         1.31 o                         
   5   8  12         68.06         67.44         0.73 o                         
   6   8  12        181.11        184.63         1.86 o                         
   1   9  12          8.27          6.88         0.24 o                         
   2   9  12        493.48        545.57         4.44 o                         
   3   9  12        198.04        176.92         1.65 o                         
   4   9  12        310.28        294.96         2.72 o                         
   5   9  12          5.77          3.86         0.27 o                         
   6   9  12        161.60        156.37         1.76 o                         
   0  10  12        146.21        129.11         1.80 o                         
   1  10  12         16.27         13.96         0.37 o                         
   2  10  12        124.57        132.02         1.28 o                         
   3  10  12         40.36         35.04         0.54 o                         
   4  10  12        182.56        166.92         1.81 o                         
   5  10  12         44.32         42.52         0.66 o                         
   1  11  12         48.85         52.56         0.96 o                         
   2  11  12        369.08        355.56         4.98 o                         
   3  11  12          2.54          2.06         0.36 o                         
   1   1  13         54.35         56.82         0.64 o                         
   2   1  13        494.59        472.27         4.89 o                         
   3   1  13         12.42         13.88         0.34 o                         
   4   1  13          0.49          0.52         0.19 o                         
   5   1  13        234.06        226.64         1.73 o                         
   6   1  13        471.30        465.61         3.55 o                         
   7   1  13          7.72          7.25         0.25 o                         
   8   1  13        127.68        117.83         1.19 o                         
   0   2  13        254.87        259.45         3.01 o                         
   1   2  13        265.16        277.66         2.62 o                         
   2   2  13         29.85         31.92         0.45 o                         
   3   2  13          7.73          6.26         0.22 o                         
   4   2  13        507.06        493.97         3.42 o                         
   5   2  13        124.61        123.01         1.01 o                         
   6   2  13          2.07          1.72         0.21 o                         
   7   2  13         38.56         41.19         0.46 o                         
   8   2  13         71.42         66.60         0.74 o                         
   1   3  13         50.22         55.50         0.71 o                         
   2   3  13         14.69         17.22         0.36 o                         
   3   3  13        287.13        278.56         2.07 o                         
   4   3  13         39.87         42.26         0.47 o                         
   5   3  13         70.91         61.44         0.62 o                         
   6   3  13         26.79         22.78         0.38 o                         
   7   3  13        413.08        415.07         3.27 o                         
   8   3  13          2.76          3.22         0.25 o                         
   0   4  13          7.77          7.89         0.37 o                         
   1   4  13         50.97         51.64         0.56 o                         
   2   4  13         12.81         13.24         0.33 o                         
   3   4  13          3.97          2.77         0.18 o                         
   4   4  13          2.65          2.93         0.18 o                         
   5   4  13         37.80         34.79         0.42 o                         
   6   4  13         26.06         23.21         0.36 o                         
   7   4  13         63.66         57.25         0.71 o                         
   1   5  13          0.72          2.04         0.18 o                         
   2   5  13         48.86         46.96         0.53 o                         
   3   5  13         36.61         54.28         0.59 o                         
   4   5  13         41.23         41.37         0.45 o                         
   5   5  13        100.44        100.18         0.89 o                         
   6   5  13         44.15         37.97         0.46 o                         
   7   5  13         40.81         38.11         0.58 o                         
   0   6  13        132.10        118.62         1.65 o                         
   1   6  13          0.61          3.73         0.22 o                         
   2   6  13        142.92        140.47         1.24 o                         
   3   6  13          3.04          4.17         0.22 o                         
   4   6  13        101.31         95.08         0.84 o                         
   5   6  13          1.96          1.91         0.20 o                         
   6   6  13         17.16         15.60         0.30 o                         
   7   6  13         24.12         24.70         0.32 o                         
   1   7  13         33.06         27.18         0.49 o                         
   2   7  13         66.93         61.27         0.65 o                         
   3   7  13          7.53          8.73         0.25 o                         
   4   7  13          0.02          0.88         0.20 o                         
   5   7  13         21.23         19.48         0.28 o                         
   6   7  13          1.47          0.00         0.28 o                         
   0   8  13        110.50        120.57         1.72 o                         
   1   8  13          0.28          0.65         0.25 o                         
   2   8  13         34.39         35.41         0.52 o                         
   3   8  13         24.31         21.66         0.34 o                         
   4   8  13          1.49          0.75         0.26 o                         
   5   8  13          4.88          6.42         0.31 o                         
   1   9  13         90.77         90.83         1.37 o                         
   2   9  13          2.51          3.58         0.30 o                         
   3   9  13          5.53          5.43         0.29 o                         
   4   9  13          3.18          1.65         0.36 o                         
   0  10  13          1.93          2.40         0.68 o                         
   1  10  13         92.94         87.47         1.57 o                         
   2  10  13          2.73          3.43         0.48 o                         
   3  10  13         41.91         42.38         1.22 o                         
   0   0  14        177.09        195.10         2.87 o                         
   1   0  14         16.01         19.70         0.57 o                         
   2   0  14         46.34         53.37         0.82 o                         
   3   0  14        154.53        148.98         1.91 o                         
   4   0  14        224.50        233.78         2.42 o                         
   5   0  14        143.14        145.79         1.78 o                         
   6   0  14        275.76        282.10         3.07 o                         
   7   0  14         57.70         60.69         0.98 o                         
   1   1  14         18.29         21.73         0.50 o                         
   2   1  14         11.67         14.46         0.36 o                         
   3   1  14       1713.05       1742.37        11.95 o                         
   4   1  14        366.96        396.10         2.86 o                         
   5   1  14          0.37          0.81         0.19 o                         
   6   1  14         85.80         85.50         0.80 o                         
   7   1  14          8.15          5.49         0.23 o                         
   0   2  14       1337.10       1348.81        12.50 o                         
   1   2  14        475.83        496.85         3.55 o                         
   2   2  14         26.44         31.26         0.43 o                         
   3   2  14         35.37         33.49         0.45 o                         
   4   2  14       1158.45       1158.49         8.31 o                         
   5   2  14         82.29         91.79         0.81 o                         
   6   2  14        180.82        181.44         1.48 o                         
   7   2  14          4.05          3.45         0.24 o                         
   1   3  14         44.06         47.05         0.56 o                         
   2   3  14         26.12         25.30         0.44 o                         
   3   3  14         13.98         15.66         0.37 o                         
   4   3  14        239.25        229.65         1.73 o                         
   5   3  14         46.11         50.36         0.53 o                         
   6   3  14         24.24         24.91         0.39 o                         
   7   3  14          2.52          5.59         0.25 o                         
   0   4  14         97.84        106.90         1.43 o                         
   1   4  14         38.90         34.60         0.44 o                         
   2   4  14         86.04         92.30         0.83 o                         
   3   4  14         38.33         37.98         0.45 o                         
   4   4  14        217.87        224.94         1.82 o                         
   5   4  14         68.68         78.99         0.81 o                         
   6   4  14        758.25        743.96         6.16 o                         
   1   5  14        182.52        180.61         1.51 o                         
   2   5  14        669.76        638.35         4.78 o                         
   3   5  14         18.75         21.05         0.40 o                         
   4   5  14         69.11         71.34         0.67 o                         
   5   5  14          5.62          6.21         0.25 o                         
   6   5  14        255.38        244.43         2.38 o                         
   0   6  14         47.15         55.14         1.05 o                         
   1   6  14        199.69        211.35         2.22 o                         
   2   6  14          4.21          5.76         0.25 o                         
   3   6  14         93.45         91.23         0.85 o                         
   4   6  14         77.83         79.56         0.77 o                         
   5   6  14         69.38         73.07         0.93 o                         
   1   7  14         15.37         19.80         0.41 o                         
   2   7  14        209.16        211.58         2.17 o                         
   3   7  14        312.57        289.12         3.01 o                         
   4   7  14        170.93        169.81         2.45 o                         
   5   7  14         15.31         13.61         0.44 o                         
   0   8  14        400.12        422.99         7.80 o                         
   1   8  14         31.65         35.46         0.73 o                         
   2   8  14          7.68          9.04         0.41 o                         
   3   8  14         29.05         24.50         0.52 o                         
   4   8  14        296.33        315.40         6.32 o                         
   1   9  14         26.00         26.70         0.97 o                         
   2   9  14        105.94         90.54         2.09 o                         
   1   1  15          7.08          9.12         0.24 o                         
   2   1  15        166.33        171.12         1.38 o                         
   3   1  15        213.42        224.35         1.74 o                         
   4   1  15         23.53         22.39         0.36 o                         
   5   1  15          0.20          0.48         0.20 o                         
   6   1  15         41.55         36.43         0.50 o                         
   0   2  15        341.28        363.69         4.27 o                         
   1   2  15          2.01          2.16         0.20 o                         
   2   2  15         21.06         20.89         0.42 o                         
   3   2  15          1.82          1.45         0.20 o                         
   4   2  15        130.11        136.32         1.21 o                         
   5   2  15         12.67         15.70         0.37 o                         
   6   2  15          8.16          8.63         0.27 o                         
   1   3  15          0.03          0.26         0.20 o                         
   2   3  15         58.80         57.57         0.61 o                         
   3   3  15        216.95        222.35         1.86 o                         
   4   3  15         65.94         60.86         0.66 o                         
   5   3  15          7.80          9.12         0.27 o                         
   0   4  15        116.86        108.08         1.51 o                         
   1   4  15         77.00         79.25         0.75 o                         
   2   4  15          6.08          6.32         0.22 o                         
   3   4  15          0.49          0.35         0.20 o                         
   4   4  15          0.76          0.76         0.22 o                         
   5   4  15          9.38          6.78         0.26 o                         
   1   5  15         43.25         36.49         0.50 o                         
   2   5  15          8.40         14.02         0.30 o                         
   3   5  15         34.59         33.28         0.46 o                         
   4   5  15         40.00         37.97         0.50 o                         
   5   5  15        115.33        115.36         1.86 o                         
   0   6  15         22.15         21.09         0.55 o                         
   1   6  15          0.06          0.74         0.27 o                         
   2   6  15          2.87          3.86         0.26 o                         
   3   6  15         23.87         24.36         0.36 o                         
   4   6  15         38.93         35.32         0.73 o                         
   1   7  15        157.50        161.65         2.18 o                         
   2   7  15          3.17          1.80         0.34 o                         
   3   7  15          5.64          6.45         0.47 o                         
   0   8  15        224.01        222.62         5.75 o                         
   1   8  15          4.86          6.03         0.48 o                         
   0   0  16        263.73        280.03         4.73 o                         
   1   0  16        237.77        243.16         2.70 o                         
   2   0  16        679.64        718.44         7.83 o                         
   3   0  16         26.04         35.69         0.74 o                         
   4   0  16        506.92        541.54         6.84 o                         
   1   1  16         66.12         63.54         1.10 o                         
   2   1  16       1876.93       1911.45        14.13 o                         
   3   1  16        461.04        463.62         3.75 o                         
   4   1  16        346.49        363.73         3.17 o                         
   0   2  16       1340.12       1391.92        15.61 o                         
   1   2  16        837.17        846.89         6.76 o                         
   2   2  16         84.00         87.16         0.84 o                         
   3   2  16         11.57         11.80         0.43 o                         
   4   2  16        414.87        413.16         3.72 o                         
   1   3  16         12.73         15.63         0.28 o                         
   2   3  16       1660.66       1687.07        13.70 o                         
   3   3  16        210.99        217.02         2.07 o                         
   4   3  16        602.06        604.69         5.78 o                         
   0   4  16        780.64        818.46        11.90 o                         
   1   4  16        126.82        133.88         1.48 o                         
   2   4  16        283.21        292.05         3.23 o                         
   3   4  16        195.10        204.45         2.24 o                         
   1   5  16         22.60         24.18         0.36 o                         
   2   5  16        828.65        824.78        11.06 o                         
   0   6  16       2941.12       2659.10        93.67 o                         
   1   1  17         22.27         23.60         0.28 o                         
   0   2  17        148.13        155.99         2.35 o                         
                                                                                
