# Supplementary material for: Crystal structures of two formamidinium hexa­fluorido­phosphate salts, one with batch-dependent disorder
Source: Acta Crystallogr E Crystallogr Commun. 2024 Jan 1;80(Pt 1):88–93. doi: 10.1107/S2056989023010848 (PMC10833365; doi:10.1107/S2056989023010848)
Supplement: Supplementary file 3 [file e-80-00088-1recrystsup3.hkl]

data_1recryst                                                                   
_shelx_title ' m23198 from Parkin, KY: SG Pca21(Saba3 from EtOH)'               
_shelx_refln_list_code          4                                               
_shelx_F_calc_maximum      210.72                                               
_exptl_crystal_F_000      1056.00                                               
_reflns_d_resolution_high  0.6502                                               
                                                                                
loop_                                                                           
 _space_group_symop_operation_xyz                                               
 'x, y, z'                                                                      
 '-x, -y, z+1/2'                                                                
 'x+1/2, -y, z'                                                                 
 '-x+1/2, y, z+1/2'                                                             
                                                                                
_cell_length_a    10.4504                                                       
_cell_length_b    13.7170                                                       
_cell_length_c    13.4157                                                       
_cell_angle_alpha  90.000                                                       
_cell_angle_beta   90.000                                                       
_cell_angle_gamma  90.000                                                       
                                                                                
_shelx_F_squared_multiplier     1.000                                           
                                                                                
loop_                                                                           
 _refln_index_h                                                                 
 _refln_index_k                                                                 
 _refln_index_l                                                                 
 _refln_F_squared_calc                                                          
 _refln_F_squared_meas                                                          
 _refln_F_squared_sigma                                                         
 _refln_observed_status                                                         
   0   0 -20        299.01        367.17        37.02 o                         
   2   0 -20          1.22        -10.86        10.86 o                         
   0   1 -20         20.03         26.41        12.54 o                         
   1   1 -20         12.88          4.09         7.66 o                         
   2   1 -20          1.81          4.76         7.36 o                         
   3   1 -20         42.82         43.29        12.53 o                         
   0   2 -20        336.43        350.12        26.48 o                         
   1   2 -20         29.96         32.67         9.10 o                         
   2   2 -20        131.37        131.96        16.22 o                         
   3   2 -20          6.35         -2.84         7.69 o                         
   0   3 -20          4.12         12.92        10.33 o                         
   1   3 -20          1.98          7.85         7.95 o                         
   2   3 -20         11.11          7.08         8.95 o                         
   3   3 -20         50.62         44.65        14.95 o                         
   0   4 -20         83.66         82.32        15.93 o                         
   1   4 -20          1.75         15.95        12.45 o                         
   2   4 -20         41.23         25.56        20.34 o                         
   0   5 -20          5.68          9.36        17.23 o                         
   1   5 -20          3.92         -7.33        17.50 o                         
   2   0 -19       2310.36       2284.24       104.75 o                         
   4   0 -19        222.50        213.30        36.67 o                         
   6   0 -19        523.19        572.02        58.17 o                         
   1   1 -19         24.58         26.50         9.70 o                         
   2   1 -19         55.73         57.27        14.71 o                         
   3   1 -19         20.22         20.71         6.79 o                         
   4   1 -19         32.62         22.31         6.63 o                         
   5   1 -19         66.29         48.49         8.33 o                         
   6   1 -19          9.51          2.90        11.64 o                         
   1   2 -19         77.09         79.27        12.31 o                         
   2   2 -19        134.45        151.78        11.61 o                         
   3   2 -19        110.13        107.61        11.51 o                         
   4   2 -19        568.63        579.04        25.75 o                         
   5   2 -19         34.33         33.17         8.91 o                         
   6   2 -19        103.54         97.59        12.37 o                         
   1   3 -19          1.19         -1.24         5.81 o                         
   2   3 -19         38.81         42.03         7.14 o                         
   3   3 -19          3.14          7.09         6.69 o                         
   4   3 -19          0.64         10.52         6.47 o                         
   5   3 -19         90.98        102.75        20.65 o                         
   1   4 -19         50.61         33.56         8.50 o                         
   2   4 -19        508.59        515.15        22.30 o                         
   3   4 -19        326.58        315.95        21.96 o                         
   4   4 -19        163.15        171.24        14.26 o                         
   5   4 -19         49.22         49.46        15.04 o                         
   1   5 -19          8.18         -3.17         6.77 o                         
   2   5 -19         13.90          6.48         7.86 o                         
   3   5 -19         22.55         -3.24         7.65 o                         
   4   5 -19          0.15         11.00         8.95 o                         
   1   6 -19         63.65         70.46        11.83 o                         
   2   6 -19        185.32        186.68        17.35 o                         
   3   6 -19          9.35          7.09         8.98 o                         
   4   6 -19         62.24         32.58         9.84 o                         
   1   7 -19         17.89         13.87        15.41 o                         
   2   7 -19          1.79         -1.39         7.84 o                         
   3   7 -19          3.41          5.48         9.16 o                         
   1   8 -19         18.19         31.63        11.85 o                         
   2   0 -18        400.74        391.01        20.13 o                         
   4   0 -18        839.55        839.11        29.87 o                         
   6   0 -18        820.12        819.62        37.46 o                         
   0   1 -18         59.02         31.20        10.34 o                         
   1   1 -18          0.50         -5.82         5.82 o                         
   2   1 -18          2.99          6.21         4.98 o                         
   3   1 -18        107.00        118.19        12.93 o                         
   4   1 -18         43.47         47.14         7.07 o                         
   5   1 -18          0.03          0.65         4.96 o                         
   6   1 -18          0.56          1.37         6.31 o                         
   7   1 -18         26.40         10.09         8.16 o                         
   0   2 -18        716.16        718.28        32.98 o                         
   1   2 -18         78.95         80.99        11.48 o                         
   2   2 -18         20.16         15.26         5.55 o                         
   3   2 -18         80.29         81.28         9.13 o                         
   4   2 -18       1412.18       1464.69        31.32 o                         
   5   2 -18        177.14        155.43        11.82 o                         
   6   2 -18        131.76        139.61        11.93 o                         
   7   2 -18          1.25          0.58         7.17 o                         
   0   3 -18          5.70         10.62         8.34 o                         
   1   3 -18          9.77          1.77         9.00 o                         
   2   3 -18          6.29          0.75         4.85 o                         
   3   3 -18         19.04         19.62         5.64 o                         
   4   3 -18         27.43         17.91         6.58 o                         
   5   3 -18          0.18         -5.68         5.68 o                         
   6   3 -18          0.71         -0.49         5.80 o                         
   7   3 -18         19.76         15.82         7.30 o                         
   0   4 -18         77.63         90.86        14.61 o                         
   1   4 -18         15.89         10.61         7.70 o                         
   2   4 -18         64.52         62.24         8.26 o                         
   3   4 -18         75.22         53.03         7.48 o                         
   4   4 -18        186.76        196.27        12.41 o                         
   5   4 -18         69.69         57.97        10.72 o                         
   6   4 -18        687.47        748.84        29.22 o                         
   7   4 -18         15.03         18.73         7.89 o                         
   0   5 -18          5.65         29.85        10.32 o                         
   1   5 -18          0.21          8.85         6.33 o                         
   2   5 -18          4.93         -3.38         6.43 o                         
   3   5 -18         43.74         37.88         7.93 o                         
   4   5 -18          2.61          0.13         5.19 o                         
   5   5 -18          1.74         -1.33         5.58 o                         
   6   5 -18          2.42          5.35         6.24 o                         
   0   6 -18        102.02        100.11        16.18 o                         
   1   6 -18         56.87         48.07         8.91 o                         
   2   6 -18         70.11         45.28        10.21 o                         
   3   6 -18         14.80         27.90         8.50 o                         
   4   6 -18        725.83        683.03        21.71 o                         
   5   6 -18         33.91         37.36         9.66 o                         
   6   6 -18        164.13        175.64        13.34 o                         
   0   7 -18         12.92         34.94        16.90 o                         
   1   7 -18          4.13         13.36         8.13 o                         
   2   7 -18          4.98         10.96         7.71 o                         
   3   7 -18         72.01         82.89        11.03 o                         
   4   7 -18          4.83          2.50        11.51 o                         
   5   7 -18          3.88          3.95         6.79 o                         
   0   8 -18        321.82        274.33        33.86 o                         
   1   8 -18         58.89         49.55        16.04 o                         
   2   8 -18         63.64         56.65        22.16 o                         
   3   8 -18         31.96         -3.92        14.41 o                         
   4   8 -18        650.61        648.88        29.55 o                         
   0   9 -18         11.08         10.14        16.57 o                         
   1   9 -18          7.76         24.86        16.77 o                         
   2   9 -18          7.13         -3.44        11.52 o                         
   3   9 -18         22.05         12.84        11.77 o                         
   0  10 -18        230.64        253.49        35.18 o                         
   1  10 -18         11.34         -6.04        11.49 o                         
   2   0 -17        341.00        350.85        22.13 o                         
   4   0 -17        711.83        667.76        35.58 o                         
   6   0 -17       1038.35       1054.59        67.31 o                         
   8   0 -17         97.82         59.23        14.41 o                         
   1   1 -17          5.66          4.42         5.12 o                         
   2   1 -17          7.77         -3.42         4.24 o                         
   3   1 -17          0.10         -1.03         4.83 o                         
   4   1 -17          8.38          9.21         4.72 o                         
   5   1 -17        155.75        179.52        17.57 o                         
   6   1 -17         19.29         20.22         6.61 o                         
   7   1 -17         14.31          5.16         5.95 o                         
   8   1 -17          0.14         -5.96         5.96 o                         
   9   1 -17          0.75         -1.44         7.78 o                         
   1   2 -17          3.43          6.66         7.34 o                         
   2   2 -17        449.91        462.75        14.94 o                         
   3   2 -17        233.04        237.73        11.37 o                         
   4   2 -17        440.42        471.09        15.30 o                         
   5   2 -17        154.47        141.83         9.51 o                         
   6   2 -17        483.54        484.66        18.37 o                         
   7   2 -17          9.01          7.73         6.29 o                         
   8   2 -17        350.79        359.55        20.35 o                         
   1   3 -17         10.68         22.41         5.47 o                         
   2   3 -17          3.27          2.28         4.61 o                         
   3   3 -17         41.29         31.39         6.34 o                         
   4   3 -17         18.85         14.34         4.88 o                         
   5   3 -17         69.40         58.56         7.81 o                         
   6   3 -17          3.53          3.62         6.43 o                         
   7   3 -17          0.10          6.05         6.19 o                         
   8   3 -17          4.22          5.98         9.87 o                         
   1   4 -17         19.05         24.81         6.43 o                         
   2   4 -17        215.16        237.93        12.10 o                         
   3   4 -17         31.82         28.26         9.28 o                         
   4   4 -17        138.60        128.55         8.95 o                         
   5   4 -17        109.26        119.54        11.09 o                         
   6   4 -17        356.00        325.36        15.32 o                         
   7   4 -17         12.02         13.03         6.57 o                         
   8   4 -17         64.77         54.08        10.26 o                         
   1   5 -17          0.63         -4.39         4.45 o                         
   2   5 -17         10.19          9.18         4.95 o                         
   3   5 -17          3.71         -2.53         5.59 o                         
   4   5 -17          1.49         -2.86         4.92 o                         
   5   5 -17         77.40         76.85         8.44 o                         
   6   5 -17          1.22         -2.25         5.73 o                         
   7   5 -17          1.18          5.29         6.20 o                         
   8   5 -17         11.16          5.48         7.24 o                         
   1   6 -17         48.62         46.09         6.84 o                         
   2   6 -17        121.91        126.03         9.67 o                         
   3   6 -17         15.44         25.89        10.07 o                         
   4   6 -17        713.00        699.20        24.84 o                         
   5   6 -17         38.74         39.46         7.95 o                         
   6   6 -17        537.78        547.27        19.47 o                         
   7   6 -17        153.77        161.33        15.98 o                         
   1   7 -17          4.14         -5.25         5.25 o                         
   2   7 -17          5.62         -2.20         6.17 o                         
   3   7 -17          1.10          3.68         8.87 o                         
   4   7 -17          1.02         -4.22         5.49 o                         
   5   7 -17         82.13         93.18        10.45 o                         
   6   7 -17          3.39          2.54         8.88 o                         
   7   7 -17         10.52          1.37         8.88 o                         
   1   8 -17         56.94         71.21        14.42 o                         
   2   8 -17        337.02        330.51        20.86 o                         
   3   8 -17        229.95        218.66        17.22 o                         
   4   8 -17         74.97         88.27        13.49 o                         
   5   8 -17         66.07         70.10        12.31 o                         
   6   8 -17         85.27         86.04        13.63 o                         
   1   9 -17         40.70         37.04        17.63 o                         
   2   9 -17          5.82         -5.38         7.71 o                         
   3   9 -17         11.15          6.14         7.96 o                         
   4   9 -17          1.36          7.86         9.78 o                         
   5   9 -17         65.78         34.57        25.51 o                         
   1  10 -17         58.87         53.84        15.07 o                         
   2  10 -17       1184.80       1014.19       209.33 o                         
   3  10 -17          2.30         -3.81         7.89 o                         
   4  10 -17        174.34        181.72        17.58 o                         
   1  11 -17         13.99         11.41        11.43 o                         
   2  11 -17          7.57         11.25        12.35 o                         
   3  11 -17          9.49         -0.70         7.03 o                         
   0   0 -16       1207.90       1092.43        54.83 o                         
   2   0 -16         43.83         55.89         9.34 o                         
   4   0 -16        944.35       1007.56        36.51 o                         
   6   0 -16        996.21       1061.99        32.20 o                         
   8   0 -16         67.01         63.83        11.45 o                         
  10   0 -16        410.69        420.10        43.81 o                         
   0   1 -16         17.19         12.38         7.78 o                         
   1   1 -16         24.07         16.58         4.50 o                         
   2   1 -16          5.64          4.18         3.97 o                         
   3   1 -16         53.84         47.13         6.85 o                         
   4   1 -16         27.07         36.62         6.93 o                         
   5   1 -16          6.02          4.68         4.10 o                         
   6   1 -16         15.60         16.41         5.14 o                         
   7   1 -16         49.43         42.53         6.50 o                         
   8   1 -16          8.90          4.07         5.76 o                         
   9   1 -16         12.82          0.18         7.42 o                         
  10   1 -16          6.85         -6.27        11.82 o                         
   0   2 -16        192.96        162.54        19.57 o                         
   1   2 -16         66.41         62.74        12.11 o                         
   2   2 -16        151.93        158.00         9.44 o                         
   3   2 -16         26.18         30.28         5.91 o                         
   4   2 -16       1194.60       1263.99        26.62 o                         
   5   2 -16          0.60         -4.47         4.47 o                         
   6   2 -16        824.02        831.45        34.44 o                         
   7   2 -16         16.51          3.89         5.53 o                         
   8   2 -16        394.39        400.42        16.64 o                         
   9   2 -16          3.84          8.82         6.81 o                         
  10   2 -16         17.91         20.93         9.88 o                         
   0   3 -16         30.38         25.55         8.87 o                         
   1   3 -16          1.06         -0.94         3.81 o                         
   2   3 -16          6.76          5.52         4.15 o                         
   3   3 -16         62.87         77.18        10.61 o                         
   4   3 -16         10.48          0.73         4.58 o                         
   5   3 -16          5.45          6.67         5.19 o                         
   6   3 -16          0.75          7.17         6.24 o                         
   7   3 -16         71.30         63.16        22.49 o                         
   8   3 -16          2.05          8.06         5.49 o                         
   9   3 -16          6.06         -6.46         7.57 o                         
   0   4 -16         29.30         24.62        17.15 o                         
   1   4 -16         34.57         25.22         5.83 o                         
   2   4 -16         90.38         99.40         7.62 o                         
   3   4 -16         43.60         51.18         6.17 o                         
   4   4 -16        633.78        667.79        17.03 o                         
   5   4 -16         84.34         91.95         8.53 o                         
   6   4 -16        637.48        656.00        20.46 o                         
   7   4 -16         30.83         33.00         9.09 o                         
   8   4 -16         44.46         51.57         8.18 o                         
   9   4 -16         46.72         73.24        13.60 o                         
   0   5 -16          9.70          6.16        10.28 o                         
   1   5 -16          5.84          8.91         4.53 o                         
   2   5 -16          1.04          3.27         4.92 o                         
   3   5 -16          7.62         11.42         4.59 o                         
   4   5 -16          2.67          0.13         4.61 o                         
   5   5 -16          0.96         -1.33         4.80 o                         
   6   5 -16          2.27         -3.68         6.72 o                         
   7   5 -16         45.29         46.99         8.90 o                         
   8   5 -16          6.41          1.01         5.94 o                         
   9   5 -16          9.72          3.77         7.13 o                         
   0   6 -16        130.05        129.20        39.51 o                         
   1   6 -16         30.30         32.42         5.89 o                         
   2   6 -16          6.68         17.41         5.15 o                         
   3   6 -16         15.68         14.94         6.07 o                         
   4   6 -16        197.95        193.47        13.15 o                         
   5   6 -16         15.27         18.76         5.93 o                         
   6   6 -16        611.51        670.90        24.13 o                         
   7   6 -16          8.09          9.05         6.67 o                         
   8   6 -16         16.61         25.38        11.22 o                         
   9   6 -16         51.88         50.25        12.08 o                         
   0   7 -16          0.87         -1.16         4.51 o                         
   1   7 -16         27.04         18.27         4.63 o                         
   2   7 -16          0.91          5.82         4.30 o                         
   3   7 -16         39.43         48.95         7.96 o                         
   4   7 -16          0.89          2.93         5.43 o                         
   5   7 -16          1.05          3.48         5.68 o                         
   6   7 -16          1.38          5.13        10.16 o                         
   7   7 -16         34.65         39.99        13.24 o                         
   8   7 -16         10.65          5.15         8.15 o                         
   0   8 -16       1117.44       1143.12        64.38 o                         
   1   8 -16         61.06         53.76        10.71 o                         
   2   8 -16         57.21         59.60         8.05 o                         
   3   8 -16        113.62        120.04        10.69 o                         
   4   8 -16       1195.81       1220.99        30.08 o                         
   5   8 -16        128.74        138.41        11.53 o                         
   6   8 -16        426.66        404.72        18.77 o                         
   7   8 -16          0.30         -3.29         8.56 o                         
   8   8 -16        178.91        236.00        15.53 o                         
   0   9 -16         21.98          2.90        13.69 o                         
   1   9 -16          8.40          6.97         5.47 o                         
   2   9 -16         14.28         20.75         5.67 o                         
   3   9 -16         78.38         79.09         8.19 o                         
   4   9 -16          8.93         -0.63         6.02 o                         
   5   9 -16          0.16          4.63         6.59 o                         
   6   9 -16          1.03          1.20         6.83 o                         
   7   9 -16         16.65          4.07        12.41 o                         
   0  10 -16         91.35         69.90        12.95 o                         
   1  10 -16        245.16        222.88        14.73 o                         
   2  10 -16        168.63        154.69        10.46 o                         
   3  10 -16         73.53         62.23         7.98 o                         
   4  10 -16        248.05        261.20        18.72 o                         
   5  10 -16        204.18        203.02        14.62 o                         
   6  10 -16        351.47        369.92        24.71 o                         
   0  11 -16         40.10         62.11        18.28 o                         
   1  11 -16          3.39          5.53         8.29 o                         
   2  11 -16          6.69          0.62         6.08 o                         
   3  11 -16         12.47          2.73         6.58 o                         
   4  11 -16          8.79         10.02        16.74 o                         
   5  11 -16          5.60          5.17         7.42 o                         
   0  12 -16        876.98        811.59        37.64 o                         
   1  12 -16         15.02          7.35         8.28 o                         
   2  12 -16         12.17         15.80         9.99 o                         
   3  12 -16         11.72         -6.64         7.87 o                         
   4  12 -16        661.57        576.62        42.49 o                         
   0  13 -16          1.89         -3.45        14.60 o                         
   1  13 -16         22.48         24.34         8.38 o                         
   2  13 -16          0.16          2.10         7.47 o                         
   2   0 -15       4168.24       4193.68        71.78 o                         
   4   0 -15        250.92        281.32        19.73 o                         
   6   0 -15       2086.41       2202.47        47.88 o                         
   8   0 -15        406.82        428.62        20.19 o                         
  10   0 -15        138.61        141.55        18.88 o                         
   1   1 -15         81.78         80.95         8.06 o                         
   2   1 -15         11.71          9.96         4.00 o                         
   3   1 -15         17.74         16.68         4.62 o                         
   4   1 -15         50.12         42.59         5.52 o                         
   5   1 -15         51.83         44.68         6.97 o                         
   6   1 -15         43.12         52.25         7.92 o                         
   7   1 -15         12.28          8.74         5.68 o                         
   8   1 -15          0.12          2.97         5.49 o                         
   9   1 -15         10.60          7.56         6.21 o                         
  10   1 -15          8.90         15.55         7.26 o                         
  11   1 -15          0.99         -3.34        13.61 o                         
   1   2 -15        103.39        115.12         7.42 o                         
   2   2 -15         40.06         52.30         6.22 o                         
   3   2 -15        103.57        109.40         7.38 o                         
   4   2 -15        489.44        460.57        14.38 o                         
   5   2 -15         73.90         76.52         6.93 o                         
   6   2 -15        282.23        298.94        13.26 o                         
   7   2 -15        180.34        189.49        11.06 o                         
   8   2 -15       1319.42       1297.59        29.40 o                         
   9   2 -15         15.68         13.81         6.84 o                         
  10   2 -15        131.65        124.46        11.64 o                         
   1   3 -15          0.10          2.88         3.34 o                         
   2   3 -15          5.35          4.30         3.60 o                         
   3   3 -15         12.96         11.97         3.69 o                         
   4   3 -15          6.66          7.70         4.14 o                         
   5   3 -15         64.31         82.09         9.57 o                         
   6   3 -15         27.88         28.97         5.00 o                         
   7   3 -15         17.49         25.01         5.75 o                         
   8   3 -15          0.20         -4.00         5.63 o                         
   9   3 -15         62.21         56.86         8.08 o                         
  10   3 -15         13.91          9.64        16.37 o                         
   1   4 -15         64.42         68.99         6.98 o                         
   2   4 -15        411.05        379.01        12.44 o                         
   3   4 -15        270.45        274.29        11.47 o                         
   4   4 -15        338.50        373.62        13.20 o                         
   5   4 -15         81.86         93.22         7.11 o                         
   6   4 -15        847.04        844.31        22.56 o                         
   7   4 -15         22.56         22.86         6.22 o                         
   8   4 -15        929.12        968.27        25.35 o                         
   9   4 -15         11.68         11.89         6.32 o                         
  10   4 -15        225.36        207.19        18.09 o                         
   1   5 -15         19.77         13.32         4.78 o                         
   2   5 -15         17.03         11.10         4.08 o                         
   3   5 -15         29.06         27.30         4.90 o                         
   4   5 -15          2.92          3.69         4.65 o                         
   5   5 -15         36.00         33.91         7.15 o                         
   6   5 -15          2.67          9.11         5.13 o                         
   7   5 -15          3.18          5.08         6.61 o                         
   8   5 -15          2.87         -4.66         4.66 o                         
   9   5 -15         18.59          5.23         6.85 o                         
  10   5 -15         32.21         35.80         8.72 o                         
   1   6 -15         94.41        113.01         6.06 o                         
   2   6 -15        793.17        840.28        24.73 o                         
   3   6 -15        146.36        135.36         7.88 o                         
   4   6 -15          3.22          5.16         7.75 o                         
   5   6 -15          8.54         15.36        13.19 o                         
   6   6 -15        198.45        221.08        12.09 o                         
   7   6 -15         75.13         88.05        15.68 o                         
   8   6 -15        466.23        442.41        19.58 o                         
   9   6 -15         53.69         47.04         9.40 o                         
  10   6 -15        100.22         93.10        11.99 o                         
   1   7 -15         44.54         50.17         5.72 o                         
   2   7 -15         23.92         27.43         4.94 o                         
   3   7 -15         24.15         17.05         3.97 o                         
   4   7 -15          3.18         -0.51         4.58 o                         
   5   7 -15         30.67         27.98         4.77 o                         
   6   7 -15          0.52          6.21         5.99 o                         
   7   7 -15         11.79         10.55         6.10 o                         
   8   7 -15         14.85         17.21         7.23 o                         
   9   7 -15         17.81         10.35        11.10 o                         
   1   8 -15          5.37         17.67         4.91 o                         
   2   8 -15        404.25        388.57        13.57 o                         
   3   8 -15         38.39         27.38         5.74 o                         
   4   8 -15        706.26        703.85        16.74 o                         
   5   8 -15         29.61         40.47         5.85 o                         
   6   8 -15        698.64        648.98        34.39 o                         
   7   8 -15          5.84          0.93         7.45 o                         
   8   8 -15        646.54        652.00        24.04 o                         
   9   8 -15         26.31         22.19        12.87 o                         
   1   9 -15         23.54         18.80         5.50 o                         
   2   9 -15          1.10          5.48         4.57 o                         
   3   9 -15          0.36         -4.25         4.36 o                         
   4   9 -15         29.18         22.37         6.79 o                         
   5   9 -15         34.72         36.37         9.76 o                         
   6   9 -15          2.07         -5.09         5.09 o                         
   7   9 -15         44.26         43.14         7.05 o                         
   8   9 -15          4.17         14.70         9.08 o                         
   1  10 -15          9.72         10.80         6.17 o                         
   2  10 -15        723.40        734.07        20.24 o                         
   3  10 -15        147.15        149.58        10.41 o                         
   4  10 -15        182.16        195.34        18.16 o                         
   5  10 -15         83.09         84.01        11.15 o                         
   6  10 -15        464.27        404.18        28.47 o                         
   7  10 -15         44.52         55.42        18.22 o                         
   1  11 -15          7.48         -5.30         5.30 o                         
   2  11 -15          6.09         10.15         6.26 o                         
   3  11 -15          1.48          5.38         6.10 o                         
   4  11 -15          0.59          3.99         5.58 o                         
   5  11 -15         59.70         54.98         7.97 o                         
   6  11 -15         14.30          2.19         7.10 o                         
   7  11 -15          1.47         -3.90         7.69 o                         
   1  12 -15          6.09          4.46         6.42 o                         
   2  12 -15        198.13        187.55        11.84 o                         
   3  12 -15         24.70         21.77         6.40 o                         
   4  12 -15         47.73         56.15         8.41 o                         
   5  12 -15        103.90        106.15        11.54 o                         
   6  12 -15         77.42         62.40         9.46 o                         
   1  13 -15          8.98         11.14         6.98 o                         
   2  13 -15          2.78         -2.44         5.74 o                         
   3  13 -15         47.21         38.47         9.40 o                         
   4  13 -15          2.55          0.99         7.21 o                         
   1  14 -15          5.21          2.18         6.90 o                         
   2  14 -15        159.85        148.24        17.38 o                         
   0   0 -14        424.28        458.28        22.91 o                         
   2   0 -14        702.67        655.55        22.22 o                         
   4   0 -14         10.31         21.84         6.24 o                         
   6   0 -14       1313.82       1285.56        33.43 o                         
   8   0 -14        244.71        230.85        15.02 o                         
  10   0 -14        433.07        446.88        29.46 o                         
   0   1 -14         19.95         17.60         5.66 o                         
   1   1 -14         31.93         27.30         4.57 o                         
   2   1 -14          0.10         -1.03         2.93 o                         
   3   1 -14         60.65         83.63         8.24 o                         
   4   1 -14          2.01         -1.51         3.08 o                         
   5   1 -14          6.09          5.44         3.56 o                         
   6   1 -14          0.59          4.61         3.83 o                         
   7   1 -14         63.46         69.05         7.81 o                         
   8   1 -14         13.47         15.23         4.85 o                         
   9   1 -14         13.96          8.73         4.70 o                         
  10   1 -14          2.10         -2.04         5.27 o                         
  11   1 -14          0.12         -0.06         9.66 o                         
   0   2 -14       7907.10       7443.17       149.39 o                         
   1   2 -14         56.25         68.51         7.54 o                         
   2   2 -14          4.28          4.99         3.30 o                         
   3   2 -14        129.41        143.71         7.91 o                         
   4   2 -14       1470.10       1519.52        25.50 o                         
   5   2 -14        581.60        584.41        15.15 o                         
   6   2 -14        250.67        311.65        13.16 o                         
   7   2 -14          5.53          7.22         4.49 o                         
   8   2 -14        621.13        563.11        37.39 o                         
   9   2 -14        183.30        215.92        12.28 o                         
  10   2 -14        523.24        543.14        19.19 o                         
  11   2 -14         60.24         62.23        11.71 o                         
   0   3 -14         12.35          6.97         5.36 o                         
   1   3 -14        103.60        111.42         7.86 o                         
   2   3 -14          1.48          8.17         3.31 o                         
   3   3 -14          1.43          4.13         3.43 o                         
   4   3 -14          8.85          4.79         3.98 o                         
   5   3 -14          0.43         -2.26         3.23 o                         
   6   3 -14         19.55         17.08         4.24 o                         
   7   3 -14         38.22         35.39         5.81 o                         
   8   3 -14          1.84         11.30         5.48 o                         
   9   3 -14         40.10         30.93         6.99 o                         
  10   3 -14          5.90          1.94         5.58 o                         
  11   3 -14         42.89         58.04        20.93 o                         
   0   4 -14        179.40        177.55        12.40 o                         
   1   4 -14        256.64        248.53         9.73 o                         
   2   4 -14         74.90         91.74         6.82 o                         
   3   4 -14         18.57         16.96         4.12 o                         
   4   4 -14        276.14        258.67         9.82 o                         
   5   4 -14          6.15          8.24         3.65 o                         
   6   4 -14        721.32        681.08        16.94 o                         
   7   4 -14          3.14          3.23         7.36 o                         
   8   4 -14         15.13         18.05         6.09 o                         
   9   4 -14         39.60         42.91         7.55 o                         
  10   4 -14       1094.90       1130.87        31.95 o                         
  11   4 -14         32.39         37.53         9.05 o                         
   0   5 -14         23.98         27.26         4.72 o                         
   1   5 -14          6.28          6.05         2.70 o                         
   2   5 -14         14.39         15.68         3.29 o                         
   3   5 -14         10.13         14.99         3.74 o                         
   4   5 -14          7.77          3.30         3.22 o                         
   5   5 -14          4.00          0.76         6.28 o                         
   6   5 -14          2.85          3.44         5.17 o                         
   7   5 -14         79.70         66.21         7.90 o                         
   8   5 -14          7.32         19.50         6.74 o                         
   9   5 -14          0.70         18.38         7.32 o                         
  10   5 -14          5.59          3.56         7.05 o                         
  11   5 -14          6.78          0.22         8.66 o                         
   0   6 -14       1614.79       1530.29        34.13 o                         
   1   6 -14         55.32         68.67         5.24 o                         
   2   6 -14        269.43        273.44         8.02 o                         
   3   6 -14         14.91         13.66         3.41 o                         
   4   6 -14       1002.91       1019.95        19.72 o                         
   5   6 -14         11.62          8.75         3.66 o                         
   6   6 -14        485.53        486.90        14.36 o                         
   7   6 -14         13.07         19.67         7.15 o                         
   8   6 -14        639.74        629.72        23.63 o                         
   9   6 -14         93.27        106.88        11.21 o                         
  10   6 -14        335.85        361.03        20.69 o                         
   0   7 -14         32.11         22.11         5.67 o                         
   1   7 -14         29.80         25.54         4.15 o                         
   2   7 -14          7.55          6.19         3.86 o                         
   3   7 -14         36.99         32.46         5.91 o                         
   4   7 -14          5.27         -2.03         3.73 o                         
   5   7 -14          0.18          1.71         3.65 o                         
   6   7 -14          0.81         -4.65         4.65 o                         
   7   7 -14         28.45         18.74         5.18 o                         
   8   7 -14         15.13         20.00         6.57 o                         
   9   7 -14         16.95         20.31         7.11 o                         
  10   7 -14          7.98         14.86         7.55 o                         
   0   8 -14       1511.85       1410.00        37.84 o                         
   1   8 -14         49.53         44.82         7.61 o                         
   2   8 -14        134.02        136.12         9.97 o                         
   3   8 -14         13.90         15.28         8.00 o                         
   4   8 -14        363.61        401.53        12.32 o                         
   5   8 -14        158.39        161.17         8.72 o                         
   6   8 -14        341.48        351.89        12.10 o                         
   7   8 -14         83.31         80.50         7.50 o                         
   8   8 -14        188.40        185.64        11.56 o                         
   9   8 -14         10.22         23.60         7.80 o                         
  10   8 -14        205.08        192.50        14.75 o                         
   0   9 -14         21.85         31.12         7.28 o                         
   1   9 -14         57.38         55.18         6.67 o                         
   2   9 -14         25.87         17.54         6.98 o                         
   3   9 -14         24.95         21.15         7.82 o                         
   4   9 -14          5.30          3.48         4.07 o                         
   5   9 -14         12.51          7.29         4.76 o                         
   6   9 -14          0.39          3.10         5.10 o                         
   7   9 -14         25.37         22.55         5.57 o                         
   8   9 -14          3.51         -1.49         5.03 o                         
   9   9 -14         22.55         25.60         9.40 o                         
   0  10 -14       1945.18       1817.35        52.14 o                         
   1  10 -14        387.06        392.12        14.57 o                         
   2  10 -14         27.81         31.02         5.93 o                         
   3  10 -14          8.94         11.00         5.32 o                         
   4  10 -14        464.32        483.97        17.07 o                         
   5  10 -14         15.35         10.76         4.70 o                         
   6  10 -14        564.56        580.80        21.37 o                         
   7  10 -14        103.98         95.22         8.41 o                         
   8  10 -14        157.42        132.93        14.08 o                         
   9  10 -14          5.48          2.60         7.13 o                         
   0  11 -14         17.60         39.89        10.21 o                         
   1  11 -14         31.01         26.54         6.20 o                         
   2  11 -14          1.28          4.76         4.95 o                         
   3  11 -14         15.04         18.18         6.54 o                         
   4  11 -14         12.34          4.02         5.45 o                         
   5  11 -14          3.35         -3.67         5.21 o                         
   6  11 -14         64.30         46.31        14.32 o                         
   7  11 -14          3.62         15.71         6.41 o                         
   8  11 -14         12.63         24.67         9.54 o                         
   0  12 -14        170.07        180.98        18.32 o                         
   1  12 -14        122.33        140.97        10.13 o                         
   2  12 -14        153.24        169.21        11.23 o                         
   3  12 -14         30.32         32.28         6.80 o                         
   4  12 -14        348.78        334.89        15.30 o                         
   5  12 -14        199.83        218.69        12.62 o                         
   6  12 -14        240.78        262.78        19.58 o                         
   7  12 -14         35.66         22.49        11.69 o                         
   0  13 -14          6.87          8.42         8.43 o                         
   1  13 -14          0.09          1.20         5.80 o                         
   2  13 -14          2.97          2.84         6.99 o                         
   3  13 -14          9.47         13.58         7.30 o                         
   4  13 -14         25.11         14.49         6.45 o                         
   5  13 -14          1.52         -3.73         6.13 o                         
   6  13 -14          1.58          7.50        10.63 o                         
   0  14 -14        152.15        133.59        25.69 o                         
   1  14 -14         88.66         85.45        11.09 o                         
   2  14 -14         98.78        117.32        10.67 o                         
   3  14 -14          1.11          2.85         8.78 o                         
   4  14 -14        231.58        247.71        18.54 o                         
   5  14 -14          2.70         -5.87         8.11 o                         
   0  15 -14          2.67         12.09        11.61 o                         
   1  15 -14         29.98         13.98        11.50 o                         
   2  15 -14         16.83          8.53         7.71 o                         
   2   0 -13       4627.41       4615.45        99.36 o                         
   4   0 -13        225.80        213.10        17.77 o                         
   6   0 -13       1070.12       1075.25        29.21 o                         
   8   0 -13       2120.04       2127.28        90.60 o                         
  10   0 -13         80.58         72.65        11.33 o                         
  12   0 -13        152.94        172.74        27.42 o                         
   1   1 -13        155.74        160.19         7.87 o                         
   2   1 -13         34.51         33.35         4.91 o                         
   3   1 -13          3.30          0.11         3.15 o                         
   4   1 -13         17.03         17.89         4.59 o                         
   5   1 -13          9.33          9.47         4.18 o                         
   6   1 -13         24.77         24.03         4.55 o                         
   7   1 -13         30.87         20.61         5.31 o                         
   8   1 -13          1.33          2.10         4.00 o                         
   9   1 -13         64.27         54.04         6.33 o                         
  10   1 -13          1.46         -0.90         7.12 o                         
  11   1 -13         21.20          7.75         6.10 o                         
  12   1 -13         15.77          9.01        12.95 o                         
   1   2 -13         23.89         30.58         4.71 o                         
   2   2 -13        883.23        890.76        18.00 o                         
   3   2 -13         68.83         84.74         6.18 o                         
   4   2 -13         65.30         74.18         6.21 o                         
   5   2 -13        171.68        183.36        13.13 o                         
   6   2 -13         16.52         19.37         4.33 o                         
   7   2 -13         68.73         78.01         7.27 o                         
   8   2 -13       2069.85       2124.22        32.20 o                         
   9   2 -13          8.17          6.97         4.43 o                         
  10   2 -13          9.33         -1.97         7.17 o                         
  11   2 -13         18.98         15.60         6.44 o                         
  12   2 -13         94.71        135.07        17.49 o                         
   1   3 -13        116.63        123.61         7.01 o                         
   2   3 -13         13.68         13.46         3.74 o                         
   3   3 -13         63.16         68.63         5.15 o                         
   4   3 -13         22.79         15.05         3.46 o                         
   5   3 -13          5.08          2.41         2.71 o                         
   6   3 -13          5.21          6.05         3.42 o                         
   7   3 -13          2.44         -2.73         3.66 o                         
   8   3 -13         25.27         32.05         6.15 o                         
   9   3 -13         43.64         24.31         6.47 o                         
  10   3 -13          1.20         -4.55         4.55 o                         
  11   3 -13          7.14         20.81         7.45 o                         
  12   3 -13          3.29         12.02         7.04 o                         
   1   4 -13         59.92         75.56         4.92 o                         
   2   4 -13       2552.67       2504.03        29.62 o                         
   3   4 -13        308.36        296.85        12.05 o                         
   4   4 -13        185.50        194.46         8.12 o                         
   5   4 -13        273.21        265.53         9.37 o                         
   6   4 -13        335.24        327.51        13.16 o                         
   7   4 -13        594.90        595.18        18.37 o                         
   8   4 -13       1101.85       1158.00        26.41 o                         
   9   4 -13         45.43         51.17         7.78 o                         
  10   4 -13          2.08         20.38         6.55 o                         
  11   4 -13         55.04         51.81         9.12 o                         
  12   4 -13        249.75        246.95        20.12 o                         
   1   5 -13         24.41         18.05         3.78 o                         
   2   5 -13         22.81         19.74         3.24 o                         
   3   5 -13          7.98         10.53         2.85 o                         
   4   5 -13          0.51          1.35         2.45 o                         
   5   5 -13          0.30         -0.41         2.30 o                         
   6   5 -13          2.15          5.73         3.92 o                         
   7   5 -13         11.45          7.96         3.93 o                         
   8   5 -13         19.76         16.75         4.52 o                         
   9   5 -13        126.30        135.47        23.33 o                         
  10   5 -13          0.12         -1.46         8.60 o                         
  11   5 -13         20.54         16.96         7.49 o                         
   1   6 -13         30.94         38.05         4.38 o                         
   2   6 -13        127.97        147.94         6.69 o                         
   3   6 -13        338.25        325.74         8.46 o                         
   4   6 -13        661.40        662.44        13.99 o                         
   5   6 -13        105.70        101.23         7.36 o                         
   6   6 -13         54.52         72.20         6.85 o                         
   7   6 -13         41.83         36.57         5.91 o                         
   8   6 -13       2212.27       2232.44        36.20 o                         
   9   6 -13        206.84        178.17        11.99 o                         
  10   6 -13         97.05        108.78        11.95 o                         
  11   6 -13        250.75        258.99        18.30 o                         
   1   7 -13         44.70         49.05         4.76 o                         
   2   7 -13          6.09         13.70         4.40 o                         
   3   7 -13          0.51          0.95         2.97 o                         
   4   7 -13         25.84         13.65         4.88 o                         
   5   7 -13         27.75         24.31         5.75 o                         
   6   7 -13          1.25          0.08         3.51 o                         
   7   7 -13          6.67          3.00         4.00 o                         
   8   7 -13         12.21         12.01         5.57 o                         
   9   7 -13         18.77         11.40         5.77 o                         
  10   7 -13         25.71         22.60         7.09 o                         
  11   7 -13         13.95         14.21         8.18 o                         
   1   8 -13         39.29         44.67         8.78 o                         
   2   8 -13       3344.92       3250.34        45.85 o                         
   3   8 -13        402.93        375.36        13.35 o                         
   4   8 -13          5.99          4.53         3.58 o                         
   5   8 -13          5.01          6.20         3.89 o                         
   6   8 -13        399.09        397.00        15.76 o                         
   7   8 -13         26.45         34.88         5.74 o                         
   8   8 -13        774.92        791.45        18.96 o                         
   9   8 -13         10.28          7.35         6.06 o                         
  10   8 -13         74.18         64.94        10.28 o                         
   1   9 -13        102.96        123.86         9.29 o                         
   2   9 -13          4.06          2.15         4.89 o                         
   3   9 -13         24.38         16.45         8.31 o                         
   4   9 -13          3.49         11.08         5.10 o                         
   5   9 -13         23.07         24.45         4.71 o                         
   6   9 -13         45.47         38.47         5.76 o                         
   7   9 -13          9.76          5.86         4.60 o                         
   8   9 -13          3.78         -4.16         4.79 o                         
   9   9 -13          8.30          3.37         5.08 o                         
  10   9 -13          1.27          0.93         7.50 o                         
   1  10 -13         30.93         37.80         6.02 o                         
   2  10 -13       1474.53       1438.37        31.85 o                         
   3  10 -13        197.58        176.65        10.23 o                         
   4  10 -13        150.09        147.51        10.60 o                         
   5  10 -13         25.92         25.11         6.62 o                         
   6  10 -13        590.74        600.96        15.97 o                         
   7  10 -13        577.45        578.60        16.32 o                         
   8  10 -13        300.28        322.26        13.08 o                         
   9  10 -13         32.81         26.59         6.41 o                         
   1  11 -13         24.02         13.89         5.11 o                         
   2  11 -13         55.01         49.06         6.96 o                         
   3  11 -13         35.16         26.65         8.46 o                         
   4  11 -13          9.64          6.78         6.64 o                         
   5  11 -13          1.97          1.84         5.03 o                         
   6  11 -13         16.20         13.95         5.93 o                         
   7  11 -13         19.62         14.78         6.31 o                         
   8  11 -13          0.74         -1.55         6.21 o                         
   9  11 -13         15.86         19.26         9.81 o                         
   1  12 -13        131.32        123.59         9.79 o                         
   2  12 -13        112.61        109.86         9.29 o                         
   3  12 -13        178.72        185.07        11.30 o                         
   4  12 -13        388.67        350.85        15.00 o                         
   5  12 -13         38.49         41.01         6.94 o                         
   6  12 -13        202.56        227.80        12.82 o                         
   7  12 -13        371.24        353.87        15.92 o                         
   8  12 -13        642.40        642.30        31.21 o                         
   1  13 -13          2.61          4.25         5.16 o                         
   2  13 -13         33.92         35.52         6.39 o                         
   3  13 -13          4.23          3.46         5.47 o                         
   4  13 -13          0.52          3.75         6.36 o                         
   5  13 -13         30.27         41.62         8.24 o                         
   6  13 -13         46.69         42.04         9.86 o                         
   7  13 -13          3.17          4.36        11.01 o                         
   1  14 -13         59.57         75.15        10.10 o                         
   2  14 -13        500.76        502.66        20.80 o                         
   3  14 -13         62.99         63.11         8.50 o                         
   4  14 -13         80.08         79.49         9.57 o                         
   5  14 -13         89.04         83.20        11.02 o                         
   6  14 -13        178.74        169.63        15.53 o                         
   1  15 -13         18.61          9.41         7.85 o                         
   2  15 -13         38.35         39.36         8.44 o                         
   3  15 -13         40.23         28.96        11.52 o                         
   4  15 -13         30.67         16.41         9.11 o                         
   5  15 -13         27.44          6.97        10.49 o                         
   1  16 -13         64.40         79.51        16.47 o                         
   2  16 -13        565.35        565.23        48.30 o                         
   0   0 -12      22636.39      22233.76       469.74 o                         
   2   0 -12         14.62         19.19         5.65 o                         
   4   0 -12        401.40        404.10        16.18 o                         
   6   0 -12        791.01        819.96        24.08 o                         
   8   0 -12        408.56        400.85        21.12 o                         
  10   0 -12       2705.68       2802.56        59.39 o                         
  12   0 -12        126.81         99.19        17.46 o                         
   0   1 -12         51.78         40.37         6.08 o                         
   1   1 -12        209.96        233.85        10.35 o                         
   2   1 -12         36.95         45.18         5.97 o                         
   3   1 -12         20.52         15.98         3.51 o                         
   4   1 -12         39.42         36.45         4.54 o                         
   5   1 -12          6.91          7.73         3.45 o                         
   6   1 -12        189.71        210.58         9.99 o                         
   7   1 -12         10.54          7.47         4.23 o                         
   8   1 -12          4.19         -1.08         3.43 o                         
   9   1 -12         64.21         71.28         7.06 o                         
  10   1 -12         63.63         67.35         7.29 o                         
  11   1 -12         10.71          0.23         5.84 o                         
  12   1 -12         19.84         16.14        11.62 o                         
  13   1 -12          0.03         -1.05        12.05 o                         
   0   2 -12       7096.89       7103.19        86.66 o                         
   1   2 -12        214.12        209.16         8.26 o                         
   2   2 -12        669.01        632.59        14.55 o                         
   3   2 -12          9.11         11.29         3.23 o                         
   4   2 -12        133.95        133.83         7.39 o                         
   5   2 -12        167.08        150.25         6.82 o                         
   6   2 -12        340.40        324.19        10.64 o                         
   7   2 -12        132.80        127.35         7.10 o                         
   8   2 -12        391.72        382.55        13.23 o                         
   9   2 -12        173.92        181.81         8.88 o                         
  10   2 -12       2296.56       2310.35        40.14 o                         
  11   2 -12         50.64         66.81         8.42 o                         
  12   2 -12         90.43         85.24        10.74 o                         
   0   3 -12         73.28         71.41        12.02 o                         
   1   3 -12         11.22          8.71         3.09 o                         
   2   3 -12         16.05         13.70         3.96 o                         
   3   3 -12         19.17         21.62         3.33 o                         
   4   3 -12         15.86         14.64         3.33 o                         
   5   3 -12          0.93         -2.59         2.59 o                         
   6   3 -12          7.75         10.30         3.43 o                         
   7   3 -12         84.48         87.12         7.98 o                         
   8   3 -12         32.00         33.68        15.34 o                         
   9   3 -12          5.21          5.99         4.70 o                         
  10   3 -12         30.39         22.29         6.52 o                         
  11   3 -12         16.05         13.55         6.24 o                         
  12   3 -12          3.65         -7.68         8.00 o                         
   0   4 -12       3705.77       3512.80        66.52 o                         
   1   4 -12         98.40        107.45         4.90 o                         
   2   4 -12        346.97        354.27         8.28 o                         
   3   4 -12         27.02         32.82         3.35 o                         
   4   4 -12        112.47        125.63         5.17 o                         
   5   4 -12         72.26         68.46         3.74 o                         
   6   4 -12        139.14        132.71         4.60 o                         
   7   4 -12         82.24         77.21         7.48 o                         
   8   4 -12        711.47        736.57        17.51 o                         
   9   4 -12         14.57         14.17         4.57 o                         
  10   4 -12       1675.79       1694.65        37.10 o                         
  11   4 -12         90.17        120.29        11.69 o                         
  12   4 -12         85.19         75.61        11.89 o                         
   0   5 -12          1.35          6.72         3.84 o                         
   1   5 -12        103.41        114.30         6.39 o                         
   2   5 -12         20.09         20.38         3.19 o                         
   3   5 -12          5.23          2.49         2.84 o                         
   4   5 -12         21.13         30.98         4.35 o                         
   5   5 -12         12.10         10.77         2.34 o                         
   6   5 -12         11.48          9.23         3.42 o                         
   7   5 -12          8.98          4.34         3.80 o                         
   8   5 -12          6.87          1.04         4.48 o                         
   9   5 -12         37.88         18.87         5.37 o                         
  10   5 -12          0.18         -3.18         4.98 o                         
  11   5 -12         25.02         17.54         9.89 o                         
  12   5 -12         16.13          8.49         7.52 o                         
   0   6 -12       5379.38       5098.38        66.65 o                         
   1   6 -12        421.83        410.15        11.49 o                         
   2   6 -12        119.32        123.17         6.02 o                         
   3   6 -12        497.86        494.80        10.30 o                         
   4   6 -12         62.21         85.39         6.45 o                         
   5   6 -12          2.65          6.66         3.23 o                         
   6   6 -12         56.81         76.52         6.22 o                         
   7   6 -12         55.88         50.42         6.86 o                         
   8   6 -12        116.00        121.74         9.14 o                         
   9   6 -12         97.19         90.14         8.48 o                         
  10   6 -12       2125.74       2196.03        46.28 o                         
  11   6 -12        246.50        220.42        14.77 o                         
  12   6 -12         22.01         22.45         9.91 o                         
   0   7 -12         51.03         50.71         6.41 o                         
   1   7 -12         83.58         95.54         8.59 o                         
   2   7 -12        116.01        132.51         8.00 o                         
   3   7 -12         26.32         22.55         4.24 o                         
   4   7 -12         17.71         12.34         4.32 o                         
   5   7 -12          1.42          3.85         3.44 o                         
   6   7 -12          2.53          7.87         3.64 o                         
   7   7 -12         48.75         55.11         5.95 o                         
   8   7 -12         36.97         26.80         5.41 o                         
   9   7 -12         23.09         20.91         7.98 o                         
  10   7 -12          4.26         -3.38         5.61 o                         
  11   7 -12         27.04         19.53         7.02 o                         
   0   8 -12       5670.90       5464.56        84.51 o                         
   1   8 -12        912.52        889.45        20.23 o                         
   2   8 -12        331.46        335.50        12.45 o                         
   3   8 -12         45.54         53.89         5.94 o                         
   4   8 -12        811.24        844.11        17.58 o                         
   5   8 -12        378.57        370.13        11.71 o                         
   6   8 -12        599.75        594.52        15.99 o                         
   7   8 -12         46.56         55.52         6.98 o                         
   8   8 -12        643.19        643.34        16.94 o                         
   9   8 -12        120.82        119.64         8.77 o                         
  10   8 -12        855.69        893.13        48.49 o                         
  11   8 -12         79.95         98.36        10.86 o                         
   0   9 -12          1.22         -4.75         4.75 o                         
   1   9 -12         45.88         56.37         7.73 o                         
   2   9 -12          5.79          9.74         4.76 o                         
   3   9 -12         66.28         61.34         7.79 o                         
   4   9 -12         32.89         35.50         4.88 o                         
   5   9 -12          0.48          3.43         3.75 o                         
   6   9 -12         33.81         28.52         4.97 o                         
   7   9 -12          3.25          2.22         4.23 o                         
   8   9 -12          2.28         -0.47         4.50 o                         
   9   9 -12         14.67          0.94         5.08 o                         
  10   9 -12          1.18         -5.49         6.34 o                         
  11   9 -12         13.24         21.83         8.52 o                         
   0  10 -12       1545.58       1342.04        35.16 o                         
   1  10 -12         96.60         99.72         8.38 o                         
   2  10 -12        323.22        295.32        12.45 o                         
   3  10 -12         60.30         55.48         7.55 o                         
   4  10 -12        352.32        371.38        15.68 o                         
   5  10 -12        639.88        634.23        15.94 o                         
   6  10 -12        257.38        256.46        12.44 o                         
   7  10 -12         16.93         15.14         4.98 o                         
   8  10 -12        250.41        237.53        11.19 o                         
   9  10 -12        252.69        257.26        12.07 o                         
  10  10 -12        328.65        352.21        15.14 o                         
   0  11 -12          0.28          4.15         5.51 o                         
   1  11 -12          0.37          2.11         4.48 o                         
   2  11 -12         14.17         22.37         5.48 o                         
   3  11 -12          8.07          6.64         5.08 o                         
   4  11 -12          1.03         -3.78         4.51 o                         
   5  11 -12         16.78          7.22         5.78 o                         
   6  11 -12          6.37          0.13         4.19 o                         
   7  11 -12         52.13         63.46         8.25 o                         
   8  11 -12         56.70         66.46         8.87 o                         
   9  11 -12         21.93         22.11         7.30 o                         
  10  11 -12          6.17          1.82        10.28 o                         
   0  12 -12       1544.68       1417.15        70.04 o                         
   1  12 -12        518.38        508.49        22.63 o                         
   2  12 -12          6.38         15.48         6.83 o                         
   3  12 -12         81.67         91.75         8.96 o                         
   4  12 -12        427.48        431.25        15.90 o                         
   5  12 -12        150.01        151.14        12.08 o                         
   6  12 -12        142.06        142.00        11.48 o                         
   7  12 -12         67.56         62.54        11.06 o                         
   8  12 -12        174.94        179.82        12.45 o                         
   9  12 -12        139.27        125.80        18.25 o                         
   0  13 -12         41.45         47.16        11.40 o                         
   1  13 -12         75.01        112.78        15.65 o                         
   2  13 -12         30.34         27.64         6.09 o                         
   3  13 -12          1.72          2.28         4.62 o                         
   4  13 -12         19.52         18.69         5.72 o                         
   5  13 -12         49.07         46.90         7.97 o                         
   6  13 -12          3.16          6.12         5.54 o                         
   7  13 -12          0.98         -4.99         5.73 o                         
   8  13 -12          1.48         -1.85        10.44 o                         
   0  14 -12        198.51        202.09        19.29 o                         
   1  14 -12        345.36        341.96        20.02 o                         
   2  14 -12         47.10         48.61         7.53 o                         
   3  14 -12         13.71          6.35         5.20 o                         
   4  14 -12         21.95         22.87         6.47 o                         
   5  14 -12        110.65        120.89        10.92 o                         
   6  14 -12        319.32        323.32        15.68 o                         
   7  14 -12         27.20         27.99         8.81 o                         
   0  15 -12        111.25        124.52        35.64 o                         
   1  15 -12          3.40         -0.35         6.23 o                         
   2  15 -12          4.11          8.11         8.63 o                         
   3  15 -12         17.97         18.15         6.54 o                         
   4  15 -12         16.00          9.31         6.75 o                         
   5  15 -12          3.53          7.87         7.31 o                         
   6  15 -12          4.86         -2.57         8.09 o                         
   0  16 -12        722.50        612.87        45.88 o                         
   1  16 -12         74.00         74.90        12.61 o                         
   2  16 -12        129.88        113.11        15.00 o                         
   3  16 -12          5.59         11.99        10.83 o                         
   4  16 -12        686.31        680.92        48.77 o                         
   0  17 -12         34.10         42.28        14.01 o                         
   1  17 -12         24.09         20.55         8.49 o                         
   2   0 -11       6405.40       6648.88       112.60 o                         
   4   0 -11         22.47         12.49         4.56 o                         
   6   0 -11         70.54         83.51         8.32 o                         
   8   0 -11       1879.03       1961.87        41.27 o                         
  10   0 -11         41.59         45.25        12.01 o                         
  12   0 -11        427.69        465.66        43.59 o                         
   1   1 -11        359.38        366.83         9.59 o                         
   2   1 -11        144.95        156.71         9.95 o                         
   3   1 -11         19.98         24.36         4.11 o                         
   4   1 -11          1.16          2.56         2.92 o                         
   5   1 -11          0.61          1.33         2.84 o                         
   6   1 -11         68.13         71.00         8.24 o                         
   7   1 -11          7.66          3.52         3.28 o                         
   8   1 -11         61.84         54.92         5.63 o                         
   9   1 -11         30.44         27.55         5.33 o                         
  10   1 -11          4.55         -0.05         3.80 o                         
  11   1 -11         21.64         18.92         5.45 o                         
  12   1 -11         20.17         23.41         7.81 o                         
  13   1 -11          1.90         -4.65        16.04 o                         
   1   2 -11        331.47        344.61         8.88 o                         
   2   2 -11       7607.57       7370.95        67.70 o                         
   3   2 -11        170.70        178.20         7.93 o                         
   4   2 -11         15.28         28.02         3.80 o                         
   5   2 -11         46.24         48.43         4.09 o                         
   6   2 -11        560.49        553.23        12.40 o                         
   7   2 -11        748.15        749.32        15.77 o                         
   8   2 -11       1345.66       1282.54        49.04 o                         
   9   2 -11         36.09         32.27         6.04 o                         
  10   2 -11         75.78         82.53        11.37 o                         
  11   2 -11         96.87         79.72         9.31 o                         
  12   2 -11        698.29        700.14        23.46 o                         
  13   2 -11         27.39         46.05        11.88 o                         
   1   3 -11         27.24         29.57         2.93 o                         
   2   3 -11         30.07         26.16         3.11 o                         
   3   3 -11          9.78          7.08         1.92 o                         
   4   3 -11         56.61         68.80         3.49 o                         
   5   3 -11          3.38          1.02         1.78 o                         
   6   3 -11         40.47         47.10         3.26 o                         
   7   3 -11         10.43         12.12         2.75 o                         
   8   3 -11         30.89         20.59         3.96 o                         
   9   3 -11         91.74         95.12        11.98 o                         
  10   3 -11          4.81          2.63         4.61 o                         
  11   3 -11         69.22         52.56         8.74 o                         
  12   3 -11          2.45         -0.12         6.02 o                         
  13   3 -11         15.80         20.59         8.59 o                         
   1   4 -11        373.72        387.46         8.69 o                         
   2   4 -11        423.72        398.76         8.52 o                         
   3   4 -11         95.58        107.93         5.22 o                         
   4   4 -11        552.89        567.22        13.75 o                         
   5   4 -11        128.12        124.76         5.40 o                         
   6   4 -11        324.23        308.58         6.69 o                         
   7   4 -11        483.29        484.67        10.50 o                         
   8   4 -11       2883.29       2837.62        38.57 o                         
   9   4 -11          6.46          7.55         4.36 o                         
  10   4 -11         87.26        114.90        12.93 o                         
  11   4 -11         22.45         25.07         6.36 o                         
  12   4 -11       1218.68       1217.88        32.18 o                         
  13   4 -11         29.48         22.14         9.96 o                         
   1   5 -11         73.48         83.54         4.32 o                         
   2   5 -11         65.35         70.58         4.63 o                         
   3   5 -11         22.66         16.43         2.84 o                         
   4   5 -11        138.05        135.55         5.57 o                         
   5   5 -11          9.67          8.50         3.76 o                         
   6   5 -11         10.50         11.81         3.66 o                         
   7   5 -11         31.77         26.27         4.26 o                         
   8   5 -11          4.76          6.35         4.01 o                         
   9   5 -11         77.66         55.69         6.71 o                         
  10   5 -11          2.13          8.74         5.26 o                         
  11   5 -11         10.38          5.64         7.38 o                         
  12   5 -11          2.33          6.07         6.40 o                         
  13   5 -11          0.42          4.17         7.98 o                         
   1   6 -11         84.71         82.31         4.94 o                         
   2   6 -11       7346.07       7102.36        64.02 o                         
   3   6 -11       3482.31       3365.45        36.76 o                         
   4   6 -11        293.75        280.58        10.55 o                         
   5   6 -11          3.67         10.86         3.60 o                         
   6   6 -11        492.62        480.55        12.19 o                         
   7   6 -11        164.58        154.85         8.14 o                         
   8   6 -11        514.63        541.57        15.60 o                         
   9   6 -11         67.75         63.77         7.34 o                         
  10   6 -11         25.67         36.89         8.92 o                         
  11   6 -11        197.11        203.82        11.68 o                         
  12   6 -11        543.65        528.17        21.80 o                         
   1   7 -11        138.72        157.91         7.08 o                         
   2   7 -11         20.53         26.12         3.90 o                         
   3   7 -11         38.96         51.89         6.61 o                         
   4   7 -11         10.09          9.35         3.44 o                         
   5   7 -11          6.15          6.03         3.51 o                         
   6   7 -11         10.93          5.36         3.58 o                         
   7   7 -11         14.53          8.09         4.57 o                         
   8   7 -11          1.12          0.17         3.63 o                         
   9   7 -11         10.56         10.61         4.77 o                         
  10   7 -11          2.29          6.42         5.32 o                         
  11   7 -11         33.69         27.72         6.66 o                         
  12   7 -11          0.67         -6.49         6.49 o                         
   1   8 -11        337.08        342.54        12.07 o                         
   2   8 -11       1034.57       1002.05        21.19 o                         
   3   8 -11        215.66        221.59         8.80 o                         
   4   8 -11        743.82        734.96        15.91 o                         
   5   8 -11        213.83        209.03         8.90 o                         
   6   8 -11         82.55         82.39         6.70 o                         
   7   8 -11       1010.69        995.71        23.62 o                         
   8   8 -11       1134.80       1143.80        27.55 o                         
   9   8 -11         80.79         78.07         7.41 o                         
  10   8 -11         48.16         44.84         7.08 o                         
  11   8 -11         17.02          8.59         7.94 o                         
  12   8 -11        216.17        210.72        14.82 o                         
   1   9 -11         66.02         68.22         8.31 o                         
   2   9 -11          0.23          1.62         4.56 o                         
   3   9 -11         14.63          9.41         3.55 o                         
   4   9 -11          0.25         -0.06         3.23 o                         
   5   9 -11         42.67         39.62         5.42 o                         
   6   9 -11          6.37          6.23         3.68 o                         
   7   9 -11         36.04         24.42         5.63 o                         
   8   9 -11          6.73          5.53         4.37 o                         
   9   9 -11         45.75         35.16         6.27 o                         
  10   9 -11          5.05         -2.28         5.40 o                         
  11   9 -11          9.13         11.20         6.62 o                         
   1  10 -11         61.06         69.68         7.21 o                         
   2  10 -11       3001.07       2993.22        43.77 o                         
   3  10 -11        641.31        679.51        18.35 o                         
   4  10 -11        312.56        312.14        10.85 o                         
   5  10 -11         59.68         68.46         6.39 o                         
   6  10 -11        434.65        427.77        18.08 o                         
   7  10 -11        195.96        205.24        10.86 o                         
   8  10 -11       1026.16       1008.24        23.00 o                         
   9  10 -11        209.96        211.30        10.85 o                         
  10  10 -11        125.49        145.34        10.18 o                         
  11  10 -11         30.74         36.76         7.27 o                         
   1  11 -11         29.36         37.86         6.96 o                         
   2  11 -11         46.81         44.01         6.40 o                         
   3  11 -11          5.18          6.30         5.13 o                         
   4  11 -11          3.72          3.68         5.82 o                         
   5  11 -11         23.20         28.90         8.76 o                         
   6  11 -11         15.53         10.68         4.26 o                         
   7  11 -11         12.04          9.81         4.63 o                         
   8  11 -11         15.67         12.80         4.88 o                         
   9  11 -11          2.41         13.91         5.43 o                         
  10  11 -11          0.44          4.25         7.38 o                         
   1  12 -11        140.09        142.93        11.19 o                         
   2  12 -11        521.52        475.32        16.79 o                         
   3  12 -11         26.67         18.19         7.84 o                         
   4  12 -11          1.27          1.22         4.66 o                         
   5  12 -11         14.95         18.37         5.71 o                         
   6  12 -11         64.93         80.60         8.34 o                         
   7  12 -11        858.16        847.55        23.18 o                         
   8  12 -11        185.52        206.04        12.30 o                         
   9  12 -11         24.09         19.47         6.89 o                         
  10  12 -11         32.06         23.74         8.23 o                         
   1  13 -11          2.46          4.35         5.00 o                         
   2  13 -11          0.02         -4.19         4.19 o                         
   3  13 -11          6.74          2.66         4.82 o                         
   4  13 -11          2.99          2.79         4.61 o                         
   5  13 -11          7.75          8.39         5.25 o                         
   6  13 -11          1.95         10.50         5.61 o                         
   7  13 -11          3.97          0.58         6.05 o                         
   8  13 -11          0.32          4.86         6.27 o                         
   9  13 -11         38.24         46.11         9.13 o                         
   1  14 -11          4.35         20.13         5.84 o                         
   2  14 -11        274.11        283.95        15.35 o                         
   3  14 -11        814.19        805.90        22.43 o                         
   4  14 -11        401.39        424.40        17.04 o                         
   5  14 -11         65.17         78.66         9.17 o                         
   6  14 -11        475.76        449.69        18.02 o                         
   7  14 -11         64.60         67.42         9.03 o                         
   8  14 -11        504.25        510.10        22.54 o                         
   1  15 -11         14.53          8.78         6.35 o                         
   2  15 -11          0.44          3.79         5.63 o                         
   3  15 -11         13.14         12.09         6.14 o                         
   4  15 -11          9.17          4.79         6.12 o                         
   5  15 -11          9.16          7.24         8.84 o                         
   6  15 -11          3.48         -0.19         7.11 o                         
   7  15 -11          1.77         10.32         9.62 o                         
   1  16 -11         32.00         22.67         8.05 o                         
   2  16 -11        349.56        386.87        16.47 o                         
   3  16 -11         45.52         54.49         8.01 o                         
   4  16 -11        144.30        144.85        12.56 o                         
   5  16 -11        155.61        137.04        14.60 o                         
   6  16 -11         35.48         76.51        20.43 o                         
   1  17 -11          4.71         11.48        10.84 o                         
   2  17 -11          2.74         30.59        19.10 o                         
   3  17 -11          9.72          8.05         8.05 o                         
   4  17 -11          0.51         15.64         8.85 o                         
   2   0 -10       1458.49       1509.44        30.36 o                         
   4   0 -10       3418.18       3589.53        57.08 o                         
   6   0 -10         88.43         95.79         8.05 o                         
   8   0 -10       1013.13       1025.56        27.24 o                         
  10   0 -10       1117.40       1186.35        37.02 o                         
  12   0 -10        541.59        525.34        24.81 o                         
  14   0 -10        104.18        106.01        26.18 o                         
   0   1 -10          0.24          4.07         3.01 o                         
   1   1 -10         37.42         33.51         3.21 o                         
   2   1 -10          0.36          3.36         2.15 o                         
   3   1 -10        115.78        122.61         5.83 o                         
   4   1 -10         19.32         16.30         2.83 o                         
   5   1 -10         20.89         18.34         2.90 o                         
   6   1 -10         14.29         11.76         3.14 o                         
   7   1 -10         14.19         14.12         3.46 o                         
   8   1 -10         74.12         72.63         6.09 o                         
   9   1 -10         31.23         24.32         5.01 o                         
  10   1 -10         22.93         19.98         3.91 o                         
  11   1 -10          2.89          8.36         4.36 o                         
  12   1 -10         42.67         57.75         8.62 o                         
  13   1 -10         13.24          5.72         6.73 o                         
  14   1 -10          3.58          1.53        16.57 o                         
   0   2 -10       7691.58       7453.17        74.13 o                         
   1   2 -10        257.83        274.86         5.80 o                         
   2   2 -10        320.45        313.22         9.14 o                         
   3   2 -10         75.74         78.98         3.36 o                         
   4   2 -10        137.83        144.65         6.54 o                         
   5   2 -10       1443.78       1454.67        18.91 o                         
   6   2 -10        496.43        550.98         8.79 o                         
   7   2 -10         12.51         13.99         2.72 o                         
   8   2 -10        236.61        241.52         7.02 o                         
   9   2 -10        551.50        569.56        12.18 o                         
  10   2 -10       3413.04       3502.12        39.31 o                         
  11   2 -10         26.44         21.13         5.23 o                         
  12   2 -10        156.71        142.61        11.98 o                         
  13   2 -10          0.63         -7.16         7.63 o                         
   0   3 -10        245.28        258.18         8.76 o                         
   1   3 -10        251.26        289.08         9.68 o                         
   2   3 -10          8.51          7.40         1.95 o                         
   3   3 -10          5.79          7.42         1.86 o                         
   4   3 -10         72.11         73.54         3.75 o                         
   5   3 -10         52.10         54.08         3.24 o                         
   6   3 -10         21.60         22.58         4.19 o                         
   7   3 -10          4.71          8.78         3.47 o                         
   8   3 -10         12.72          4.13         2.53 o                         
   9   3 -10          8.55          3.57         5.14 o                         
  10   3 -10          0.48         -3.94         3.94 o                         
  11   3 -10         38.43         32.96         5.83 o                         
  12   3 -10         22.47         18.17         6.65 o                         
  13   3 -10          2.79         -2.11         8.68 o                         
   0   4 -10       8347.60       8046.77        92.01 o                         
   1   4 -10       1349.31       1333.89        16.67 o                         
   2   4 -10        143.59        162.32         5.35 o                         
   3   4 -10          5.16          7.03         2.24 o                         
   4   4 -10        221.70        226.70         7.21 o                         
   5   4 -10        489.44        469.79         9.31 o                         
   6   4 -10         78.62         80.81         3.48 o                         
   7   4 -10        166.99        157.26         6.08 o                         
   8   4 -10         85.73         90.27         5.48 o                         
   9   4 -10         18.28         16.68         5.10 o                         
  10   4 -10       2462.38       2453.23        38.65 o                         
  11   4 -10         68.51         69.94         7.91 o                         
  12   4 -10        105.08        114.51        10.46 o                         
  13   4 -10         71.22         50.21         8.15 o                         
   0   5 -10        118.76        130.10         7.44 o                         
   1   5 -10         11.95          8.83         2.35 o                         
   2   5 -10         17.77         17.95         2.58 o                         
   3   5 -10          1.04         -1.26         1.83 o                         
   4   5 -10         98.73         94.66         6.05 o                         
   5   5 -10          1.63         -0.26         2.50 o                         
   6   5 -10          0.94          3.58         3.16 o                         
   7   5 -10         34.76         28.08         4.23 o                         
   8   5 -10         45.47         42.87         3.70 o                         
   9   5 -10         15.06         12.57         3.89 o                         
  10   5 -10         10.90          5.46         5.11 o                         
  11   5 -10         18.60          8.58         7.12 o                         
  12   5 -10          0.85         -1.22         5.41 o                         
  13   5 -10         33.23         39.43         8.43 o                         
   0   6 -10        525.78        526.31        23.43 o                         
   1   6 -10        242.29        250.89         7.19 o                         
   2   6 -10       1274.41       1280.43        16.62 o                         
   3   6 -10        243.07        253.58         7.91 o                         
   4   6 -10        355.87        351.73        10.57 o                         
   5   6 -10         87.36         91.08         5.62 o                         
   6   6 -10       1080.35       1060.49        19.48 o                         
   7   6 -10        119.38        104.01         7.04 o                         
   8   6 -10        668.78        668.64        16.10 o                         
   9   6 -10         56.84         66.72         7.89 o                         
  10   6 -10       1904.07       1870.68        33.63 o                         
  11   6 -10         94.02         81.98         8.76 o                         
  12   6 -10         52.76         28.10         9.48 o                         
  13   6 -10          7.98          3.57         6.66 o                         
   0   7 -10          6.90         13.53         4.87 o                         
   1   7 -10         53.93         59.66         5.45 o                         
   2   7 -10         18.46         12.63         3.36 o                         
   3   7 -10        110.28        128.06         6.61 o                         
   4   7 -10         45.60         36.75         4.45 o                         
   5   7 -10          7.90          3.29         3.15 o                         
   6   7 -10          9.12          9.19         3.80 o                         
   7   7 -10         29.02         18.98         4.83 o                         
   8   7 -10         28.52         28.34         5.43 o                         
   9   7 -10          2.05         12.21         4.38 o                         
  10   7 -10          0.26          1.39         5.19 o                         
  11   7 -10          0.70         -5.25         5.25 o                         
  12   7 -10          3.89         -2.02         5.71 o                         
  13   7 -10          6.76          3.41         9.47 o                         
   0   8 -10      11311.78      11175.69       182.66 o                         
   1   8 -10        916.08        856.66        17.25 o                         
   2   8 -10         99.25        102.80         7.48 o                         
   3   8 -10         18.33         21.59         3.86 o                         
   4   8 -10       2198.45       2138.17        29.42 o                         
   5   8 -10        550.57        508.33        13.00 o                         
   6   8 -10         91.93         92.34         6.55 o                         
   7   8 -10          3.65         10.56         3.79 o                         
   8   8 -10        186.12        167.84         9.13 o                         
   9   8 -10          0.07          2.00         4.13 o                         
  10   8 -10        933.91        929.50        21.16 o                         
  11   8 -10         27.92         33.06         7.09 o                         
  12   8 -10         67.40         72.07         9.19 o                         
   0   9 -10         22.75         26.96         6.47 o                         
   1   9 -10         24.21         24.45         4.99 o                         
   2   9 -10         28.95         37.88         5.58 o                         
   3   9 -10         37.83         38.20         4.51 o                         
   4   9 -10          1.11          3.70         3.18 o                         
   5   9 -10         30.39         31.73         4.51 o                         
   6   9 -10         12.00         12.33         3.84 o                         
   7   9 -10         13.87         18.80         4.41 o                         
   8   9 -10         28.78         31.01         5.40 o                         
   9   9 -10         43.70         35.66         5.68 o                         
  10   9 -10          1.40         -4.75         4.75 o                         
  11   9 -10          5.84          5.35         6.05 o                         
  12   9 -10          0.20          2.12         5.84 o                         
   0  10 -10       4750.50       4717.77        75.87 o                         
   1  10 -10         47.11         64.17         6.73 o                         
   2  10 -10        212.32        242.47        12.44 o                         
   3  10 -10         68.13         76.30         7.19 o                         
   4  10 -10        593.89        611.25        14.07 o                         
   5  10 -10        266.96        272.59         9.82 o                         
   6  10 -10        392.33        382.24        12.00 o                         
   7  10 -10         25.05         25.60         5.83 o                         
   8  10 -10         79.26         79.99         7.50 o                         
   9  10 -10        698.67        716.21        18.24 o                         
  10  10 -10        799.59        819.93        20.41 o                         
  11  10 -10         60.69         48.33         8.31 o                         
   0  11 -10          1.72         -1.42         4.46 o                         
   1  11 -10         30.31         24.58         5.22 o                         
   2  11 -10          6.34          5.66         3.88 o                         
   3  11 -10         42.64         44.08         6.26 o                         
   4  11 -10          3.17          2.65         3.97 o                         
   5  11 -10         23.90         25.38         4.53 o                         
   6  11 -10         53.16         48.55         9.86 o                         
   7  11 -10          8.57          6.56         9.30 o                         
   8  11 -10         12.62          4.59         5.54 o                         
   9  11 -10          1.92         -4.73         4.73 o                         
  10  11 -10         19.58         14.44         5.82 o                         
  11  11 -10          1.50         -7.06         8.75 o                         
   0  12 -10        263.26        250.36        14.89 o                         
   1  12 -10        151.80        171.96         9.84 o                         
   2  12 -10        229.05        252.93        11.52 o                         
   3  12 -10         65.89         58.75         7.94 o                         
   4  12 -10        237.21        224.54        12.91 o                         
   5  12 -10         87.55         93.63         8.88 o                         
   6  12 -10        693.39        589.35        62.17 o                         
   7  12 -10         20.72         16.24         6.98 o                         
   8  12 -10        278.98        262.70        14.10 o                         
   9  12 -10         54.44         63.22         8.93 o                         
  10  12 -10        840.16        779.96        28.13 o                         
   1  13 -10         17.91         27.62         9.04 o                         
   2  13 -10          1.04          8.72         6.26 o                         
   3  13 -10          8.08         11.47         5.03 o                         
   4  13 -10          7.11          3.86         4.43 o                         
   5  13 -10          1.23         -1.14         5.56 o                         
   6  13 -10          6.80          5.72         4.96 o                         
   7  13 -10         59.64         64.02         8.23 o                         
   8  13 -10          0.32          1.22         5.41 o                         
   9  13 -10          0.70          6.95         6.17 o                         
   0  14 -10        543.57        562.20        28.60 o                         
   1  14 -10         53.44         67.46         7.58 o                         
   2  14 -10         16.31         20.71         5.83 o                         
   3  14 -10         30.90         28.61         5.90 o                         
   4  14 -10        289.71        332.09        16.27 o                         
   5  14 -10         19.27         20.10         6.04 o                         
   6  14 -10         66.42         70.86         8.97 o                         
   7  14 -10        142.56        141.25        11.27 o                         
   8  14 -10         57.77         73.51         9.31 o                         
   9  14 -10         37.39         29.16         9.57 o                         
   0  15 -10          6.85         11.49        15.47 o                         
   1  15 -10         13.10         16.52         6.60 o                         
   2  15 -10         20.54         21.20         5.92 o                         
   3  15 -10          5.20          7.68         6.57 o                         
   4  15 -10          2.84          8.35         5.13 o                         
   5  15 -10          1.01          1.35         5.94 o                         
   6  15 -10          5.07          9.25         6.40 o                         
   7  15 -10          6.12          9.41        10.15 o                         
   8  15 -10          0.49         10.56         7.74 o                         
   0  16 -10        959.89        957.36        44.09 o                         
   1  16 -10        817.91        814.22        26.60 o                         
   2  16 -10        148.85        153.06        12.03 o                         
   3  16 -10         83.65         88.08         9.49 o                         
   4  16 -10        346.02        398.01        16.54 o                         
   5  16 -10        360.03        381.03        18.46 o                         
   6  16 -10        545.18        540.23        30.84 o                         
   7  16 -10         67.00         46.13        14.81 o                         
   0  17 -10         31.33         37.42        12.04 o                         
   1  17 -10         10.87          9.46         6.88 o                         
   2  17 -10          0.37         -5.16         7.10 o                         
   3  17 -10         54.08         47.80         8.55 o                         
   4  17 -10          9.53         21.44        10.90 o                         
   5  17 -10          3.07          5.57         6.91 o                         
   0  18 -10        974.26        963.63        59.66 o                         
   1  18 -10         46.15         56.98        34.78 o                         
   2  18 -10         64.48         76.66        16.29 o                         
   3  18 -10         95.50         82.76        17.85 o                         
   2   0  -9       9449.59       9388.86       103.52 o                         
   4   0  -9       4595.35       4761.21        77.44 o                         
   6   0  -9       1369.33       1473.74        30.86 o                         
   8   0  -9       2039.43       2053.33        40.97 o                         
  10   0  -9        512.14        486.92        13.78 o                         
  12   0  -9       1845.81       1809.74        44.64 o                         
   1   1  -9        154.03        159.11         4.79 o                         
   2   1  -9         34.23         37.46         3.25 o                         
   3   1  -9          2.05          3.16         2.49 o                         
   4   1  -9         56.50         62.18         4.12 o                         
   5   1  -9         87.19         97.26         3.72 o                         
   6   1  -9          6.50          4.42         1.80 o                         
   7   1  -9          3.77          3.79         2.10 o                         
   8   1  -9        154.29        175.91         8.29 o                         
   9   1  -9          2.43          3.88         3.22 o                         
  10   1  -9         44.64         41.88         4.51 o                         
  11   1  -9         18.71         17.73         4.60 o                         
  12   1  -9         10.89          2.27         5.86 o                         
  13   1  -9          2.81         -5.72         8.72 o                         
  14   1  -9         52.18         41.08        24.21 o                         
   1   2  -9        393.62        401.78         7.20 o                         
   2   2  -9       3938.65       3911.13        34.41 o                         
   3   2  -9        449.29        472.98        10.52 o                         
   4   2  -9        535.55        540.28         9.99 o                         
   5   2  -9        123.88        141.00         5.81 o                         
   6   2  -9        148.39        141.82         4.62 o                         
   7   2  -9        164.11        173.80         5.70 o                         
   8   2  -9        397.21        406.78         9.81 o                         
   9   2  -9        154.75        149.51         6.09 o                         
  10   2  -9        161.64        161.55         7.56 o                         
  11   2  -9         25.91         28.36         4.84 o                         
  12   2  -9        952.38        957.44        22.50 o                         
  13   2  -9         63.96         67.15         8.20 o                         
  14   2  -9        455.76        419.98        27.80 o                         
   1   3  -9          0.19          1.34         1.47 o                         
   2   3  -9         22.35         22.00         2.29 o                         
   3   3  -9          0.42         -0.16         1.75 o                         
   4   3  -9         17.37         13.62         2.24 o                         
   5   3  -9          8.60          6.83         1.85 o                         
   6   3  -9         63.73         77.19         3.63 o                         
   7   3  -9          5.43          2.37         2.70 o                         
   8   3  -9         11.95         12.58         2.76 o                         
   9   3  -9         20.25         18.29         3.06 o                         
  10   3  -9         62.01         65.18         9.79 o                         
  11   3  -9         31.90         25.12         5.17 o                         
  12   3  -9          4.82          2.96         7.18 o                         
  13   3  -9          0.87          4.74         6.73 o                         
  14   3  -9          5.70          1.35         8.51 o                         
   1   4  -9          3.39          5.74         1.78 o                         
   2   4  -9       2301.45       2294.44        23.48 o                         
   3   4  -9        185.35        201.64         6.57 o                         
   4   4  -9        239.32        260.84         6.28 o                         
   5   4  -9        126.62        118.40         6.00 o                         
   6   4  -9        956.63        947.71        17.26 o                         
   7   4  -9        370.28        362.84         9.08 o                         
   8   4  -9        467.50        461.39        10.82 o                         
   9   4  -9         15.15          9.13         3.76 o                         
  10   4  -9        244.49        259.21        16.00 o                         
  11   4  -9        155.63        135.62        13.42 o                         
  12   4  -9       2090.08       2112.53        51.67 o                         
  13   4  -9         85.69         99.05        24.21 o                         
  14   4  -9        133.33        139.86        11.98 o                         
   1   5  -9         75.39         77.40         3.75 o                         
   2   5  -9          2.03          3.34         2.01 o                         
   3   5  -9        144.13        142.25         6.02 o                         
   4   5  -9         23.11         26.07         4.03 o                         
   5   5  -9          7.79         10.55         2.89 o                         
   6   5  -9        130.01        134.52         7.22 o                         
   7   5  -9         35.28         31.74         4.46 o                         
   8   5  -9          2.46          4.17         2.15 o                         
   9   5  -9         33.00         28.79         5.54 o                         
  10   5  -9         10.70         13.02         4.55 o                         
  11   5  -9         12.53          9.24         4.87 o                         
  12   5  -9          0.05          2.39         6.18 o                         
  13   5  -9          6.19         12.80         7.18 o                         
   1   6  -9        121.43        131.46         5.17 o                         
   2   6  -9        126.59        111.29         5.19 o                         
   3   6  -9        642.77        634.62        12.35 o                         
   4   6  -9       1508.81       1540.73        24.41 o                         
   5   6  -9        268.25        238.14         9.40 o                         
   6   6  -9        152.67        148.84         7.59 o                         
   7   6  -9        537.16        527.35        14.18 o                         
   8   6  -9       1094.25       1093.14        20.72 o                         
   9   6  -9         47.39         46.97         7.11 o                         
  10   6  -9         13.88         12.71         7.08 o                         
  11   6  -9         52.72         49.74         8.63 o                         
  12   6  -9       1348.83       1379.08        48.34 o                         
  13   6  -9         47.78         56.60         9.93 o                         
   1   7  -9          0.03         -0.16         3.15 o                         
   2   7  -9          6.24          6.88         3.08 o                         
   3   7  -9        200.69        221.23         7.89 o                         
   4   7  -9        165.94        177.05        12.80 o                         
   5   7  -9         95.17         99.20         6.91 o                         
   6   7  -9         33.30         39.11         4.66 o                         
   7   7  -9         23.58         21.76         4.35 o                         
   8   7  -9          1.55         -3.09         3.09 o                         
   9   7  -9         31.94         24.53         5.61 o                         
  10   7  -9          7.70          5.17         4.57 o                         
  11   7  -9         33.60         20.83        10.38 o                         
  12   7  -9          9.97         14.84         9.52 o                         
  13   7  -9          6.44          4.52         8.32 o                         
   1   8  -9        167.19        173.75         7.68 o                         
   2   8  -9       8201.63       8218.76        78.44 o                         
   3   8  -9        710.59        680.38        14.13 o                         
   4   8  -9        762.09        768.03        15.37 o                         
   5   8  -9         78.47         77.02         5.87 o                         
   6   8  -9        791.72        776.39        16.43 o                         
   7   8  -9        345.89        307.45        11.24 o                         
   8   8  -9        591.46        592.58        15.32 o                         
   9   8  -9        118.35        124.35         8.49 o                         
  10   8  -9         66.32         74.62         7.50 o                         
  11   8  -9         45.17         45.92         8.22 o                         
  12   8  -9        665.12        641.85        24.26 o                         
  13   8  -9         39.56         36.88         9.68 o                         
   1   9  -9        290.72        355.46        13.17 o                         
   2   9  -9          0.79          9.47         4.04 o                         
   3   9  -9         78.46         81.45         5.40 o                         
   4   9  -9          0.99          0.87         2.70 o                         
   5   9  -9         32.62         26.04         4.19 o                         
   6   9  -9          1.00          3.36         3.12 o                         
   7   9  -9         43.30         45.77         5.61 o                         
   8   9  -9         19.66         19.53         5.08 o                         
   9   9  -9         12.47         10.74         5.23 o                         
  10   9  -9          0.33          7.66         4.77 o                         
  11   9  -9          1.92          2.09         6.39 o                         
  12   9  -9          0.89          2.78         6.61 o                         
   1  10  -9        392.59        362.67        12.43 o                         
   2  10  -9       2715.15       2614.54        38.41 o                         
   3  10  -9        162.15        175.86         9.74 o                         
   4  10  -9        421.61        411.52        11.06 o                         
   5  10  -9          6.00          2.39         3.16 o                         
   6  10  -9        318.95        309.16        10.61 o                         
   7  10  -9        413.24        415.05        12.92 o                         
   8  10  -9        384.68        356.40        14.63 o                         
   9  10  -9        124.19        122.87         8.56 o                         
  10  10  -9         35.67         27.09         6.25 o                         
  11  10  -9         80.64         96.14         9.04 o                         
  12  10  -9        291.03        296.84        19.49 o                         
   1  11  -9          1.82         -3.08         3.08 o                         
   2  11  -9         17.10         11.94         4.18 o                         
   3  11  -9         67.18         60.15         8.13 o                         
   4  11  -9          5.23         -1.42         3.50 o                         
   5  11  -9          6.48          5.18         3.47 o                         
   6  11  -9          7.53          0.01         4.45 o                         
   7  11  -9         51.17         53.97         5.98 o                         
   8  11  -9         21.14         16.58         4.83 o                         
   9  11  -9         91.88         97.58         9.91 o                         
  10  11  -9         12.91         15.98         5.84 o                         
  11  11  -9         12.41         18.31         9.26 o                         
   1  12  -9          8.69          0.57         3.46 o                         
   2  12  -9        553.31        594.82        16.99 o                         
   3  12  -9        233.49        208.05        10.48 o                         
   4  12  -9        380.02        374.71        14.27 o                         
   5  12  -9          8.23          6.61         6.17 o                         
   6  12  -9        349.72        291.33        25.33 o                         
   7  12  -9        410.40        398.82        22.21 o                         
   8  12  -9        708.80        617.29        48.75 o                         
   9  12  -9        127.08        113.14        10.41 o                         
  10  12  -9        106.91        109.75        10.86 o                         
  11  12  -9        124.47        126.66        39.49 o                         
   1  13  -9         13.73          6.89         4.09 o                         
   2  13  -9          0.34          1.46         3.76 o                         
   3  13  -9          1.35          3.14         6.13 o                         
   4  13  -9          0.36          4.00         4.20 o                         
   5  13  -9         14.00         11.80         5.49 o                         
   6  13  -9          2.74          1.37         5.22 o                         
   7  13  -9         51.45         44.65         7.24 o                         
   8  13  -9         10.39          7.63         5.85 o                         
   9  13  -9          2.02         -3.93         5.40 o                         
  10  13  -9          0.23          0.29         8.99 o                         
   1  14  -9         14.15         29.42         6.50 o                         
   2  14  -9        123.42        140.65         9.57 o                         
   3  14  -9         63.93         99.67         9.40 o                         
   4  14  -9         60.17         73.90         8.12 o                         
   5  14  -9         34.60         48.74         7.35 o                         
   6  14  -9         60.49         92.29        11.49 o                         
   7  14  -9        159.81        180.03        11.73 o                         
   8  14  -9        720.96        688.09        28.03 o                         
   9  14  -9          9.42         20.32        10.15 o                         
   1  15  -9         17.55         14.44         6.06 o                         
   2  15  -9          4.68         -4.67         4.67 o                         
   3  15  -9          9.71          7.05         5.01 o                         
   4  15  -9         11.90         12.81         5.28 o                         
   5  15  -9         52.15         48.99         7.87 o                         
   6  15  -9          2.25         -3.68         5.83 o                         
   7  15  -9         21.67         12.91         6.18 o                         
   8  15  -9          0.79         -2.54        18.37 o                         
   1  16  -9         87.00         90.17        10.87 o                         
   2  16  -9       1876.76       1931.42        36.51 o                         
   3  16  -9        371.55        357.32        15.16 o                         
   4  16  -9        135.93        153.44        12.33 o                         
   5  16  -9        134.98        133.75        11.56 o                         
   6  16  -9        619.58        665.83        21.36 o                         
   7  16  -9        121.81        111.79        12.51 o                         
   1  17  -9         27.92         30.24         8.02 o                         
   2  17  -9          7.99          3.44         6.63 o                         
   3  17  -9          0.19         13.24         7.11 o                         
   4  17  -9          1.40          1.98         6.11 o                         
   5  17  -9          3.29         -7.92         7.92 o                         
   6  17  -9         10.35         16.89         7.98 o                         
   1  18  -9          1.98         -2.33         9.27 o                         
   2  18  -9        433.17        404.58        27.92 o                         
   3  18  -9         56.00         40.34        12.93 o                         
   4  18  -9        397.90        377.36        16.84 o                         
   0   0  -8       2802.71       2488.49        39.00 o                         
   2   0  -8        223.18        218.11         9.33 o                         
   4   0  -8       6595.08       6431.43        94.58 o                         
   6   0  -8       2429.43       2634.40        45.05 o                         
   8   0  -8        136.51        137.41         6.26 o                         
  10   0  -8        483.02        509.42        19.95 o                         
  12   0  -8          2.68         -1.43         6.63 o                         
  14   0  -8         38.63         27.67        17.72 o                         
   0   1  -8         46.93         46.26         3.24 o                         
   1   1  -8          4.90          4.47         1.31 o                         
   2   1  -8         17.44         18.11         2.16 o                         
   3   1  -8        144.75        144.48         3.48 o                         
   4   1  -8          4.13          7.00         1.69 o                         
   5   1  -8         22.10         21.71         2.25 o                         
   6   1  -8         13.75         12.42         2.29 o                         
   7   1  -8          2.41          2.57         2.04 o                         
   8   1  -8         13.68         12.61         2.67 o                         
   9   1  -8         18.22         11.71         2.47 o                         
  10   1  -8          7.31         11.37         3.96 o                         
  11   1  -8          1.58          5.32         4.27 o                         
  12   1  -8          1.00          0.51         4.33 o                         
  13   1  -8         12.30         18.39         7.45 o                         
  14   1  -8         10.91          1.21         8.23 o                         
   0   2  -8       1573.17       1574.02        19.12 o                         
   1   2  -8        190.37        193.97         4.17 o                         
   2   2  -8        625.88        635.12         8.18 o                         
   3   2  -8        253.03        276.39         5.53 o                         
   4   2  -8      12328.03      12803.08       110.24 o                         
   5   2  -8        286.45        292.32         6.30 o                         
   6   2  -8       1837.24       1823.50        22.16 o                         
   7   2  -8        147.74        137.32         4.77 o                         
   8   2  -8        308.80        316.26         9.41 o                         
   9   2  -8        345.71        325.86         9.82 o                         
  10   2  -8        534.32        561.99        13.89 o                         
  11   2  -8        296.07        302.49        11.57 o                         
  12   2  -8         90.84         99.92         8.22 o                         
  13   2  -8         94.87        100.03        12.38 o                         
  14   2  -8       1271.61       1185.60       106.39 o                         
   0   3  -8          6.89          5.68         2.10 o                         
   1   3  -8          1.04          0.85         1.30 o                         
   2   3  -8         77.05         82.03         3.20 o                         
   3   3  -8        183.03        202.98         6.03 o                         
   4   3  -8         27.36         23.29         2.24 o                         
   5   3  -8         68.90         81.03         3.64 o                         
   6   3  -8         13.10          9.06         2.08 o                         
   7   3  -8         52.45         47.59         4.36 o                         
   8   3  -8          5.68          5.51         2.84 o                         
   9   3  -8         25.78         21.58         3.65 o                         
  10   3  -8          6.32         -0.56         3.52 o                         
  11   3  -8          0.59         -3.80         3.80 o                         
  12   3  -8          0.01         -4.81         5.80 o                         
  13   3  -8         22.48         26.77         7.59 o                         
  14   3  -8          1.84          5.34         9.91 o                         
   0   4  -8       8931.28       9643.55        93.66 o                         
   1   4  -8       1516.08       1539.21        16.34 o                         
   2   4  -8        697.44        730.62        10.69 o                         
   3   4  -8        252.42        273.43         6.18 o                         
   4   4  -8       1116.55       1091.02        13.75 o                         
   5   4  -8        373.78        394.79         6.60 o                         
   6   4  -8       2484.09       2540.80        26.59 o                         
   7   4  -8        283.72        267.22         8.36 o                         
   8   4  -8        289.20        273.73         7.40 o                         
   9   4  -8        132.67        114.84         5.25 o                         
  10   4  -8        794.65        844.09        16.72 o                         
  11   4  -8         25.29         25.18         7.16 o                         
  12   4  -8        145.30        145.01        11.62 o                         
  13   4  -8         15.43         23.85         6.36 o                         
  14   4  -8        860.46        931.25        57.19 o                         
   0   5  -8        205.55        210.14        10.53 o                         
   1   5  -8         77.35         81.61         3.51 o                         
   2   5  -8          1.82          2.82         1.62 o                         
   3   5  -8          1.08         -0.33         1.30 o                         
   4   5  -8         41.85         45.22         5.21 o                         
   5   5  -8         20.90         27.76         4.06 o                         
   6   5  -8        145.33        173.22         9.32 o                         
   7   5  -8         31.21         31.58         3.44 o                         
   8   5  -8         21.24         19.15         3.52 o                         
   9   5  -8         34.45         47.00         5.96 o                         
  10   5  -8         12.90         12.34         4.42 o                         
  11   5  -8         47.63         58.42         7.05 o                         
  12   5  -8          7.57          6.74         5.57 o                         
  13   5  -8         41.18         41.29         8.45 o                         
  14   5  -8          1.55          4.99         8.30 o                         
   0   6  -8       5636.97       5646.09        67.75 o                         
   1   6  -8        730.04        725.25        11.33 o                         
   2   6  -8        517.28        560.12        10.64 o                         
   3   6  -8        297.40        315.73         8.85 o                         
   4   6  -8       5852.90       5666.40        62.81 o                         
   5   6  -8       2357.26       2265.52        29.72 o                         
   6   6  -8        304.46        315.30        10.00 o                         
   7   6  -8          0.91          0.30         5.10 o                         
   8   6  -8          6.47          7.82         2.21 o                         
   9   6  -8        261.72        259.86         7.15 o                         
  10   6  -8       1271.36       1226.47        24.19 o                         
  11   6  -8         46.07         56.86         9.21 o                         
  12   6  -8         14.09         16.50         6.61 o                         
  13   6  -8         42.86         40.17         8.59 o                         
  14   6  -8        652.45        638.55        51.99 o                         
   0   7  -8        115.90        140.20        10.62 o                         
   1   7  -8        197.58        220.60         9.25 o                         
   2   7  -8          4.32         -0.78         2.16 o                         
   3   7  -8        178.24        200.02        12.57 o                         
   4   7  -8        129.98        148.14         6.67 o                         
   5   7  -8         99.98        116.66         6.62 o                         
   6   7  -8          5.30          0.79         2.95 o                         
   7   7  -8          5.80          9.43         4.13 o                         
   8   7  -8          0.15          5.59         3.73 o                         
   9   7  -8         19.43         14.63         5.10 o                         
  10   7  -8         45.58         59.37         8.49 o                         
  11   7  -8          3.53         -2.41         4.84 o                         
  12   7  -8          0.54          5.36         6.49 o                         
  13   7  -8          0.31         -6.52         6.52 o                         
   0   8  -8        687.59        675.55        27.69 o                         
   1   8  -8        721.65        710.28        14.81 o                         
   2   8  -8       1034.78       1061.76        17.25 o                         
   3   8  -8        175.67        177.08         7.12 o                         
   4   8  -8       1959.94       1918.66        26.24 o                         
   5   8  -8        736.18        722.35        15.07 o                         
   6   8  -8       2731.60       2651.08        34.40 o                         
   7   8  -8        169.35        164.39         8.13 o                         
   8   8  -8        147.24        142.95        10.79 o                         
   9   8  -8         77.82         88.10         8.20 o                         
  10   8  -8        514.16        526.22        20.01 o                         
  11   8  -8         28.44         29.08         7.04 o                         
  12   8  -8         24.44         35.40         7.98 o                         
  13   8  -8         45.61         38.25         9.91 o                         
   0   9  -8         42.72         43.37         9.89 o                         
   1   9  -8         96.11        103.97         6.41 o                         
   2   9  -8         39.82         46.82         5.47 o                         
   3   9  -8         82.71         72.24         6.16 o                         
   4   9  -8          3.75          2.75         2.37 o                         
   5   9  -8        129.30        146.51         6.86 o                         
   6   9  -8          3.85          2.83         3.18 o                         
   7   9  -8         31.22         23.68         4.50 o                         
   8   9  -8         14.93         22.51         5.22 o                         
   9   9  -8         30.35         24.97         7.33 o                         
  10   9  -8          2.02         -3.78         5.42 o                         
  11   9  -8          0.38         -6.08         7.28 o                         
  12   9  -8          0.31          8.12         7.28 o                         
  13   9  -8         28.56         18.63         8.51 o                         
   0  10  -8       3682.34       3557.79        59.42 o                         
   1  10  -8        483.85        511.25        14.34 o                         
   2  10  -8        528.69        519.16        14.67 o                         
   3  10  -8        364.39        376.72        12.70 o                         
   4  10  -8       4632.01       4522.01        49.33 o                         
   5  10  -8        106.20        108.43         6.17 o                         
   6  10  -8        930.09        911.19        17.86 o                         
   7  10  -8         34.80         43.55         5.47 o                         
   8  10  -8        379.39        367.17        14.47 o                         
   9  10  -8        143.17        170.92        10.15 o                         
  10  10  -8        327.52        314.52        17.45 o                         
  11  10  -8        226.39        207.04        12.60 o                         
  12  10  -8        100.19        124.15        11.44 o                         
   0  11  -8         33.66         33.66         9.27 o                         
   1  11  -8         15.15         13.32         4.39 o                         
   2  11  -8         23.38         25.26         4.77 o                         
   3  11  -8         48.74         47.44         6.04 o                         
   4  11  -8          3.82         10.67         4.24 o                         
   5  11  -8          9.23          4.88         4.17 o                         
   6  11  -8         13.39         13.52         3.84 o                         
   7  11  -8         16.43          5.60         6.66 o                         
   8  11  -8          7.55         20.90         5.09 o                         
   9  11  -8          3.25          7.42         4.76 o                         
  10  11  -8          9.20         11.95         5.64 o                         
  11  11  -8          0.63         -0.75         7.40 o                         
  12  11  -8         18.55         42.61        12.20 o                         
   0  12  -8        493.25        511.34        19.16 o                         
   1  12  -8         79.04         84.29         7.06 o                         
   2  12  -8        130.87        145.08         8.49 o                         
   3  12  -8         31.57         36.35         5.70 o                         
   4  12  -8        182.21        183.17        12.97 o                         
   5  12  -8        108.85        114.46         8.44 o                         
   6  12  -8        157.50        144.38        11.22 o                         
   7  12  -8         19.35         19.95         4.60 o                         
   8  12  -8        152.11        131.21        15.23 o                         
   9  12  -8        279.02        293.05        14.86 o                         
  10  12  -8        755.91        660.28        53.73 o                         
  11  12  -8          1.24          4.10         7.97 o                         
   0  13  -8         19.44         15.37         7.11 o                         
   1  13  -8          0.91          5.25         4.13 o                         
   2  13  -8          5.81          9.14         4.37 o                         
   3  13  -8          5.16          1.66         3.67 o                         
   4  13  -8          0.19         -0.47         4.02 o                         
   5  13  -8          2.12          3.60         4.69 o                         
   6  13  -8          0.88          1.55         4.49 o                         
   7  13  -8         24.40         20.23         8.25 o                         
   8  13  -8          4.51         11.42         5.78 o                         
   9  13  -8          2.90          1.22         5.50 o                         
  10  13  -8         13.75          8.80         6.65 o                         
  11  13  -8         10.40          8.97         7.66 o                         
   0  14  -8        580.07        624.30        30.71 o                         
   1  14  -8         29.53         32.30         7.28 o                         
   2  14  -8         77.21         89.20        12.92 o                         
   3  14  -8         25.37         20.78         5.36 o                         
   4  14  -8        419.02        437.83        15.50 o                         
   5  14  -8        586.63        579.64        20.34 o                         
   6  14  -8        645.25        661.97        19.73 o                         
   7  14  -8         19.68         11.53         9.82 o                         
   8  14  -8        271.43        261.83        15.73 o                         
   9  14  -8          2.66          0.50         5.58 o                         
  10  14  -8        794.54        773.72        47.69 o                         
   0  15  -8         44.00         54.95        17.94 o                         
   1  15  -8          1.38         -0.27         4.86 o                         
   2  15  -8          3.51          8.58         4.69 o                         
   3  15  -8         20.94         24.90         5.57 o                         
   4  15  -8          5.97          1.03         4.76 o                         
   5  15  -8          0.33         -4.45         4.45 o                         
   6  15  -8          6.85          6.08         5.78 o                         
   7  15  -8         13.56          6.46         6.21 o                         
   8  15  -8          2.27          2.69         5.72 o                         
   9  15  -8          0.28         12.70         7.15 o                         
   0  16  -8        702.80        700.12        43.10 o                         
   1  16  -8        471.96        479.44        19.93 o                         
   2  16  -8        143.95        160.01        10.22 o                         
   3  16  -8        116.99        109.44        10.39 o                         
   4  16  -8        264.25        256.43        12.92 o                         
   5  16  -8         35.96         26.10        11.13 o                         
   6  16  -8        391.46        424.64        16.67 o                         
   7  16  -8        388.02        399.80        22.12 o                         
   8  16  -8         33.32         27.44         7.44 o                         
   0  17  -8          1.08         -7.00         8.22 o                         
   1  17  -8          3.85         16.50         7.43 o                         
   2  17  -8          1.55         -1.86         6.25 o                         
   3  17  -8         33.36         21.60         6.46 o                         
   4  17  -8          4.12          1.95         5.43 o                         
   5  17  -8          5.21          0.00         5.67 o                         
   6  17  -8          0.70         -2.09         8.60 o                         
   7  17  -8         19.69         13.88        11.11 o                         
   0  18  -8       2321.31       2378.05        96.86 o                         
   1  18  -8        326.87        341.60        20.76 o                         
   2  18  -8         65.48         72.52        19.42 o                         
   3  18  -8         15.09         24.40         8.02 o                         
   4  18  -8        894.80        948.18        42.49 o                         
   5  18  -8         75.51         76.65         9.97 o                         
   0  19  -8          7.26        -11.40        11.40 o                         
   1  19  -8          0.31          1.89         8.63 o                         
   2  19  -8          0.11         -1.38        10.02 o                         
   3  19  -8          4.26         -6.53         6.53 o                         
   4   0  -7       4340.08       4306.68        44.73 o                         
   6   0  -7       5255.02       5185.67        69.76 o                         
   8   0  -7        681.96        615.02        18.70 o                         
  10   0  -7        294.15        292.62        17.29 o                         
  12   0  -7        621.43        679.87        34.12 o                         
  14   0  -7        582.51        502.97        25.60 o                         
   1   1  -7         52.15         55.22         2.34 o                         
   2   1  -7          6.68         12.25         1.53 o                         
   3   1  -7         35.58         35.34         2.05 o                         
   4   1  -7          1.79          0.81         1.29 o                         
   5   1  -7        256.78        282.80         7.63 o                         
   6   1  -7          3.82          6.47         1.67 o                         
   7   1  -7          2.74          2.36         1.74 o                         
   8   1  -7        134.00        142.06         8.34 o                         
   9   1  -7          7.57          7.61         3.01 o                         
  10   1  -7         63.51         74.97         5.39 o                         
  11   1  -7          0.52         -3.91         3.91 o                         
  12   1  -7         12.97          7.13         4.93 o                         
  13   1  -7          0.15          7.14         6.39 o                         
  14   1  -7         17.10         16.38         8.63 o                         
  15   1  -7          7.59         13.96        10.40 o                         
   1   2  -7        595.07        595.51         7.76 o                         
   2   2  -7        656.02        558.39         7.36 o                         
   3   2  -7       3774.93       3803.11        31.96 o                         
   4   2  -7       9994.14      10335.77        70.19 o                         
   5   2  -7         38.71         45.52         2.77 o                         
   6   2  -7       3327.31       3312.97        36.82 o                         
   7   2  -7       1195.52       1175.77        15.31 o                         
   8   2  -7        552.21        583.42        15.37 o                         
   9   2  -7         22.14         28.04         4.27 o                         
  10   2  -7        182.65        178.93         9.26 o                         
  11   2  -7        471.65        471.04        13.75 o                         
  12   2  -7       1521.57       1572.56        31.58 o                         
  13   2  -7         25.40         15.26         7.07 o                         
  14   2  -7        161.94        166.48        14.96 o                         
  15   2  -7          4.13         -1.63         9.43 o                         
   1   3  -7        138.02        137.73         4.79 o                         
   2   3  -7         59.46         63.08         2.77 o                         
   3   3  -7         43.87         47.77         3.24 o                         
   4   3  -7        150.86        164.99         4.30 o                         
   5   3  -7        113.63        124.50         3.88 o                         
   6   3  -7         36.53         34.78         4.37 o                         
   7   3  -7         23.82         30.21         2.96 o                         
   8   3  -7          4.68          5.35         2.08 o                         
   9   3  -7          8.42          4.66         2.59 o                         
  10   3  -7          7.95          2.42         3.81 o                         
  11   3  -7         44.88         44.50         8.36 o                         
  12   3  -7          1.78          4.22         6.31 o                         
  13   3  -7         34.12         21.65        13.51 o                         
  14   3  -7          3.23          5.72         8.49 o                         
   1   4  -7        745.24        768.96        10.16 o                         
   2   4  -7        263.17        286.31         6.06 o                         
   3   4  -7        994.52       1038.51        12.04 o                         
   4   4  -7       3200.49       3178.94        29.00 o                         
   5   4  -7        233.00        232.69         8.26 o                         
   6   4  -7       1596.88       1685.91        22.58 o                         
   7   4  -7       1170.71       1129.28        21.34 o                         
   8   4  -7        279.95        272.84         7.04 o                         
   9   4  -7         48.99         51.98         4.36 o                         
  10   4  -7          2.80         12.95         3.82 o                         
  11   4  -7        101.37        114.55         7.22 o                         
  12   4  -7       2309.04       2296.77        52.77 o                         
  13   4  -7        151.37        130.38        10.30 o                         
  14   4  -7        441.70        391.31        38.28 o                         
   1   5  -7          1.46          3.53         1.38 o                         
   2   5  -7         99.10        111.49         5.70 o                         
   3   5  -7         53.62         59.30         3.64 o                         
   4   5  -7         86.75         94.28         4.83 o                         
   5   5  -7        267.43        292.95         9.93 o                         
   6   5  -7        186.61        190.99         7.18 o                         
   7   5  -7        168.17        181.22         8.50 o                         
   8   5  -7         16.55         13.40         2.87 o                         
   9   5  -7          3.21          6.81         2.91 o                         
  10   5  -7         12.29          5.92         4.18 o                         
  11   5  -7         13.40         12.45         4.78 o                         
  12   5  -7         21.25         12.78         8.35 o                         
  13   5  -7          3.54         -5.11         5.80 o                         
  14   5  -7          3.21         -4.45         9.52 o                         
   1   6  -7         28.91         28.91         2.97 o                         
   2   6  -7       1139.58       1036.48        15.94 o                         
   3   6  -7        770.90        812.06        12.65 o                         
   4   6  -7       2092.53       2063.91        25.97 o                         
   5   6  -7        120.51        142.17         8.10 o                         
   6   6  -7       2762.85       2780.42        37.49 o                         
   7   6  -7       2387.55       2309.34        28.24 o                         
   8   6  -7        377.67        368.06        10.20 o                         
   9   6  -7        159.53        145.18         5.95 o                         
  10   6  -7        105.52         96.38         6.66 o                         
  11   6  -7         69.34         72.91         7.06 o                         
  12   6  -7       1220.81       1192.40        35.71 o                         
  13   6  -7         29.15         24.19         8.11 o                         
  14   6  -7        276.78        258.20        17.22 o                         
   1   7  -7          0.93          0.33         2.07 o                         
   2   7  -7         19.38         22.10         2.99 o                         
   3   7  -7         13.18         19.23         2.97 o                         
   4   7  -7          2.39          2.66         2.39 o                         
   5   7  -7          6.37         12.52         3.38 o                         
   6   7  -7        286.25        339.10        15.56 o                         
   7   7  -7         77.30         70.49         7.49 o                         
   8   7  -7         34.79         37.42         5.51 o                         
   9   7  -7          1.43          4.37         2.52 o                         
  10   7  -7         21.67         24.40         7.07 o                         
  11   7  -7         53.16         54.20         6.27 o                         
  12   7  -7          4.46          0.11         6.16 o                         
  13   7  -7          6.00          8.12         8.63 o                         
  14   7  -7          2.43          8.20         7.75 o                         
   1   8  -7        800.25        759.06        24.59 o                         
   2   8  -7       6235.33       6093.23        64.88 o                         
   3   8  -7        184.77        210.77         6.32 o                         
   4   8  -7       2925.23       2886.16        31.02 o                         
   5   8  -7        160.84        159.34         7.01 o                         
   6   8  -7       2468.84       2359.49        34.21 o                         
   7   8  -7       1761.55       1749.89        29.00 o                         
   8   8  -7        324.24        341.07        15.36 o                         
   9   8  -7         19.91         20.55         5.12 o                         
  10   8  -7        138.79        159.52        11.17 o                         
  11   8  -7        203.82        207.79        15.82 o                         
  12   8  -7        512.53        557.51        22.77 o                         
  13   8  -7          3.36          1.83         8.22 o                         
   1   9  -7        103.54        129.74         6.59 o                         
   2   9  -7         50.70         60.35         5.76 o                         
   3   9  -7          1.98          2.29         2.29 o                         
   4   9  -7          0.73          5.26         2.45 o                         
   5   9  -7        137.98        150.99         9.24 o                         
   6   9  -7         14.60         11.63         3.84 o                         
   7   9  -7          1.15         -1.62         4.92 o                         
   8   9  -7         14.36         11.75         4.74 o                         
   9   9  -7         14.73         11.27         6.37 o                         
  10   9  -7         47.40         72.92         8.69 o                         
  11   9  -7          6.26          3.65         4.88 o                         
  12   9  -7          0.09         10.55         5.88 o                         
  13   9  -7          0.21         -6.20         7.98 o                         
   1  10  -7        240.81        280.26        10.49 o                         
   2  10  -7       2300.88       2257.53        37.88 o                         
   3  10  -7       3535.66       3355.80        44.53 o                         
   4  10  -7       1882.08       1787.66        22.28 o                         
   5  10  -7        274.35        269.47         8.78 o                         
   6  10  -7        685.38        661.78        16.76 o                         
   7  10  -7         62.44         56.01         6.04 o                         
   8  10  -7        961.69        988.04        21.91 o                         
   9  10  -7         74.89         71.05         8.41 o                         
  10  10  -7        171.26        174.51        10.78 o                         
  11  10  -7        303.84        322.55        14.31 o                         
  12  10  -7        549.67        582.42        22.97 o                         
  13  10  -7         31.81         30.94        10.32 o                         
   1  11  -7          7.04          3.53         3.35 o                         
   2  11  -7         44.01         53.14         7.13 o                         
   3  11  -7         22.21         17.75         4.38 o                         
   4  11  -7         21.49         26.25         5.65 o                         
   5  11  -7         30.72         25.42         4.93 o                         
   6  11  -7          0.33         -1.46         2.75 o                         
   7  11  -7         14.14         12.95         3.96 o                         
   8  11  -7         39.83         41.40         6.06 o                         
   9  11  -7          3.59         -4.37         4.37 o                         
  10  11  -7         10.16         11.93         6.06 o                         
  11  11  -7         26.21         24.42         7.13 o                         
  12  11  -7          7.07          0.17         8.18 o                         
   1  12  -7        579.48        535.26        19.28 o                         
   2  12  -7       1192.54       1140.74        22.97 o                         
   3  12  -7        418.75        452.07        14.29 o                         
   4  12  -7         42.14         59.39         6.50 o                         
   5  12  -7         57.24         44.68         5.24 o                         
   6  12  -7        368.97        374.68        14.12 o                         
   7  12  -7        345.75        332.00        12.64 o                         
   8  12  -7        501.34        474.55        14.73 o                         
   9  12  -7        185.95        186.63        13.48 o                         
  10  12  -7         44.60         37.90         8.98 o                         
  11  12  -7        198.31        208.74        12.37 o                         
  12  12  -7        642.32        635.16        27.85 o                         
   1  13  -7          3.61         -3.19         3.74 o                         
   2  13  -7         12.20          5.47         3.90 o                         
   3  13  -7          1.77          2.14         3.60 o                         
   4  13  -7          0.08          4.04         3.92 o                         
   5  13  -7          3.34          3.93         5.83 o                         
   6  13  -7          0.06         -4.46         4.46 o                         
   7  13  -7          2.63          4.84         4.89 o                         
   8  13  -7         39.07         37.63         7.57 o                         
   9  13  -7         55.26         54.61         9.02 o                         
  10  13  -7         18.39         23.20         7.93 o                         
  11  13  -7          0.47         -4.62         7.59 o                         
   1  14  -7         46.52         50.10         6.64 o                         
   2  14  -7        249.76        269.54        11.76 o                         
   3  14  -7        459.72        422.79        15.23 o                         
   4  14  -7        208.31        218.35        13.98 o                         
   5  14  -7         12.86          7.42         6.38 o                         
   6  14  -7        338.78        321.64        14.00 o                         
   7  14  -7        239.52        244.75        14.19 o                         
   8  14  -7        505.98        534.44        18.70 o                         
   9  14  -7        147.85        134.77        11.40 o                         
  10  14  -7         74.75         59.27        21.30 o                         
   1  15  -7         28.96         36.79        10.01 o                         
   2  15  -7          1.33         -3.75         3.75 o                         
   3  15  -7          0.66         -2.22         4.49 o                         
   4  15  -7          1.04         -3.87         4.20 o                         
   5  15  -7          0.24         -2.88         4.71 o                         
   6  15  -7         37.40         32.43         6.15 o                         
   7  15  -7          0.43          0.86         5.58 o                         
   8  15  -7          2.75         -6.62         6.62 o                         
   9  15  -7         17.73         14.41         9.67 o                         
   1  16  -7         79.31         91.26        10.10 o                         
   2  16  -7        826.67        874.77        22.19 o                         
   3  16  -7         69.30         70.29         8.12 o                         
   4  16  -7        397.11        418.27        16.05 o                         
   5  16  -7         65.49         52.21         7.57 o                         
   6  16  -7        122.72        128.64        10.87 o                         
   7  16  -7        646.63        638.79        20.39 o                         
   8  16  -7        982.02        953.43        38.45 o                         
   1  17  -7         11.56         10.80         7.77 o                         
   2  17  -7         23.11         15.15         6.60 o                         
   3  17  -7         53.34         47.89         7.07 o                         
   4  17  -7          0.86          8.04         5.58 o                         
   5  17  -7         43.97         52.51         7.97 o                         
   6  17  -7          5.40          5.02         5.96 o                         
   7  17  -7          7.96         10.32         7.42 o                         
   1  18  -7        186.40        211.59        14.89 o                         
   2  18  -7       2023.67       2046.36        50.66 o                         
   3  18  -7        112.07        107.68        12.36 o                         
   4  18  -7         27.94         45.60         9.02 o                         
   5  18  -7        125.65        154.05        19.15 o                         
   6  18  -7        209.98        204.56        13.36 o                         
   1  19  -7         40.98         47.77        21.00 o                         
   2  19  -7         10.23         27.16        10.64 o                         
   3  19  -7          6.72         21.16         9.96 o                         
   4  19  -7          3.65          6.19         8.23 o                         
   0   0  -6       1939.21       2136.98        35.88 o                         
   2   0  -6       5901.90       5990.72        69.15 o                         
   4   0  -6      44403.63      45315.02      1039.76 o                         
   6   0  -6      14915.58      14767.77       190.70 o                         
   8   0  -6        779.26        751.79        17.56 o                         
  10   0  -6         78.85         77.62         9.59 o                         
  12   0  -6         19.96         38.76         9.64 o                         
   0   1  -6          4.65          1.46         1.02 o                         
   1   1  -6         69.41         66.53         2.14 o                         
   2   1  -6         90.21         98.63         2.62 o                         
   3   1  -6        252.75        248.84         4.46 o                         
   4   1  -6          5.22          6.73         1.59 o                         
   5   1  -6         32.81         35.37         2.48 o                         
   6   1  -6         18.59         27.17         3.58 o                         
   7   1  -6         22.47         21.19         2.63 o                         
   8   1  -6          6.64          7.88         2.73 o                         
   9   1  -6          2.29          3.48         3.16 o                         
  10   1  -6         12.69         10.81         4.00 o                         
  11   1  -6          0.95         -3.82         3.82 o                         
  12   1  -6          0.40         -5.06         5.18 o                         
  13   1  -6         18.81          8.32         6.10 o                         
  14   1  -6         16.67         -0.03         7.57 o                         
  15   1  -6          1.26         -9.65        11.43 o                         
   0   2  -6       7709.89       8068.57       209.72 o                         
   1   2  -6        664.85        665.47         7.08 o                         
   2   2  -6         53.99         58.46         2.28 o                         
   3   2  -6        691.87        716.30         7.94 o                         
   4   2  -6      15095.47      14568.74       243.14 o                         
   5   2  -6       1721.28       1721.26        18.14 o                         
   6   2  -6       5949.01       6008.96        46.72 o                         
   7   2  -6         25.12         31.71         2.68 o                         
   8   2  -6         95.72         94.02         4.91 o                         
   9   2  -6        182.71        181.16         6.90 o                         
  10   2  -6         35.82         41.83         4.98 o                         
  11   2  -6        123.17        120.69         9.99 o                         
  12   2  -6         77.57         83.13         8.23 o                         
  13   2  -6         15.43         19.69         6.49 o                         
  14   2  -6        603.22        676.52        21.55 o                         
  15   2  -6         12.60        -14.25        14.25 o                         
   0   3  -6        207.24        203.88        12.01 o                         
   1   3  -6         44.02         49.47         2.18 o                         
   2   3  -6         16.36         22.54         1.54 o                         
   3   3  -6         78.22         85.70         2.52 o                         
   4   3  -6          1.50          0.68         1.68 o                         
   5   3  -6         82.68         87.97         5.58 o                         
   6   3  -6         26.10         24.53         2.68 o                         
   7   3  -6         29.69         33.03         3.51 o                         
   8   3  -6         11.07          9.40         2.73 o                         
   9   3  -6         12.87         11.63         3.23 o                         
  10   3  -6          7.18          3.60         2.92 o                         
  11   3  -6          8.32         10.86         4.53 o                         
  12   3  -6          8.10          8.44         8.49 o                         
  13   3  -6          0.59          4.89        12.45 o                         
  14   3  -6          2.61          5.34         7.56 o                         
  15   3  -6          2.98         -7.59         8.37 o                         
   0   4  -6       3588.89       3533.06        69.12 o                         
   1   4  -6       1515.44       1533.25        13.85 o                         
   2   4  -6       1125.95       1262.57        12.56 o                         
   3   4  -6        215.77        205.66         4.22 o                         
   4   4  -6      13012.12      12473.99       227.71 o                         
   5   4  -6        160.12        197.77         5.61 o                         
   6   4  -6       3228.12       3261.69        29.87 o                         
   7   4  -6         68.87         69.72         5.59 o                         
   8   4  -6        209.53        203.87         6.42 o                         
   9   4  -6        261.60        261.42         9.70 o                         
  10   4  -6        542.23        521.76        26.07 o                         
  11   4  -6        123.46        129.90         8.37 o                         
  12   4  -6         32.07         39.70         6.10 o                         
  13   4  -6        237.54        211.97        12.03 o                         
  14   4  -6       1998.96       2017.83        48.29 o                         
  15   4  -6         68.95         76.43        13.17 o                         
   0   5  -6         98.62         93.23         7.40 o                         
   1   5  -6        123.52        137.25         6.31 o                         
   2   5  -6        114.65        142.41         4.33 o                         
   3   5  -6          1.22          0.01         1.59 o                         
   4   5  -6         22.85         26.81         3.18 o                         
   5   5  -6          0.52          1.94         2.68 o                         
   6   5  -6         31.15         21.68         2.94 o                         
   7   5  -6          8.57          3.08         2.49 o                         
   8   5  -6         45.99         41.54         5.28 o                         
   9   5  -6          8.07          7.79         3.58 o                         
  10   5  -6         29.41         31.23         3.74 o                         
  11   5  -6          3.36          5.03         6.02 o                         
  12   5  -6          8.91          1.84         5.62 o                         
  13   5  -6         62.50         59.06         9.60 o                         
  14   5  -6          0.37          4.46         9.02 o                         
   0   6  -6      19386.14      20757.49       560.36 o                         
   1   6  -6       1327.47       1425.11        17.24 o                         
   2   6  -6       1456.49       1545.36        22.85 o                         
   3   6  -6       1199.84       1210.25        15.79 o                         
   4   6  -6       3742.02       3598.89        40.55 o                         
   5   6  -6       2635.40       2546.30        37.03 o                         
   6   6  -6       7239.24       7148.23        85.16 o                         
   7   6  -6        835.82        819.61        12.30 o                         
   8   6  -6         84.98         98.75         4.88 o                         
   9   6  -6       1654.72       1616.34        22.16 o                         
  10   6  -6        147.99        172.53         8.33 o                         
  11   6  -6         59.46         63.80         7.03 o                         
  12   6  -6        236.61        226.15        19.52 o                         
  13   6  -6        117.90         90.70         8.83 o                         
  14   6  -6       1140.09       1103.75        36.72 o                         
   0   7  -6         10.10          8.15         3.29 o                         
   1   7  -6          4.81          1.78         1.98 o                         
   2   7  -6          0.15         -0.03         1.72 o                         
   3   7  -6        208.24        224.37         7.27 o                         
   4   7  -6          5.72          9.42         2.49 o                         
   5   7  -6          1.13          1.36         3.41 o                         
   6   7  -6        149.62        174.82        13.03 o                         
   7   7  -6         89.49         94.66         9.53 o                         
   8   7  -6          4.18          5.04         2.22 o                         
   9   7  -6         16.49         22.05         3.83 o                         
  10   7  -6          7.55          5.22         3.66 o                         
  11   7  -6          3.53          3.79         3.87 o                         
  12   7  -6         34.97         26.75         7.16 o                         
  13   7  -6          0.18          0.19         7.02 o                         
  14   7  -6          0.47         17.01        11.17 o                         
   0   8  -6       5971.23       6036.69        83.81 o                         
   1   8  -6       1046.35        985.80        16.29 o                         
   2   8  -6        192.91        183.33         5.88 o                         
   3   8  -6        215.73        217.97         7.27 o                         
   4   8  -6      13425.44      12951.69       115.06 o                         
   5   8  -6        205.37        198.23        12.19 o                         
   6   8  -6       2444.17       2461.17        34.49 o                         
   7   8  -6        298.36        294.86        10.97 o                         
   8   8  -6        103.60        114.82         7.85 o                         
   9   8  -6         75.25         75.13         4.19 o                         
  10   8  -6        173.32        181.05         7.92 o                         
  11   8  -6          5.60          7.97         4.16 o                         
  12   8  -6         41.12         26.89         9.06 o                         
  13   8  -6         60.33         55.33         9.64 o                         
  14   8  -6        542.76        479.93        31.20 o                         
   0   9  -6         50.19         56.30         8.44 o                         
   1   9  -6         25.44         23.71         3.84 o                         
   2   9  -6         40.92         34.94         5.14 o                         
   3   9  -6         31.00         33.93         3.00 o                         
   4   9  -6          5.13          2.09         3.40 o                         
   5   9  -6         17.10         15.12         3.62 o                         
   6   9  -6          2.54          3.14         3.30 o                         
   7   9  -6          3.58          2.69         3.55 o                         
   8   9  -6         26.91         36.99         6.36 o                         
   9   9  -6         32.14         30.84         6.56 o                         
  10   9  -6          1.43         -2.35         4.13 o                         
  11   9  -6          1.14         -0.79         4.73 o                         
  12   9  -6          0.36          5.97         7.96 o                         
  13   9  -6         15.46          7.59         7.11 o                         
   0  10  -6       2561.52       2610.05        45.64 o                         
   1  10  -6        166.59        160.90         7.70 o                         
   2  10  -6         35.70         30.66         4.77 o                         
   3  10  -6        714.96        679.41        13.15 o                         
   4  10  -6       3641.20       3531.01        39.27 o                         
   5  10  -6         10.96          5.60         3.17 o                         
   6  10  -6       1448.50       1465.48        24.79 o                         
   7  10  -6         38.94         37.41         5.35 o                         
   8  10  -6         78.98         79.87         7.17 o                         
   9  10  -6         34.25         37.30         6.47 o                         
  10  10  -6        239.42        243.22        11.89 o                         
  11  10  -6        274.04        286.11        13.65 o                         
  12  10  -6         27.96         28.32         7.98 o                         
  13  10  -6          8.98        -10.73        25.21 o                         
   0  11  -6         11.28          7.43         4.41 o                         
   1  11  -6          0.34          2.15         3.01 o                         
   2  11  -6         66.80         72.60         7.27 o                         
   3  11  -6         45.50         38.56         6.16 o                         
   4  11  -6         56.22         48.29         4.82 o                         
   5  11  -6          1.35          3.47         2.39 o                         
   6  11  -6          3.13         -0.04         3.86 o                         
   7  11  -6         26.73         24.20         4.54 o                         
   8  11  -6         11.23          2.40         4.71 o                         
   9  11  -6         11.60          9.54         4.87 o                         
  10  11  -6          3.92         -1.29         5.00 o                         
  11  11  -6          1.34          6.91         6.70 o                         
  12  11  -6          8.31          5.81         8.85 o                         
   0  12  -6        173.33        180.59        11.11 o                         
   1  12  -6       2152.08       2071.96        32.04 o                         
   2  12  -6        214.33        228.34        10.13 o                         
   3  12  -6        649.10        617.55        16.31 o                         
   4  12  -6       1335.01       1271.81        20.34 o                         
   5  12  -6        195.00        177.72         8.00 o                         
   6  12  -6       1330.97       1334.41        29.43 o                         
   7  12  -6         84.69         93.18         7.94 o                         
   8  12  -6        550.10        543.77        15.85 o                         
   9  12  -6         86.99         89.43         8.07 o                         
  10  12  -6        603.08        590.86        18.37 o                         
  11  12  -6        253.19        248.79        13.11 o                         
  12  12  -6         17.04         10.84         7.96 o                         
   0  13  -6         21.73         12.73         6.89 o                         
   1  13  -6          0.38          5.11         4.07 o                         
   2  13  -6         26.00         24.01         4.68 o                         
   3  13  -6          0.90         -3.42         3.42 o                         
   4  13  -6         19.67         16.16         4.81 o                         
   5  13  -6          0.59          0.65         4.71 o                         
   6  13  -6          4.39         -1.96         9.26 o                         
   7  13  -6          5.06          1.68         6.26 o                         
   8  13  -6         32.75         33.42         5.11 o                         
   9  13  -6          3.89         -3.03         4.83 o                         
  10  13  -6          2.05          2.76         6.61 o                         
  11  13  -6          6.42         18.03         8.20 o                         
   0  14  -6         33.63         65.47        19.17 o                         
   1  14  -6        297.58        326.09        12.26 o                         
   2  14  -6         21.78         22.13         4.66 o                         
   3  14  -6        113.96        121.29         9.61 o                         
   4  14  -6        157.68        153.02         9.50 o                         
   5  14  -6        129.42        132.95         9.26 o                         
   6  14  -6        348.58        338.84        13.85 o                         
   7  14  -6        216.15        199.06        13.17 o                         
   8  14  -6          6.80         -2.61         6.67 o                         
   9  14  -6        139.99        146.18        13.81 o                         
  10  14  -6        814.44        797.58        25.79 o                         
  11  14  -6          1.25          4.98         9.85 o                         
   0  15  -6          4.84          4.57        10.43 o                         
   1  15  -6          0.97          9.16         6.06 o                         
   2  15  -6          0.38         -3.87         4.51 o                         
   3  15  -6          4.47          1.67         4.69 o                         
   4  15  -6          6.82          0.40         4.92 o                         
   5  15  -6          6.37          4.46         4.41 o                         
   6  15  -6         20.34         18.25         7.46 o                         
   7  15  -6         17.77         11.76         5.39 o                         
   8  15  -6          0.33          2.13         6.15 o                         
   9  15  -6          1.03          6.27         6.93 o                         
  10  15  -6          0.25         -6.12         6.12 o                         
   0  16  -6       3872.63       3825.81       121.36 o                         
   1  16  -6        385.84        407.98        17.49 o                         
   2  16  -6         15.02         19.47         5.16 o                         
   3  16  -6         36.77         31.60         6.26 o                         
   4  16  -6       1324.66       1309.43        27.78 o                         
   5  16  -6        813.45        853.83        24.97 o                         
   6  16  -6        313.01        323.85        14.69 o                         
   7  16  -6         13.46          8.85         6.56 o                         
   8  16  -6        163.25        198.23        15.71 o                         
   9  16  -6         46.07         53.58         9.00 o                         
   0  17  -6          3.41          2.41         7.74 o                         
   1  17  -6         46.59         58.99        11.44 o                         
   2  17  -6          4.04          9.89         6.57 o                         
   3  17  -6         29.80         22.32         5.84 o                         
   4  17  -6          4.96         -2.54         4.88 o                         
   5  17  -6         11.36         10.62         6.70 o                         
   6  17  -6          1.42         -5.27         5.27 o                         
   7  17  -6          0.21          3.60         6.94 o                         
   8  17  -6          1.92         -4.52         6.79 o                         
   0  18  -6        830.75        877.32        37.96 o                         
   1  18  -6        789.03        761.92        25.50 o                         
   2  18  -6        139.15        124.74        11.93 o                         
   3  18  -6        212.08        220.63        16.70 o                         
   4  18  -6        113.61        132.05        10.36 o                         
   5  18  -6        166.80        176.74        12.91 o                         
   6  18  -6        577.07        572.38        32.74 o                         
   0  19  -6          2.69         -1.16         9.08 o                         
   1  19  -6         15.46         18.90         7.63 o                         
   2  19  -6         11.05         14.71        10.29 o                         
   3  19  -6          1.14          6.18         9.40 o                         
   4  19  -6          0.49          9.03         8.88 o                         
   5  19  -6         34.73         37.73         9.54 o                         
   0  20  -6       1061.26       1140.28        65.42 o                         
   1  20  -6         29.24         31.57         9.42 o                         
   2  20  -6         15.31         13.37         9.25 o                         
   2   0  -5       1245.04       1158.39        13.16 o                         
   4   0  -5      24546.27      25458.96       607.21 o                         
   6   0  -5       6112.70       6320.33        75.16 o                         
   8   0  -5       1225.51       1291.60        29.04 o                         
  10   0  -5        102.57         88.99         9.69 o                         
  12   0  -5        171.34        199.70        22.29 o                         
  14   0  -5        542.81        544.70        44.81 o                         
   1   1  -5          6.42          7.29         0.91 o                         
   2   1  -5        309.88        323.63         6.87 o                         
   3   1  -5          0.58          1.90         0.92 o                         
   4   1  -5          1.57          0.93         1.01 o                         
   5   1  -5        272.00        284.50         5.62 o                         
   6   1  -5          4.48          7.55         1.96 o                         
   7   1  -5          6.10          4.68         2.06 o                         
   8   1  -5         97.79         87.47         4.68 o                         
   9   1  -5          3.24         -2.82         2.82 o                         
  10   1  -5         46.42         40.50         5.85 o                         
  11   1  -5          0.11         -0.85         5.21 o                         
  12   1  -5          7.51         -0.91         5.00 o                         
  13   1  -5          1.77          1.87         6.05 o                         
  14   1  -5         49.28         34.21        20.61 o                         
  15   1  -5          2.71          0.55         8.82 o                         
   1   2  -5        314.78        304.37         5.03 o                         
   2   2  -5      10412.33      10490.66       248.05 o                         
   3   2  -5       6105.30       6296.04        39.74 o                         
   4   2  -5       5874.12       5634.17        39.92 o                         
   5   2  -5        258.36        268.89         5.33 o                         
   6   2  -5       8978.29       8748.11        60.87 o                         
   7   2  -5        700.31        724.22        10.90 o                         
   8   2  -5        361.86        375.96         9.19 o                         
   9   2  -5        200.04        193.64         6.91 o                         
  10   2  -5        236.50        210.50         9.69 o                         
  11   2  -5        331.66        314.24        14.79 o                         
  12   2  -5       1369.04       1397.44        30.30 o                         
  13   2  -5        112.06         98.91        10.58 o                         
  14   2  -5        256.82        255.21        14.76 o                         
  15   2  -5         61.85         51.71        13.13 o                         
   1   3  -5         86.28         94.86         2.97 o                         
   2   3  -5         81.23         77.95         4.37 o                         
   3   3  -5          1.04          1.89         0.84 o                         
   4   3  -5         22.58         20.52         1.64 o                         
   5   3  -5         72.65         69.22         2.95 o                         
   6   3  -5        110.40        122.47         6.42 o                         
   7   3  -5          1.03          0.62         1.83 o                         
   8   3  -5          3.38          1.20         2.05 o                         
   9   3  -5          0.08         -0.01         2.64 o                         
  10   3  -5         31.66         37.03         5.67 o                         
  11   3  -5          3.98          7.87         7.28 o                         
  12   3  -5          3.70          5.21         4.79 o                         
  13   3  -5          0.44         -0.27         5.76 o                         
  14   3  -5          3.54         11.88         6.04 o                         
  15   3  -5         25.51         21.70         9.25 o                         
   1   4  -5       1278.45       1285.32        11.63 o                         
   2   4  -5       4242.90       4588.97        33.79 o                         
   3   4  -5       1732.68       1759.11        22.19 o                         
   4   4  -5       3188.59       3059.63        30.45 o                         
   5   4  -5         80.40         85.06         3.94 o                         
   6   4  -5       3296.12       3401.05        32.71 o                         
   7   4  -5        439.55        434.71         7.32 o                         
   8   4  -5        452.48        473.60         8.16 o                         
   9   4  -5         84.29         77.12         4.38 o                         
  10   4  -5         45.67         61.14         6.37 o                         
  11   4  -5          6.66         14.20         6.94 o                         
  12   4  -5        871.90        932.98        22.41 o                         
  13   4  -5         69.75         61.21         7.46 o                         
  14   4  -5        657.84        633.51        26.01 o                         
  15   4  -5         67.66         67.25        10.26 o                         
   1   5  -5          0.87          0.56         1.05 o                         
   2   5  -5         47.69         47.31         2.90 o                         
   3   5  -5        127.48        147.48         4.98 o                         
   4   5  -5         38.88         45.45         4.33 o                         
   5   5  -5         48.83         48.56         3.25 o                         
   6   5  -5        393.82        408.16        15.28 o                         
   7   5  -5          0.57         -0.91         1.96 o                         
   8   5  -5        115.40        117.73         6.99 o                         
   9   5  -5         26.59         22.78         3.21 o                         
  10   5  -5          6.02          8.33         2.42 o                         
  11   5  -5          0.32         -1.82         3.38 o                         
  12   5  -5         19.03         23.63         6.30 o                         
  13   5  -5         21.54         28.09         7.04 o                         
  14   5  -5         10.46         11.00         7.08 o                         
  15   5  -5          0.44        -10.07        10.07 o                         
   1   6  -5         91.01         76.48         3.76 o                         
   2   6  -5       1713.55       1681.00        18.41 o                         
   3   6  -5       1270.81       1259.52        19.11 o                         
   4   6  -5       3792.70       3629.03        37.94 o                         
   5   6  -5         50.08         52.83         4.88 o                         
   6   6  -5       4606.47       4501.49        44.26 o                         
   7   6  -5       2312.96       2198.79        30.00 o                         
   8   6  -5       1455.58       1465.89        22.49 o                         
   9   6  -5        213.19        214.16         7.51 o                         
  10   6  -5          6.34          4.88         2.66 o                         
  11   6  -5        178.20        181.51        10.58 o                         
  12   6  -5       1902.46       1923.41        38.49 o                         
  13   6  -5         32.69         26.32         6.69 o                         
  14   6  -5        209.78        210.27        13.83 o                         
   1   7  -5          3.99          1.40         1.81 o                         
   2   7  -5        159.38        180.38         4.95 o                         
   3   7  -5          8.99          7.25         2.01 o                         
   4   7  -5         16.04         11.85         2.60 o                         
   5   7  -5        112.13        121.58         7.89 o                         
   6   7  -5         54.86         59.23         6.01 o                         
   7   7  -5          5.85          6.98         3.79 o                         
   8   7  -5         16.92         17.35         3.61 o                         
   9   7  -5          4.51          1.28         2.73 o                         
  10   7  -5          0.42          3.28         3.43 o                         
  11   7  -5          6.05         -1.00         4.88 o                         
  12   7  -5         17.76         17.65         6.59 o                         
  13   7  -5          1.39         -4.27         4.90 o                         
  14   7  -5          2.35         -0.55        10.37 o                         
   1   8  -5       1367.78       1314.59        18.82 o                         
   2   8  -5       3510.49       3174.64        30.33 o                         
   3   8  -5        619.32        615.66        10.64 o                         
   4   8  -5       4165.65       4086.39        58.59 o                         
   5   8  -5        594.97        575.79        13.36 o                         
   6   8  -5       1833.08       1828.64        34.16 o                         
   7   8  -5       4664.89       4553.92        42.70 o                         
   8   8  -5        765.85        745.13        14.56 o                         
   9   8  -5        182.73        175.95         7.06 o                         
  10   8  -5          2.85         -0.13         3.53 o                         
  11   8  -5        122.21        110.84         7.60 o                         
  12   8  -5        203.81        205.96        12.02 o                         
  13   8  -5        212.65        202.41        14.16 o                         
  14   8  -5         91.70        103.51        18.35 o                         
   1   9  -5         48.39         58.21         7.61 o                         
   2   9  -5          0.06         -3.07         3.07 o                         
   3   9  -5         25.91         30.28         2.49 o                         
   4   9  -5         17.46         20.71         3.44 o                         
   5   9  -5         54.71         55.42         8.63 o                         
   6   9  -5          2.62          3.23         3.62 o                         
   7   9  -5          0.98         -3.38         3.38 o                         
   8   9  -5          3.73          3.96         1.91 o                         
   9   9  -5          4.76         -0.35         3.31 o                         
  10   9  -5          3.03          1.95         3.16 o                         
  11   9  -5          0.98         -3.81         3.81 o                         
  12   9  -5          0.64         -2.10         5.59 o                         
  13   9  -5          3.55         -6.40         6.40 o                         
  14   9  -5          0.10          8.12        12.96 o                         
   1  10  -5        423.32        405.15        12.79 o                         
   2  10  -5       6777.47       6621.84        72.51 o                         
   3  10  -5       3299.07       3227.40        39.61 o                         
   4  10  -5       1253.13       1201.69        17.03 o                         
   5  10  -5        175.28        182.67         7.07 o                         
   6  10  -5       2394.77       2400.02        33.68 o                         
   7  10  -5         88.05         99.32         7.04 o                         
   8  10  -5        445.48        441.48        14.19 o                         
   9  10  -5        107.30        103.72        10.82 o                         
  10  10  -5         14.91         24.64         6.40 o                         
  11  10  -5        882.60        931.53        23.25 o                         
  12  10  -5        318.64        330.01        23.32 o                         
  13  10  -5         43.97         45.48         8.95 o                         
   1  11  -5          0.61          1.54         2.76 o                         
   2  11  -5         10.11         11.02         3.73 o                         
   3  11  -5          3.07         -1.98         3.35 o                         
   4  11  -5         24.91         28.32         4.55 o                         
   5  11  -5          1.03          2.81         2.38 o                         
   6  11  -5         39.75         36.71         4.73 o                         
   7  11  -5         76.29         87.52         8.26 o                         
   8  11  -5         74.64         67.42         9.66 o                         
   9  11  -5         27.56         29.47         6.26 o                         
  10  11  -5          8.16          4.07         5.67 o                         
  11  11  -5          3.29          9.21         5.94 o                         
  12  11  -5         26.19         22.80         7.46 o                         
  13  11  -5         14.14         22.05         8.13 o                         
   1  12  -5        210.47        203.07         8.94 o                         
   2  12  -5          9.34          8.37         3.45 o                         
   3  12  -5       2974.69       2825.82        39.49 o                         
   4  12  -5        707.53        669.23        13.70 o                         
   5  12  -5        211.04        203.43         8.83 o                         
   6  12  -5        405.10        400.41        15.19 o                         
   7  12  -5        199.53        201.58         9.10 o                         
   8  12  -5       1241.94       1285.38        27.00 o                         
   9  12  -5         76.67         80.46         8.26 o                         
  10  12  -5         35.13         41.04         6.73 o                         
  11  12  -5         42.56         42.24         7.88 o                         
  12  12  -5        846.44        862.38        37.17 o                         
   1  13  -5          0.43          4.01         3.22 o                         
   2  13  -5         10.16         13.15         3.88 o                         
   3  13  -5          6.95         13.17         4.75 o                         
   4  13  -5          7.85          8.60         4.97 o                         
   5  13  -5         17.65         22.33         5.45 o                         
   6  13  -5          6.78          7.18         5.53 o                         
   7  13  -5          8.48         12.71         3.90 o                         
   8  13  -5         21.08         18.06         6.17 o                         
   9  13  -5          0.97         -4.40         4.40 o                         
  10  13  -5          0.36         -1.96         5.74 o                         
  11  13  -5          2.96          5.16         8.04 o                         
  12  13  -5         15.36          8.48         8.51 o                         
   1  14  -5        250.88        236.62        10.04 o                         
   2  14  -5        848.27        773.57        18.55 o                         
   3  14  -5         45.69         60.60         6.55 o                         
   4  14  -5        107.64        118.06         8.32 o                         
   5  14  -5          2.19          8.23         4.57 o                         
   6  14  -5        400.32        396.16        15.98 o                         
   7  14  -5       1162.39       1186.33        28.85 o                         
   8  14  -5        714.59        701.28        23.11 o                         
   9  14  -5          3.44          5.32         5.77 o                         
  10  14  -5         39.22         40.67        10.07 o                         
  11  14  -5         51.02         63.59         9.96 o                         
   1  15  -5          8.06         16.60         5.43 o                         
   2  15  -5          2.22          0.68         4.05 o                         
   3  15  -5         10.58         12.64         4.80 o                         
   4  15  -5          7.25          5.53         5.35 o                         
   5  15  -5         22.11         20.90         5.21 o                         
   6  15  -5          0.65          0.68         4.59 o                         
   7  15  -5          7.48          8.63         5.58 o                         
   8  15  -5          1.63         -6.57         6.57 o                         
   9  15  -5          0.49          3.96        13.95 o                         
  10  15  -5          0.78          2.87        11.32 o                         
   1  16  -5         19.48         19.49         6.52 o                         
   2  16  -5       1094.86       1167.27        28.22 o                         
   3  16  -5        127.37        131.30         8.90 o                         
   4  16  -5        293.02        316.68        13.07 o                         
   5  16  -5         73.30         81.17         8.36 o                         
   6  16  -5        136.04        136.54        10.41 o                         
   7  16  -5        508.79        522.48        17.91 o                         
   8  16  -5        529.02        497.16        24.10 o                         
   9  16  -5        172.14        187.71        18.33 o                         
   1  17  -5          4.57          2.70         8.99 o                         
   2  17  -5          2.64         -3.76         6.60 o                         
   3  17  -5          1.03          3.51         4.63 o                         
   4  17  -5          0.21          6.82         5.49 o                         
   5  17  -5         11.28          9.80         9.36 o                         
   6  17  -5         10.86         11.05         7.39 o                         
   7  17  -5         87.18        110.65        10.70 o                         
   8  17  -5          4.43         -0.69         7.56 o                         
   1  18  -5        198.50        214.25        15.48 o                         
   2  18  -5       1913.93       1947.80        40.92 o                         
   3  18  -5         20.77         17.27         6.98 o                         
   4  18  -5        341.14        340.29        14.47 o                         
   5  18  -5        132.93        116.38        18.80 o                         
   6  18  -5        567.26        553.57        19.50 o                         
   7  18  -5        220.80        205.76        14.13 o                         
   1  19  -5         10.55          7.75        10.98 o                         
   2  19  -5          3.81         -2.31         6.42 o                         
   3  19  -5          2.80          7.84         6.60 o                         
   4  19  -5          4.47          2.65         8.42 o                         
   5  19  -5         14.73         21.43         9.61 o                         
   1  20  -5         23.51         35.35        12.16 o                         
   2  20  -5        198.11        174.26        17.33 o                         
   3  20  -5        515.36        524.73        26.06 o                         
   2   0  -4        803.34        847.23        11.29 o                         
   4   0  -4      36911.82      38181.71       612.55 o                         
   6   0  -4       4671.65       4659.65        73.30 o                         
   8   0  -4       1398.55       1389.13        36.65 o                         
  10   0  -4        188.48        232.45        16.74 o                         
  12   0  -4        163.92        174.19        16.27 o                         
  14   0  -4        384.19        416.92        26.10 o                         
   0   1  -4        770.57        688.00        13.38 o                         
   1   1  -4         26.39         23.26         1.17 o                         
   2   1  -4          0.41          1.12         0.66 o                         
   3   1  -4         86.16         87.25         2.59 o                         
   4   1  -4        643.55        662.27        18.19 o                         
   5   1  -4          3.05          1.98         1.33 o                         
   6   1  -4         11.61         18.34         2.12 o                         
   7   1  -4          5.85          8.59         2.15 o                         
   8   1  -4        280.71        291.81        12.03 o                         
   9   1  -4          2.51          0.26         3.19 o                         
  10   1  -4         14.94         12.35         5.07 o                         
  11   1  -4          0.02          4.75         4.96 o                         
  12   1  -4         33.37         19.99         6.53 o                         
  13   1  -4          0.62          0.61         6.13 o                         
  14   1  -4         18.73         19.57         8.69 o                         
  15   1  -4          1.57         -3.58         7.54 o                         
   0   2  -4       5233.19       5757.95       154.64 o                         
   1   2  -4        181.51        189.33         3.85 o                         
   2   2  -4       2021.70       2032.76        14.84 o                         
   3   2  -4       1600.71       1608.91        13.99 o                         
   4   2  -4      13318.06      13168.90       185.90 o                         
   5   2  -4       1255.75       1247.18        16.69 o                         
   6   2  -4       8803.52       8690.97        57.96 o                         
   7   2  -4        133.86        127.74         4.71 o                         
   8   2  -4        898.11        967.28        16.14 o                         
   9   2  -4        305.57        313.73        10.27 o                         
  10   2  -4        146.45        154.60         8.39 o                         
  11   2  -4        290.24        291.63        13.67 o                         
  12   2  -4        174.87        199.61        13.76 o                         
  13   2  -4         47.13         39.59         9.24 o                         
  14   2  -4       1004.43       1012.43        28.11 o                         
  15   2  -4          4.07          7.28         6.79 o                         
   0   3  -4        150.04        161.86         5.23 o                         
   1   3  -4         27.33         24.63         1.50 o                         
   2   3  -4        106.35        101.14         4.76 o                         
   3   3  -4         22.67         20.73         1.53 o                         
   4   3  -4        242.21        263.19         7.51 o                         
   5   3  -4          5.48          2.82         1.17 o                         
   6   3  -4         91.08         95.68         5.27 o                         
   7   3  -4         26.21         22.01         2.35 o                         
   8   3  -4        100.75        109.56         8.61 o                         
   9   3  -4          0.40         -2.59         2.59 o                         
  10   3  -4          3.27          7.06         5.37 o                         
  11   3  -4          4.09          1.29         3.60 o                         
  12   3  -4         30.43         20.36         5.83 o                         
  13   3  -4         12.47          6.21         6.44 o                         
  14   3  -4          7.46          9.48         6.47 o                         
  15   3  -4          2.77          8.37         7.84 o                         
   0   4  -4      27386.83      29934.24       691.71 o                         
   1   4  -4       4564.02       4606.12        32.93 o                         
   2   4  -4        988.89       1040.06        11.02 o                         
   3   4  -4        211.23        204.15         4.66 o                         
   4   4  -4       2368.81       2189.90        19.20 o                         
   5   4  -4       1923.56       2030.54        19.72 o                         
   6   4  -4       6313.29       6308.26        47.63 o                         
   7   4  -4         95.44        100.01         4.16 o                         
   8   4  -4        599.46        618.87        10.04 o                         
   9   4  -4         86.40        104.88         5.46 o                         
  10   4  -4        938.00        941.02        16.54 o                         
  11   4  -4          3.56          8.46         3.66 o                         
  12   4  -4        187.04        186.82         9.42 o                         
  13   4  -4         81.48         98.82        14.09 o                         
  14   4  -4       2156.91       2137.51        40.74 o                         
  15   4  -4         26.41         24.89         9.79 o                         
   0   5  -4         78.83         82.72         4.41 o                         
   1   5  -4         20.13         19.76         1.52 o                         
   2   5  -4         68.86         76.94         2.83 o                         
   3   5  -4          1.76          0.37         1.10 o                         
   4   5  -4          8.00          8.90         1.21 o                         
   5   5  -4          0.31          2.44         1.56 o                         
   6   5  -4         98.85         90.53         4.49 o                         
   7   5  -4         29.21         27.96         3.09 o                         
   8   5  -4         49.05         59.42         5.03 o                         
   9   5  -4          2.02         -1.46         1.96 o                         
  10   5  -4         25.55         26.08         3.97 o                         
  11   5  -4         10.56          9.92         3.79 o                         
  12   5  -4         41.03         41.21         5.96 o                         
  13   5  -4          1.81         -4.62         4.62 o                         
  14   5  -4          5.11          2.21         6.34 o                         
  15   5  -4          5.71         -3.00         7.91 o                         
   0   6  -4       2967.43       3192.28        48.96 o                         
   1   6  -4       2219.26       2417.07        33.28 o                         
   2   6  -4        950.76       1139.13        13.44 o                         
   3   6  -4        105.86         87.88         3.75 o                         
   4   6  -4       7463.87       7144.65        64.86 o                         
   5   6  -4       4275.31       4198.08        45.88 o                         
   6   6  -4       1476.49       1450.41        20.99 o                         
   7   6  -4        141.56        148.75         5.97 o                         
   8   6  -4        123.09        121.84         5.86 o                         
   9   6  -4       1373.20       1331.47        14.65 o                         
  10   6  -4        682.28        654.58        10.21 o                         
  11   6  -4         45.01         49.81         5.09 o                         
  12   6  -4        197.18        192.03         8.47 o                         
  13   6  -4         95.15         93.08        11.45 o                         
  14   6  -4        461.27        489.82        19.64 o                         
  15   6  -4         37.73         20.92        11.32 o                         
   0   7  -4         90.91         94.20        12.71 o                         
   1   7  -4        206.03        235.00        12.52 o                         
   2   7  -4         14.68         15.78         1.82 o                         
   3   7  -4         17.64         17.43         2.29 o                         
   4   7  -4         35.48         40.77         3.85 o                         
   5   7  -4         28.62         27.81         3.50 o                         
   6   7  -4         67.89         73.63         5.86 o                         
   7   7  -4          4.49          4.19         2.37 o                         
   8   7  -4         82.18         93.42         6.16 o                         
   9   7  -4          8.42          5.73         3.16 o                         
  10   7  -4         10.66         12.03         2.47 o                         
  11   7  -4          1.14          3.60         3.73 o                         
  12   7  -4         26.58         20.65         5.35 o                         
  13   7  -4          7.37         16.71         6.43 o                         
  14   7  -4          2.56          7.63         7.18 o                         
   0   8  -4       2085.03       1999.99        34.07 o                         
   1   8  -4       1167.02       1214.75        19.05 o                         
   2   8  -4       1538.04       1556.22        21.25 o                         
   3   8  -4         20.16         23.88         2.47 o                         
   4   8  -4       5660.93       5396.14        66.55 o                         
   5   8  -4         94.77        104.21         4.08 o                         
   6   8  -4       5202.87       5107.21        55.28 o                         
   7   8  -4        110.67        106.94         6.41 o                         
   8   8  -4        468.47        472.97        10.76 o                         
   9   8  -4         16.37         11.65         3.39 o                         
  10   8  -4        406.67        396.75        11.20 o                         
  11   8  -4          2.32          6.59         3.75 o                         
  12   8  -4         49.38         41.46         6.19 o                         
  13   8  -4        226.68        206.26        18.75 o                         
  14   8  -4        373.96        379.52        29.73 o                         
   0   9  -4         84.31        103.75        13.56 o                         
   1   9  -4          5.52          3.25         2.45 o                         
   2   9  -4          0.15         -0.86         1.41 o                         
   3   9  -4         31.68         29.74         2.30 o                         
   4   9  -4          4.02          4.58         2.07 o                         
   5   9  -4         31.23         28.53         2.53 o                         
   6   9  -4          1.42          3.49         2.21 o                         
   7   9  -4         14.07         14.18         3.69 o                         
   8   9  -4         12.14         11.42         2.98 o                         
   9   9  -4          1.87          1.44         2.96 o                         
  10   9  -4         12.67         12.96         7.65 o                         
  11   9  -4          0.27         -0.22         3.75 o                         
  12   9  -4         11.47         11.19         5.31 o                         
  13   9  -4          0.77         11.60         7.59 o                         
  14   9  -4          0.18         -1.43        11.16 o                         
   0  10  -4       2163.53       2100.54        38.15 o                         
   1  10  -4        711.73        671.25        18.18 o                         
   2  10  -4       1303.40       1322.96        22.23 o                         
   3  10  -4       1431.75       1404.77        21.21 o                         
   4  10  -4       5213.99       5178.39        50.69 o                         
   5  10  -4        263.95        235.57         6.63 o                         
   6  10  -4       2765.11       2760.80        31.99 o                         
   7  10  -4        231.82        222.87         7.31 o                         
   8  10  -4        597.54        599.31        16.02 o                         
   9  10  -4        100.70        108.52         7.78 o                         
  10  10  -4        295.55        295.84        10.34 o                         
  11  10  -4        176.78        168.64        13.75 o                         
  12  10  -4         51.53         70.85         8.54 o                         
  13  10  -4          9.05          6.78         9.71 o                         
   0  11  -4         14.13          7.70         3.56 o                         
   1  11  -4         46.59         44.15         5.56 o                         
   2  11  -4         11.58         11.26         3.98 o                         
   3  11  -4          0.49          0.22         2.18 o                         
   4  11  -4         25.35         24.14         4.19 o                         
   5  11  -4          0.72          1.41         1.79 o                         
   6  11  -4         14.25         15.54         2.83 o                         
   7  11  -4          2.23          4.15         2.57 o                         
   8  11  -4          2.78          4.21         3.97 o                         
   9  11  -4         26.28         20.69         3.92 o                         
  10  11  -4          1.95          0.18         4.67 o                         
  11  11  -4          7.85          4.22         5.33 o                         
  12  11  -4          0.59         -2.08         5.50 o                         
  13  11  -4          9.77          1.23         7.24 o                         
   0  12  -4       1057.23       1056.96        32.60 o                         
   1  12  -4         17.52         17.07         3.76 o                         
   2  12  -4        402.50        392.44        11.91 o                         
   3  12  -4         25.39         26.76         3.14 o                         
   4  12  -4        815.55        756.95        18.74 o                         
   5  12  -4        356.18        347.17        11.21 o                         
   6  12  -4        116.33        110.72         8.42 o                         
   7  12  -4         89.11         82.89         4.56 o                         
   8  12  -4         70.85         78.49         5.54 o                         
   9  12  -4        252.38        246.81        13.79 o                         
  10  12  -4        646.10        647.47        18.79 o                         
  11  12  -4          3.74         -3.56         5.46 o                         
  12  12  -4         78.95         82.76        10.01 o                         
   0  13  -4          1.54         -3.66         3.66 o                         
   1  13  -4         12.72          9.14         3.63 o                         
   2  13  -4          2.00          0.86         2.91 o                         
   3  13  -4          0.16          2.14         3.34 o                         
   4  13  -4          1.25          0.54         3.91 o                         
   5  13  -4          5.61          8.32         3.75 o                         
   6  13  -4          4.61         11.40         2.55 o                         
   7  13  -4         11.60         12.40         4.48 o                         
   8  13  -4          2.27          0.78         4.10 o                         
   9  13  -4          0.92          6.21         4.82 o                         
  10  13  -4          6.00         -6.05         7.20 o                         
  11  13  -4          8.84          7.01         6.05 o                         
  12  13  -4          0.16          6.29         8.50 o                         
   0  14  -4         94.98        125.83        12.41 o                         
   1  14  -4         71.18         76.68         6.41 o                         
   2  14  -4        149.27        156.96         8.37 o                         
   3  14  -4         45.42         54.82         6.07 o                         
   4  14  -4        355.16        367.65        13.39 o                         
   5  14  -4        129.74        149.09         9.76 o                         
   6  14  -4       1038.36       1006.39        67.71 o                         
   7  14  -4         50.23         60.04         8.10 o                         
   8  14  -4        246.48        274.74        14.26 o                         
   9  14  -4        146.44        145.27        14.59 o                         
  10  14  -4       1047.51       1031.52        28.75 o                         
  11  14  -4         24.20         11.13        13.35 o                         
   0  15  -4         19.87         11.79         6.58 o                         
   1  15  -4         14.90          7.07         4.51 o                         
   2  15  -4          1.46          1.92         5.73 o                         
   3  15  -4          2.15         -0.28         3.40 o                         
   4  15  -4          1.36          2.71         4.27 o                         
   5  15  -4          1.21          3.08         4.86 o                         
   6  15  -4          5.60         -6.19         6.19 o                         
   7  15  -4          3.48         17.47         9.34 o                         
   8  15  -4          2.85          2.01         6.95 o                         
   9  15  -4         14.92          7.15         6.41 o                         
  10  15  -4         12.27         -1.43         7.88 o                         
   0  16  -4        968.70       1066.57        42.05 o                         
   1  16  -4        244.15        228.98        13.49 o                         
   2  16  -4        414.97        416.49        16.75 o                         
   3  16  -4        257.73        248.80        14.09 o                         
   4  16  -4        687.19        706.70        18.82 o                         
   5  16  -4        185.42        183.97        10.20 o                         
   6  16  -4        715.34        698.36        21.76 o                         
   7  16  -4        428.32        410.12        17.71 o                         
   8  16  -4         77.23         86.47        10.07 o                         
   9  16  -4        400.03        414.51        20.70 o                         
  10  16  -4        395.62        397.59        27.69 o                         
   0  17  -4          0.84         -7.01         7.01 o                         
   1  17  -4          2.85          1.47         6.06 o                         
   2  17  -4          1.66         -3.06         4.93 o                         
   3  17  -4          7.26          9.89         4.46 o                         
   4  17  -4          0.45         -3.52         3.95 o                         
   5  17  -4          7.00          3.23         4.60 o                         
   6  17  -4         10.27          6.43         5.30 o                         
   7  17  -4         12.48          8.35         6.78 o                         
   8  17  -4          0.49          6.85         8.47 o                         
   0  18  -4       2909.72       2852.65        72.88 o                         
   1  18  -4        122.13        124.35        11.10 o                         
   2  18  -4         89.48        110.90        11.70 o                         
   3  18  -4          3.58          9.80         6.16 o                         
   4  18  -4       1025.02        992.07        29.23 o                         
   5  18  -4         24.07         20.97         9.12 o                         
   6  18  -4        241.74        253.95        13.23 o                         
   7  18  -4         30.91         42.20        10.10 o                         
   0  19  -4         23.61         10.04         8.81 o                         
   1  19  -4         23.89         24.60         7.16 o                         
   2  19  -4          0.39          1.68         7.82 o                         
   3  19  -4          0.35          1.86         6.04 o                         
   4  19  -4          0.33         -0.04         6.38 o                         
   5  19  -4          3.88         -7.77         7.77 o                         
   6  19  -4          0.36          4.30         7.52 o                         
   0  20  -4        600.44        609.08        53.39 o                         
   1  20  -4         72.02         68.55        10.27 o                         
   2  20  -4         15.82         25.55        13.51 o                         
   3  20  -4         72.15         61.76        12.15 o                         
   4  20  -4        209.70        207.56        24.58 o                         
   4   0  -3       1422.56       1270.04        17.13 o                         
   6   0  -3       7483.15       7680.40        71.62 o                         
   8   0  -3       2743.12       2706.82        57.27 o                         
  10   0  -3         27.39         40.22         7.68 o                         
  12   0  -3        692.14        655.08        24.85 o                         
  14   0  -3        158.15        195.62        19.53 o                         
   1   1  -3         60.85         48.78         2.26 o                         
   2   1  -3        800.20        722.86        14.50 o                         
   3   1  -3          4.28          2.78         0.82 o                         
   4   1  -3         92.47         96.84         3.05 o                         
   5   1  -3          6.05          5.62         1.27 o                         
   6   1  -3        680.64        710.87        17.59 o                         
   7   1  -3         16.72         17.09         2.48 o                         
   8   1  -3        214.33        206.02         9.60 o                         
   9   1  -3          1.53          5.79         3.61 o                         
  10   1  -3          5.49         15.10         4.30 o                         
  11   1  -3          0.55          1.74         4.02 o                         
  12   1  -3         96.33         87.50         8.19 o                         
  13   1  -3          0.04         -2.18         5.17 o                         
  14   1  -3         19.53         24.95         7.95 o                         
  15   1  -3          1.83          7.39         7.67 o                         
   1   2  -3         91.47         81.89         1.97 o                         
   2   2  -3       3003.57       2638.94        19.86 o                         
   3   2  -3       5914.83       5843.27        49.77 o                         
   4   2  -3       4029.00       4070.01        26.23 o                         
   5   2  -3         69.41         62.52         2.44 o                         
   6   2  -3       2486.28       2584.15        22.54 o                         
   7   2  -3       4187.19       4103.10        35.06 o                         
   8   2  -3       3984.60       4027.63        38.63 o                         
   9   2  -3        134.19        147.52         7.04 o                         
  10   2  -3        232.40        260.02         9.60 o                         
  11   2  -3        327.80        331.43        12.05 o                         
  12   2  -3        559.36        534.71        17.32 o                         
  13   2  -3          9.13         12.25         5.96 o                         
  14   2  -3        107.80        123.37        12.68 o                         
  15   2  -3         10.22          1.78         9.32 o                         
   1   3  -3          0.46          0.63         0.61 o                         
   2   3  -3         89.13         99.22         4.16 o                         
   3   3  -3          9.64         12.47         1.39 o                         
   4   3  -3         58.71         67.47         2.62 o                         
   5   3  -3          7.53          6.83         1.32 o                         
   6   3  -3         29.93         39.36         3.02 o                         
   7   3  -3          1.23          1.16         2.03 o                         
   8   3  -3          2.49          7.84         2.48 o                         
   9   3  -3          6.19         -0.14         2.78 o                         
  10   3  -3         20.52         28.14         5.19 o                         
  11   3  -3          0.76         -0.97         4.19 o                         
  12   3  -3          5.99         12.05         6.32 o                         
  13   3  -3          1.84          1.63         4.95 o                         
  14   3  -3          0.28         14.68         5.53 o                         
  15   3  -3          0.22          7.41         6.83 o                         
   1   4  -3       1217.44       1187.30        12.96 o                         
   2   4  -3        786.82        695.02         8.63 o                         
   3   4  -3        454.37        452.78         6.14 o                         
   4   4  -3        283.62        286.74         4.11 o                         
   5   4  -3        197.38        186.34         3.65 o                         
   6   4  -3       1904.88       1833.03        17.94 o                         
   7   4  -3         70.82         65.08         3.51 o                         
   8   4  -3       3002.25       2869.64        27.41 o                         
   9   4  -3         47.82         57.68         4.98 o                         
  10   4  -3         60.65         76.75         6.62 o                         
  11   4  -3         19.46         18.95         4.15 o                         
  12   4  -3       2070.27       2047.53        33.38 o                         
  13   4  -3         31.69         42.55         6.43 o                         
  14   4  -3        326.07        304.64        13.26 o                         
  15   4  -3         13.12         20.91        13.08 o                         
   1   5  -3          3.41          2.35         0.81 o                         
   2   5  -3         39.70         41.72         2.09 o                         
   3   5  -3         27.39         25.62         1.86 o                         
   4   5  -3          0.98          1.85         1.14 o                         
   5   5  -3         26.90         26.03         2.91 o                         
   6   5  -3         41.87         42.70         2.66 o                         
   7   5  -3          5.18          2.02         1.66 o                         
   8   5  -3        101.84        105.92         6.09 o                         
   9   5  -3          0.94         -0.16         3.37 o                         
  10   5  -3         35.23         31.46         3.81 o                         
  11   5  -3          4.20          4.49         3.71 o                         
  12   5  -3          8.88         -0.54         4.80 o                         
  13   5  -3          1.68         -3.92         4.60 o                         
  14   5  -3         21.19         21.23         6.20 o                         
  15   5  -3         11.81         -2.93        10.60 o                         
   1   6  -3       1611.83       1669.06        16.96 o                         
   2   6  -3        519.43        697.62         8.27 o                         
   3   6  -3          0.56          4.26         2.24 o                         
   4   6  -3       1112.84       1059.58        11.70 o                         
   5   6  -3        357.62        355.57         7.33 o                         
   6   6  -3        465.85        526.81         7.56 o                         
   7   6  -3        389.68        378.50         9.69 o                         
   8   6  -3       2996.53       2962.40        25.86 o                         
   9   6  -3        463.63        439.75        11.92 o                         
  10   6  -3        100.90        102.71         5.13 o                         
  11   6  -3         41.74         43.23         5.81 o                         
  12   6  -3        767.38        755.68        16.43 o                         
  13   6  -3         35.36         20.62         5.66 o                         
  14   6  -3        332.45        336.51        13.49 o                         
  15   6  -3         23.59         39.50        10.79 o                         
   1   7  -3          0.24          1.27         0.98 o                         
   2   7  -3          0.20         -0.50         1.04 o                         
   3   7  -3         39.21         38.77         2.63 o                         
   4   7  -3          1.53          0.90         1.24 o                         
   5   7  -3          0.33          1.90         1.58 o                         
   6   7  -3         94.06        108.18         5.31 o                         
   7   7  -3         48.21         51.03         3.64 o                         
   8   7  -3        100.65        110.58         7.23 o                         
   9   7  -3          2.82          1.21         2.02 o                         
  10   7  -3          4.89          5.64         2.67 o                         
  11   7  -3          1.51         -3.77         3.77 o                         
  12   7  -3         17.29         19.38         5.32 o                         
  13   7  -3          0.15          6.25         5.14 o                         
  14   7  -3         27.76         44.32        13.70 o                         
   1   8  -3        711.83        730.37        13.51 o                         
   2   8  -3      20530.27      20866.87       372.56 o                         
   3   8  -3       2342.54       2508.53        24.31 o                         
   4   8  -3       1762.83       1648.87        18.89 o                         
   5   8  -3         33.17         30.44         2.82 o                         
   6   8  -3       4437.48       4461.77        42.07 o                         
   7   8  -3        720.22        726.32        18.57 o                         
   8   8  -3       1543.24       1522.12        21.15 o                         
   9   8  -3         92.23         85.25         4.09 o                         
  10   8  -3         72.36         78.64         4.75 o                         
  11   8  -3         36.46         30.86         4.37 o                         
  12   8  -3        351.84        304.88        15.56 o                         
  13   8  -3         18.17         22.99         8.82 o                         
  14   8  -3         68.50         52.36         8.81 o                         
   1   9  -3          5.98          6.50         2.57 o                         
   2   9  -3          9.47          7.35         1.69 o                         
   3   9  -3         52.46         51.18         3.50 o                         
   4   9  -3         35.57         28.68         2.48 o                         
   5   9  -3          2.51          2.10         1.73 o                         
   6   9  -3          8.89          9.28         3.04 o                         
   7   9  -3         81.37         96.08         6.96 o                         
   8   9  -3          0.25         -0.03         2.85 o                         
   9   9  -3          1.08          0.77         2.97 o                         
  10   9  -3          0.01         -0.43         4.65 o                         
  11   9  -3          7.72          2.26         3.59 o                         
  12   9  -3          0.84          6.19         4.73 o                         
  13   9  -3         26.97         25.90         6.10 o                         
  14   9  -3          0.19          9.14        16.95 o                         
   1  10  -3         30.50         36.10         4.21 o                         
   2  10  -3       1771.99       1697.32        20.28 o                         
   3  10  -3       1554.33       1508.72        31.30 o                         
   4  10  -3       1940.86       1841.35        20.60 o                         
   5  10  -3        150.70        134.17         5.24 o                         
   6  10  -3        567.67        548.54        10.41 o                         
   7  10  -3       1056.07       1071.27        16.29 o                         
   8  10  -3       1689.84       1696.24        22.86 o                         
   9  10  -3         15.21         21.99         3.89 o                         
  10  10  -3         17.11         19.28         4.32 o                         
  11  10  -3         61.13         72.72         6.33 o                         
  12  10  -3        328.83        311.18        23.93 o                         
  13  10  -3        123.58        133.10        11.61 o                         
   1  11  -3          0.22         -1.88         2.29 o                         
   2  11  -3          1.97          4.39         2.58 o                         
   3  11  -3         49.17         48.75         3.77 o                         
   4  11  -3          0.25         -0.72         1.47 o                         
   5  11  -3         52.29         56.80         7.13 o                         
   6  11  -3         33.47         29.46         3.31 o                         
   7  11  -3         14.54         10.24         2.97 o                         
   8  11  -3         21.34         20.92         3.59 o                         
   9  11  -3         15.72         15.88         4.77 o                         
  10  11  -3          1.45          5.92         4.74 o                         
  11  11  -3          5.39         10.89         4.30 o                         
  12  11  -3          0.25          1.43         5.48 o                         
  13  11  -3          7.41         -5.70        20.77 o                         
   1  12  -3        218.73        214.18         8.43 o                         
   2  12  -3       2402.41       2324.11        36.31 o                         
   3  12  -3         19.14         20.80         3.11 o                         
   4  12  -3         74.41         88.55         5.25 o                         
   5  12  -3        206.20        183.96         6.36 o                         
   6  12  -3       1580.85       1551.96        24.44 o                         
   7  12  -3        311.13        320.93         8.53 o                         
   8  12  -3        674.10        706.66        15.42 o                         
   9  12  -3        190.60        182.58         8.40 o                         
  10  12  -3        144.79        133.04         9.41 o                         
  11  12  -3         86.06         91.29        10.11 o                         
  12  12  -3        657.07        613.47        36.12 o                         
  13  12  -3         62.89         71.59        10.62 o                         
   1  13  -3         12.08         12.39         3.16 o                         
   2  13  -3          2.00         -1.72         2.67 o                         
   3  13  -3         55.46         44.73         5.96 o                         
   4  13  -3          6.59          2.56         2.94 o                         
   5  13  -3         14.93         13.45         3.65 o                         
   6  13  -3          4.97          5.80         3.81 o                         
   7  13  -3         81.55         95.13         5.77 o                         
   8  13  -3          2.13         -3.35         3.35 o                         
   9  13  -3          4.82          2.93         4.27 o                         
  10  13  -3          1.53         -0.19         4.85 o                         
  11  13  -3         11.39         18.61         6.16 o                         
  12  13  -3          0.71         -8.31         8.31 o                         
   1  14  -3         57.39         62.56         7.55 o                         
   2  14  -3        131.71        129.58         7.48 o                         
   3  14  -3         14.75         16.62         4.39 o                         
   4  14  -3        339.31        310.77         8.60 o                         
   5  14  -3         94.45        102.07         6.65 o                         
   6  14  -3         28.77         35.14         4.97 o                         
   7  14  -3         49.57         52.13         7.00 o                         
   8  14  -3        795.65        723.39        40.22 o                         
   9  14  -3        279.26        262.66        27.71 o                         
  10  14  -3         67.42         78.92         9.79 o                         
  11  14  -3         88.77         76.07        13.03 o                         
   1  15  -3          0.13         -0.03         3.93 o                         
   2  15  -3         10.20          8.94         3.90 o                         
   3  15  -3         45.91         43.74         5.42 o                         
   4  15  -3         10.73         14.08         5.12 o                         
   5  15  -3          0.99         -4.56         5.64 o                         
   6  15  -3         15.82         14.09         4.14 o                         
   7  15  -3         28.06         30.28         6.21 o                         
   8  15  -3         17.56         12.09         8.35 o                         
   9  15  -3          8.18         17.75         7.98 o                         
  10  15  -3          1.03          3.46         6.11 o                         
  11  15  -3          2.83        -10.64        10.64 o                         
   1  16  -3          9.29          9.72         5.21 o                         
   2  16  -3       2223.48       2230.14        40.89 o                         
   3  16  -3        254.00        267.77        12.44 o                         
   4  16  -3        680.67        728.05        19.05 o                         
   5  16  -3         63.16         68.82         8.17 o                         
   6  16  -3        938.99        951.19        24.88 o                         
   7  16  -3        280.39        284.91        14.67 o                         
   8  16  -3        970.35        970.60        26.47 o                         
   9  16  -3        115.44        121.78        11.55 o                         
  10  16  -3         70.57         54.24        11.92 o                         
   1  17  -3          1.93          4.26         4.60 o                         
   2  17  -3         19.50         11.44         7.72 o                         
   3  17  -3         19.77         11.91         4.55 o                         
   4  17  -3          1.78         -3.04         5.06 o                         
   5  17  -3         21.35         14.57         5.01 o                         
   6  17  -3         28.85         18.96         6.37 o                         
   7  17  -3          5.48         17.28         6.70 o                         
   8  17  -3         36.73         28.32        10.00 o                         
   9  17  -3         32.05         29.10        10.06 o                         
   1  18  -3         72.95         82.95        11.45 o                         
   2  18  -3       1640.85       1709.62        36.77 o                         
   3  18  -3          1.60         -5.19         5.19 o                         
   4  18  -3        207.48        205.42        13.98 o                         
   5  18  -3        118.33        154.91        12.96 o                         
   6  18  -3        162.60        184.08        14.60 o                         
   7  18  -3         59.47         73.91        14.74 o                         
   8  18  -3        161.16        157.26        20.53 o                         
   1  19  -3          0.95          3.07         6.31 o                         
   2  19  -3         13.48         16.63         7.38 o                         
   3  19  -3          4.56         -4.98         5.90 o                         
   4  19  -3          2.15         -2.45         6.03 o                         
   5  19  -3          0.08          5.05         6.27 o                         
   6  19  -3          1.29          2.95        11.67 o                         
   1  20  -3         19.60         23.56         7.70 o                         
   2  20  -3        312.14        323.51        17.41 o                         
   3  20  -3         47.91         38.32        11.15 o                         
   4  20  -3        211.93        243.91        18.69 o                         
   4   0  -2        683.44        541.18         9.18 o                         
   6   0  -2       6840.73       6692.61        68.99 o                         
   8   0  -2       3589.20       3431.63        59.54 o                         
  10   0  -2       1864.21       1828.33        40.27 o                         
  12   0  -2         40.69         35.56         8.12 o                         
  14   0  -2         40.22         35.15         9.83 o                         
   0   1  -2        130.86         93.42         6.44 o                         
   1   1  -2          9.43          8.90         0.62 o                         
   2   1  -2        124.95        110.58         4.37 o                         
   3   1  -2         10.19          9.49         1.41 o                         
   4   1  -2          2.63          7.09         1.15 o                         
   5   1  -2          3.71          0.42         1.02 o                         
   6   1  -2        168.13        189.23         4.48 o                         
   7   1  -2          0.78         -1.89         1.89 o                         
   8   1  -2         16.33         12.71         4.10 o                         
   9   1  -2          3.00         -0.15         3.24 o                         
  10   1  -2         16.66         14.85         4.51 o                         
  11   1  -2          0.02         -3.22         3.50 o                         
  12   1  -2         14.10         17.51         4.99 o                         
  13   1  -2          0.23         -0.73         5.00 o                         
  14   1  -2          4.31         -4.49         5.31 o                         
  15   1  -2          0.41          6.71         6.62 o                         
   1   2  -2        503.17        486.49         6.44 o                         
   2   2  -2        408.14        441.80         4.52 o                         
   3   2  -2        503.02        473.92         5.53 o                         
   4   2  -2        258.04        244.77         4.10 o                         
   5   2  -2       4112.18       4144.85        30.92 o                         
   6   2  -2        414.36        445.62         7.92 o                         
   7   2  -2         47.92         67.86         3.98 o                         
   8   2  -2        399.10        372.61         9.31 o                         
   9   2  -2        614.30        601.57        14.51 o                         
  10   2  -2       4938.35       4774.88        54.46 o                         
  11   2  -2         44.40         48.33         6.55 o                         
  12   2  -2        129.30        130.48         8.80 o                         
  13   2  -2          7.35         20.55         6.35 o                         
  14   2  -2        477.34        500.99        15.77 o                         
  15   2  -2         12.78         14.12         6.60 o                         
   0   3  -2         52.19         48.99         2.68 o                         
   1   3  -2         21.20         15.73         1.17 o                         
   2   3  -2         83.24         70.12         2.76 o                         
   3   3  -2          3.31          2.66         0.66 o                         
   4   3  -2         24.72         33.42         1.90 o                         
   5   3  -2          0.23          0.31         1.02 o                         
   6   3  -2         46.94         56.28         7.53 o                         
   7   3  -2          8.63          8.85         2.11 o                         
   8   3  -2         33.31         34.44         3.54 o                         
   9   3  -2          5.58          4.40         3.10 o                         
  10   3  -2         55.64         50.40         6.06 o                         
  11   3  -2         14.51         16.29         4.94 o                         
  12   3  -2         12.61         15.97         5.17 o                         
  13   3  -2          0.09          0.13         4.15 o                         
  14   3  -2          7.18         11.88         6.56 o                         
  15   3  -2          0.44         -5.49         5.49 o                         
   0   4  -2      19663.25      19453.86       455.38 o                         
   1   4  -2        224.07        234.62         3.77 o                         
   2   4  -2        952.84       1020.60         8.79 o                         
   3   4  -2        768.94        761.04         6.39 o                         
   4   4  -2       1432.45       1535.90        11.92 o                         
   5   4  -2       1332.01       1320.52        13.29 o                         
   6   4  -2        319.63        359.46         6.11 o                         
   7   4  -2        366.47        381.01         6.85 o                         
   8   4  -2        668.12        662.48        10.54 o                         
   9   4  -2        470.45        434.91         9.18 o                         
  10   4  -2       4453.62       4414.27        44.29 o                         
  11   4  -2         37.40         40.87         6.35 o                         
  12   4  -2        109.96        105.12         8.92 o                         
  13   4  -2         24.02         27.99         5.88 o                         
  14   4  -2        181.29        183.73        12.71 o                         
  15   4  -2         16.20          7.42         6.24 o                         
   0   5  -2        201.27        199.20         5.75 o                         
   1   5  -2        102.36        103.32         3.81 o                         
   2   5  -2         15.17         18.19         1.23 o                         
   3   5  -2          6.31          5.22         0.99 o                         
   4   5  -2         30.52         32.71         2.15 o                         
   5   5  -2         52.18         55.94         2.94 o                         
   6   5  -2        187.07        215.70         7.54 o                         
   7   5  -2          5.50          8.14         2.12 o                         
   8   5  -2         29.15         29.42         3.04 o                         
   9   5  -2          0.16          3.22         2.42 o                         
  10   5  -2         16.78         19.47         3.96 o                         
  11   5  -2          1.16         -0.26         3.95 o                         
  12   5  -2         28.97         22.12         5.64 o                         
  13   5  -2          2.85         -1.17         4.65 o                         
  14   5  -2         13.62          6.49         6.30 o                         
  15   5  -2          4.77          0.30         7.32 o                         
   0   6  -2       2674.90       2389.46        30.17 o                         
   1   6  -2       1824.24       1831.90        20.07 o                         
   2   6  -2       3708.16       3877.06        27.76 o                         
   3   6  -2         50.34         47.72         2.16 o                         
   4   6  -2         18.67         17.64         1.59 o                         
   5   6  -2       2764.75       2704.42        21.04 o                         
   6   6  -2       2162.91       2109.05        18.81 o                         
   7   6  -2        236.64        248.02         5.53 o                         
   8   6  -2       1801.43       1723.05        18.07 o                         
   9   6  -2        896.22        861.94        13.24 o                         
  10   6  -2       3653.69       3563.48        40.41 o                         
  11   6  -2        340.98        337.77        14.17 o                         
  12   6  -2        129.49        134.76         8.98 o                         
  13   6  -2         33.26         31.76         8.12 o                         
  14   6  -2       1132.67       1078.66        23.97 o                         
  15   6  -2         25.21         13.65         8.46 o                         
   0   7  -2        196.86        197.39        11.43 o                         
   1   7  -2         13.24         15.10         1.85 o                         
   2   7  -2         86.42        101.25         3.45 o                         
   3   7  -2          1.59          1.34         1.00 o                         
   4   7  -2          0.74          1.15         1.14 o                         
   5   7  -2         41.80         37.54         3.93 o                         
   6   7  -2         16.47         17.90         1.98 o                         
   7   7  -2         26.94         26.54         3.24 o                         
   8   7  -2         33.23         30.49         3.12 o                         
   9   7  -2         15.97         15.12         2.98 o                         
  10   7  -2         26.83         33.59         3.96 o                         
  11   7  -2         23.03         19.23         4.11 o                         
  12   7  -2         14.96         13.68         6.17 o                         
  13   7  -2          1.88         -3.84         4.56 o                         
  14   7  -2          7.87          1.20         5.67 o                         
  15   7  -2          5.82         -4.84         6.55 o                         
   0   8  -2      20979.20      20355.96       443.88 o                         
   1   8  -2        955.31        998.84        16.59 o                         
   2   8  -2       1269.56       1186.03        12.40 o                         
   3   8  -2        525.39        561.03         9.50 o                         
   4   8  -2       1330.66       1229.49        19.91 o                         
   5   8  -2        127.35        137.36         3.64 o                         
   6   8  -2       1415.47       1377.51        16.10 o                         
   7   8  -2         93.13        105.18         3.74 o                         
   8   8  -2         82.08         72.97         3.79 o                         
   9   8  -2         40.85         50.41         3.93 o                         
  10   8  -2       1433.80       1337.09        23.77 o                         
  11   8  -2        311.73        306.11        10.84 o                         
  12   8  -2        168.32        162.90         8.49 o                         
  13   8  -2         48.10         51.13         6.68 o                         
  14   8  -2         46.83         42.95         7.96 o                         
   0   9  -2          3.54         -0.42         3.01 o                         
   1   9  -2        188.15        205.95         7.68 o                         
   2   9  -2          3.73          4.60         1.71 o                         
   3   9  -2          0.61          2.49         1.10 o                         
   4   9  -2        100.15        111.58         4.97 o                         
   5   9  -2         25.11         20.89         3.06 o                         
   6   9  -2         25.19         27.65         3.30 o                         
   7   9  -2         23.89         31.07         3.65 o                         
   8   9  -2         14.02         13.38         2.54 o                         
   9   9  -2          4.05          2.00         2.54 o                         
  10   9  -2          1.30          3.00         3.05 o                         
  11   9  -2          4.86          9.38         3.79 o                         
  12   9  -2         12.55          6.57         4.02 o                         
  13   9  -2          0.35         -0.56         5.49 o                         
  14   9  -2          0.28          3.52         7.48 o                         
   1  10  -2       2982.00       3108.46        36.32 o                         
   2  10  -2        290.25        270.98         6.69 o                         
   3  10  -2         33.51         35.04         1.97 o                         
   4  10  -2       5411.80       5284.11        42.69 o                         
   5  10  -2        358.99        352.20         7.83 o                         
   6  10  -2        295.47        300.69         7.82 o                         
   7  10  -2        444.52        465.60        10.47 o                         
   8  10  -2       1034.62       1030.31        17.05 o                         
   9  10  -2        564.05        536.79        25.51 o                         
  10  10  -2        690.84        699.82        15.98 o                         
  11  10  -2         30.90         21.29         4.79 o                         
  12  10  -2         13.99         14.92         4.79 o                         
  13  10  -2         23.09         28.32         6.53 o                         
  14  10  -2         48.57         77.30        12.85 o                         
   0  11  -2        134.02        149.74        12.08 o                         
   1  11  -2          0.96          2.99         2.30 o                         
   2  11  -2          0.85          1.70         2.53 o                         
   3  11  -2          1.83         -0.32         1.94 o                         
   4  11  -2         28.71         25.55         2.31 o                         
   5  11  -2         11.53         11.83         2.49 o                         
   6  11  -2         21.40         17.74         3.18 o                         
   7  11  -2          5.69         12.13         4.36 o                         
   8  11  -2         43.52         40.32         5.84 o                         
   9  11  -2         11.17          3.51         3.11 o                         
  10  11  -2          0.82          0.49         4.87 o                         
  11  11  -2         13.43         15.91         5.85 o                         
  12  11  -2          1.84          3.00         6.76 o                         
  13  11  -2          0.63          8.27         8.50 o                         
   0  12  -2       1362.97       1306.23        50.88 o                         
   1  12  -2        563.66        584.25        11.94 o                         
   2  12  -2       1074.56       1060.23        18.38 o                         
   3  12  -2         44.38         45.45         3.84 o                         
   4  12  -2        526.05        524.97        10.12 o                         
   5  12  -2       1667.82       1598.25        17.45 o                         
   6  12  -2       1730.44       1730.43        21.44 o                         
   7  12  -2         73.77         80.43         5.30 o                         
   8  12  -2        119.42        120.69         6.52 o                         
   9  12  -2         52.88         54.00         5.20 o                         
  10  12  -2       1528.46       1563.78        23.91 o                         
  11  12  -2         29.47         20.40         8.42 o                         
  12  12  -2        177.16        183.11        11.76 o                         
  13  12  -2          7.13         -5.28         7.50 o                         
   0  13  -2         46.87         38.70         7.81 o                         
   1  13  -2         47.37         52.76         4.48 o                         
   2  13  -2          4.82          2.65         2.70 o                         
   3  13  -2          1.98          3.79         2.90 o                         
   4  13  -2         86.67         88.99         8.03 o                         
   5  13  -2         20.07         23.11         7.40 o                         
   6  13  -2          0.22          2.79         2.25 o                         
   7  13  -2          5.61          1.88         2.91 o                         
   8  13  -2         15.22         12.49         3.70 o                         
   9  13  -2          3.37          4.04         3.81 o                         
  10  13  -2          9.46          3.58         4.47 o                         
  11  13  -2          0.67          3.41         5.01 o                         
  12  13  -2          4.62          0.23        15.25 o                         
   0  14  -2       1722.52       1753.87        45.20 o                         
   1  14  -2        555.20        558.04        16.93 o                         
   2  14  -2        179.82        185.29         7.43 o                         
   3  14  -2         85.52         79.86         5.17 o                         
   4  14  -2       1527.56       1495.77        25.85 o                         
   5  14  -2        142.95        169.03         8.28 o                         
   6  14  -2        204.57        206.47         8.68 o                         
   7  14  -2         54.84         56.28         4.68 o                         
   8  14  -2        574.13        525.67        19.74 o                         
   9  14  -2         15.50         13.53         4.35 o                         
  10  14  -2        699.56        620.60        30.35 o                         
  11  14  -2        101.94        103.50        15.19 o                         
   0  15  -2         53.12         58.72        10.54 o                         
   1  15  -2          1.16          4.39         3.93 o                         
   2  15  -2          4.27          0.33         2.93 o                         
   3  15  -2          2.05          1.99         3.10 o                         
   4  15  -2         26.29         31.14         4.60 o                         
   5  15  -2          2.94          3.94         3.53 o                         
   6  15  -2          1.39         -2.95         5.10 o                         
   7  15  -2          3.14          2.22         4.98 o                         
   8  15  -2         16.12          7.89         5.77 o                         
   9  15  -2          7.47          4.41         5.89 o                         
  10  15  -2          3.05          5.44         7.67 o                         
  11  15  -2          7.93         13.77        10.99 o                         
   0  16  -2       1841.50       2009.00        52.45 o                         
   1  16  -2       1125.44       1117.10        26.48 o                         
   2  16  -2        172.38        168.21        10.67 o                         
   3  16  -2         47.91         55.74         6.21 o                         
   4  16  -2        739.38        767.44        18.85 o                         
   5  16  -2        368.56        357.63        12.64 o                         
   6  16  -2        482.95        438.83        37.17 o                         
   7  16  -2          8.84         -1.15         5.41 o                         
   8  16  -2          0.90         -5.50         5.50 o                         
   9  16  -2         56.47         53.04        16.13 o                         
  10  16  -2        368.75        346.65        24.55 o                         
   0  17  -2         32.62         36.27        12.60 o                         
   1  17  -2         28.85         21.89         7.88 o                         
   2  17  -2          4.13          1.23         5.38 o                         
   3  17  -2          0.39         -1.66         5.45 o                         
   4  17  -2         17.36         13.74         4.79 o                         
   5  17  -2          5.85          7.31         4.44 o                         
   6  17  -2          2.13          5.32         5.21 o                         
   7  17  -2          4.78         12.77         6.12 o                         
   8  17  -2          2.16          2.17         7.36 o                         
   9  17  -2          5.73         -4.84         9.83 o                         
   0  18  -2       1460.12       1466.18        64.69 o                         
   1  18  -2        153.78        180.37        20.60 o                         
   2  18  -2        391.28        436.39        17.84 o                         
   3  18  -2         46.57         47.95        10.25 o                         
   4  18  -2       1139.56       1177.17        38.97 o                         
   5  18  -2        149.47        174.60        13.49 o                         
   6  18  -2        958.57        966.67        31.60 o                         
   7  18  -2         37.50         35.51         9.63 o                         
   8  18  -2        304.78        322.27        39.52 o                         
   0  19  -2         10.87          1.71         9.97 o                         
   1  19  -2          0.07         -4.84         4.84 o                         
   2  19  -2          1.42         20.92         8.16 o                         
   3  19  -2          0.67          2.00         5.72 o                         
   4  19  -2         13.24          8.84         6.43 o                         
   5  19  -2          1.55          7.67         7.02 o                         
   6  19  -2          4.00          9.35         9.74 o                         
   0  20  -2        310.37        303.90        23.03 o                         
   1  20  -2          3.21         -6.76         8.43 o                         
   2  20  -2         59.69         62.71         9.81 o                         
   3  20  -2         70.28         53.80         9.23 o                         
   4  20  -2        359.24        374.44        21.76 o                         
   2   0  -1      13993.92      14811.69       244.04 o                         
   4   0  -1       4028.26       4373.69        37.78 o                         
   6   0  -1       3931.65       4261.52        47.09 o                         
   8   0  -1      12237.08      12013.59       154.98 o                         
  10   0  -1        181.72        200.48        13.32 o                         
  12   0  -1        821.87        805.66        27.88 o                         
  14   0  -1         35.18         62.91        11.76 o                         
  16   0  -1        162.86        166.22        15.61 o                         
   1   1  -1         16.59         12.58         0.63 o                         
   2   1  -1          8.58          7.18         0.73 o                         
   3   1  -1          7.19          5.51         0.94 o                         
   4   1  -1        612.77        592.89        16.44 o                         
   5   1  -1          3.63          3.98         1.18 o                         
   6   1  -1        636.96        638.03        15.09 o                         
   7   1  -1          1.12          3.62         2.11 o                         
   8   1  -1          7.59          8.40         3.68 o                         
   9   1  -1          1.86          3.97         4.54 o                         
  10   1  -1         29.74         40.56         5.80 o                         
  11   1  -1          1.41         -3.37         3.37 o                         
  12   1  -1          5.25          9.48         4.69 o                         
  13   1  -1          0.67          3.36         4.75 o                         
  14   1  -1          3.09          6.59         5.66 o                         
  15   1  -1          0.68          5.70         5.83 o                         
  16   1  -1          3.91         -7.31         7.31 o                         
   1   2  -1         26.74         21.61         0.84 o                         
   3   2  -1        798.60        800.13         8.47 o                         
   4   2  -1       4133.77       4501.79        31.10 o                         
   5   2  -1        193.22        191.61         4.01 o                         
   6   2  -1       2246.87       2233.95        19.34 o                         
   7   2  -1       5294.94       5140.35        42.26 o                         
   8   2  -1       4439.12       4206.96        50.92 o                         
   9   2  -1        471.82        488.77        13.10 o                         
  10   2  -1        476.18        497.92        14.11 o                         
  11   2  -1        113.27        109.49         7.80 o                         
  12   2  -1        358.59        340.78        12.91 o                         
  13   2  -1         57.48         72.10         8.14 o                         
  14   2  -1         16.29         10.15         5.48 o                         
  15   2  -1         35.58         37.96         6.76 o                         
   1   3  -1         18.22         15.83         1.02 o                         
   2   3  -1          5.67          5.33         0.70 o                         
   3   3  -1         45.60         42.97         1.72 o                         
   4   3  -1        178.04        183.88         3.37 o                         
   5   3  -1         11.43         10.57         1.45 o                         
   6   3  -1         16.25         14.48         2.26 o                         
   7   3  -1          2.43          2.66         1.97 o                         
   8   3  -1         84.69         87.53         6.66 o                         
   9   3  -1          2.07          0.41         3.45 o                         
  10   3  -1         43.46         56.00         8.12 o                         
  11   3  -1          0.30         -0.38         3.98 o                         
  12   3  -1          4.09         13.04         4.60 o                         
  13   3  -1          4.43         15.31         5.08 o                         
  14   3  -1         13.06         17.29         5.77 o                         
  15   3  -1          7.66         19.54         6.50 o                         
   1   4  -1        184.28        180.04         2.58 o                         
   2   4  -1       1290.75       1537.40        11.86 o                         
   3   4  -1       2344.74       2289.76        15.51 o                         
   4   4  -1       1928.91       2029.61        14.98 o                         
   5   4  -1         76.82         77.25         2.77 o                         
   6   4  -1       1374.37       1476.13        16.18 o                         
   7   4  -1       2114.66       2171.87        20.08 o                         
   8   4  -1       8721.33       8585.93        63.01 o                         
   9   4  -1        116.84        122.32         6.29 o                         
  10   4  -1        260.29        279.91         9.98 o                         
  11   4  -1         53.66         68.79         6.44 o                         
  12   4  -1       2325.90       2196.08        35.42 o                         
  13   4  -1        146.03        150.90         9.10 o                         
  14   4  -1        286.70        280.02        12.40 o                         
  15   4  -1         58.31         59.52         8.59 o                         
   1   5  -1         25.68         24.76         0.98 o                         
   2   5  -1          7.26          9.74         1.08 o                         
   3   5  -1          9.49         11.32         1.08 o                         
   4   5  -1         20.62         20.99         1.41 o                         
   5   5  -1          5.73          4.14         1.19 o                         
   6   5  -1         64.08         71.92         3.43 o                         
   7   5  -1         54.64         65.21         4.73 o                         
   8   5  -1        309.77        331.12        12.32 o                         
   9   5  -1         47.66         42.95         4.46 o                         
  10   5  -1         69.01         57.00         5.15 o                         
  11   5  -1          1.14         -3.38         4.87 o                         
  12   5  -1         45.21         37.84         8.26 o                         
  13   5  -1         17.51          7.79         5.87 o                         
  14   5  -1         67.98         68.06         9.67 o                         
  15   5  -1          6.61          4.07         6.53 o                         
   1   6  -1       2310.75       2326.74        15.70 o                         
   2   6  -1       8269.92       8257.99        87.51 o                         
   3   6  -1      11292.77      11204.68       118.14 o                         
   4   6  -1        431.13        494.40         6.44 o                         
   5   6  -1        258.46        273.85         4.93 o                         
   6   6  -1        416.75        406.38         7.22 o                         
   7   6  -1        203.84        223.17         5.36 o                         
   8   6  -1       5377.40       5280.70        42.22 o                         
   9   6  -1        103.52        104.58         5.62 o                         
  10   6  -1        276.08        259.99         8.47 o                         
  11   6  -1        248.62        241.50         9.03 o                         
  12   6  -1       1277.83       1206.18        23.89 o                         
  13   6  -1        106.96        101.58         8.56 o                         
  14   6  -1        390.73        359.37        18.71 o                         
  15   6  -1         42.64         29.01         9.23 o                         
   1   7  -1         43.98         55.09         1.82 o                         
   2   7  -1          1.82          2.01         0.91 o                         
   3   7  -1        138.29        152.50         6.28 o                         
   4   7  -1         27.19         32.18         2.16 o                         
   5   7  -1          1.21          1.41         1.39 o                         
   6   7  -1          0.49          3.89         1.67 o                         
   7   7  -1         22.28         13.61         2.20 o                         
   8   7  -1        167.85        187.90        10.00 o                         
   9   7  -1         36.93         31.52         3.65 o                         
  10   7  -1         64.64         59.68         6.88 o                         
  11   7  -1          1.61         -3.42         3.42 o                         
  12   7  -1         24.42         25.26         5.68 o                         
  13   7  -1          3.84          6.21         4.91 o                         
  14   7  -1         46.13         41.28         8.39 o                         
  15   7  -1          5.77          3.54         6.81 o                         
   1   8  -1        506.59        492.76         5.66 o                         
   2   8  -1      13187.64      12265.54       144.33 o                         
   3   8  -1       6956.29       6927.60        45.30 o                         
   4   8  -1        912.61        932.95         9.86 o                         
   5   8  -1        152.29        156.90         4.37 o                         
   6   8  -1        594.67        555.44         8.66 o                         
   7   8  -1        495.59        498.03         9.17 o                         
   8   8  -1       3090.14       3093.43        38.12 o                         
   9   8  -1        384.36        379.92         8.72 o                         
  10   8  -1        142.69        146.27         6.95 o                         
  11   8  -1        328.92        337.87        11.03 o                         
  12   8  -1        259.44        250.84        10.39 o                         
  13   8  -1        221.04        193.99        10.32 o                         
  14   8  -1         84.33         91.57        10.19 o                         
   1   9  -1         10.66          8.42         1.37 o                         
   2   9  -1         41.01         44.45         4.05 o                         
   3   9  -1         14.27         18.29         1.87 o                         
   4   9  -1         16.49         15.18         1.80 o                         
   5   9  -1         22.02         19.99         2.51 o                         
   6   9  -1         59.78         74.96         3.63 o                         
   7   9  -1         14.56         12.32         2.50 o                         
   8   9  -1          0.40         -1.43         2.37 o                         
   9   9  -1          5.55          2.27         3.26 o                         
  10   9  -1         14.73         12.16         3.83 o                         
  11   9  -1          1.83          3.96         3.64 o                         
  12   9  -1          1.54          3.37         4.40 o                         
  13   9  -1          1.31          0.94         5.45 o                         
  14   9  -1          3.60          2.72         8.20 o                         
   1  10  -1        155.78        156.25         4.30 o                         
   2  10  -1       7673.88       7831.51        63.67 o                         
   3  10  -1       1827.68       1862.24        16.82 o                         
   4  10  -1        668.88        649.61         9.70 o                         
   5  10  -1        193.95        197.82         5.82 o                         
   6  10  -1        858.70        870.69        11.35 o                         
   7  10  -1       3199.67       3084.40        28.26 o                         
   8  10  -1       1921.82       1896.45        20.73 o                         
   9  10  -1        227.39        232.87         7.69 o                         
  10  10  -1         20.21         27.57         4.81 o                         
  11  10  -1          3.22          5.95         4.05 o                         
  12  10  -1        494.92        485.63        18.36 o                         
  13  10  -1          4.70          5.47         6.13 o                         
  14  10  -1         36.94         37.28        11.30 o                         
   1  11  -1          3.78          4.21         1.48 o                         
   2  11  -1         93.35         96.15         5.92 o                         
   3  11  -1        119.45        122.39         5.64 o                         
   4  11  -1         13.36         12.34         1.82 o                         
   5  11  -1         59.05         51.64         3.48 o                         
   6  11  -1        164.18        178.13         9.40 o                         
   7  11  -1         46.44         42.33         3.74 o                         
   8  11  -1         41.64         36.67         3.71 o                         
   9  11  -1          1.86         -1.37         2.85 o                         
  10  11  -1          3.95          4.92         3.18 o                         
  11  11  -1          4.18          6.12         4.02 o                         
  12  11  -1         17.43         20.05         6.32 o                         
  13  11  -1          8.21         -0.41         6.33 o                         
   1  12  -1        336.68        319.58         7.63 o                         
   2  12  -1       1124.15       1149.80        16.46 o                         
   3  12  -1        362.87        351.32         7.28 o                         
   4  12  -1         71.94         79.02         3.37 o                         
   5  12  -1        196.39        191.77         5.96 o                         
   6  12  -1       1217.85       1225.42        16.26 o                         
   7  12  -1       3091.77       3083.31        33.81 o                         
   8  12  -1        874.85        882.34        15.86 o                         
   9  12  -1          2.93          2.46         3.67 o                         
  10  12  -1         88.65         87.41         7.71 o                         
  11  12  -1         12.71          8.66         5.06 o                         
  12  12  -1        526.78        520.86        22.15 o                         
  13  12  -1         95.84         73.59        10.05 o                         
   1  13  -1         11.03          7.80         3.49 o                         
   2  13  -1         82.14         87.97         6.76 o                         
   3  13  -1          1.44         -0.47         2.26 o                         
   4  13  -1          1.67          3.29         2.06 o                         
   5  13  -1         37.50         38.50         4.63 o                         
   6  13  -1         89.95         88.98         5.62 o                         
   7  13  -1          0.70         -0.26         2.68 o                         
   8  13  -1         24.26         22.63         4.29 o                         
   9  13  -1          1.01          9.04         3.67 o                         
  10  13  -1          5.67          3.07         6.23 o                         
  11  13  -1          3.96         -5.09         5.09 o                         
  12  13  -1         10.33         22.55        10.23 o                         
   1  14  -1         36.74         49.21         5.64 o                         
   2  14  -1        242.78        262.28         5.68 o                         
   3  14  -1       2425.85       2509.05        37.83 o                         
   4  14  -1        387.38        379.46         7.94 o                         
   5  14  -1         25.30         30.24         4.58 o                         
   6  14  -1        150.99        148.16         6.29 o                         
   7  14  -1          6.49          3.23         3.12 o                         
   8  14  -1       1406.12       1419.03        24.92 o                         
   9  14  -1         37.85         40.50         7.78 o                         
  10  14  -1         46.72         55.32         7.20 o                         
  11  14  -1        169.53        170.82        23.21 o                         
   1  15  -1          1.15          9.62         4.56 o                         
   2  15  -1         30.29         25.40         5.06 o                         
   3  15  -1         41.38         53.92         3.83 o                         
   4  15  -1          3.69          2.13         3.10 o                         
   5  15  -1          0.42          0.23         3.37 o                         
   6  15  -1          6.93          1.66         3.26 o                         
   7  15  -1          3.77         -3.33         3.33 o                         
   8  15  -1          2.42          4.87         3.98 o                         
   9  15  -1         24.26         23.81         5.98 o                         
  10  15  -1          7.12          4.05         7.61 o                         
  11  15  -1          2.20         -1.73         9.83 o                         
   1  16  -1        175.98        171.51        10.63 o                         
   2  16  -1       2399.06       2402.05        36.76 o                         
   3  16  -1        608.22        628.40        16.28 o                         
   4  16  -1        409.68        406.84        12.54 o                         
   5  16  -1          4.73          3.97         4.43 o                         
   6  16  -1        792.09        825.80        18.84 o                         
   7  16  -1        189.55        184.58        11.18 o                         
   8  16  -1        220.28        221.06        12.64 o                         
   9  16  -1        204.49        232.45        16.69 o                         
  10  16  -1         11.86          5.60        11.07 o                         
   1  17  -1          5.32         -1.55         4.87 o                         
   2  17  -1          5.94         -1.23         4.36 o                         
   3  17  -1          0.31          1.93         5.27 o                         
   4  17  -1          0.18         -1.34         3.53 o                         
   5  17  -1          5.52          3.01         4.43 o                         
   6  17  -1          0.15         -3.31         5.11 o                         
   7  17  -1         80.49         91.92        11.81 o                         
   8  17  -1          5.46         -2.65         7.10 o                         
   9  17  -1         25.91         14.14         9.26 o                         
   1  18  -1         34.88         50.14         8.33 o                         
   2  18  -1       1243.34       1289.65        30.24 o                         
   3  18  -1        345.38        337.64        15.63 o                         
   4  18  -1        826.39        850.61        26.07 o                         
   5  18  -1        100.81        112.48        12.60 o                         
   6  18  -1        393.25        405.48        24.84 o                         
   7  18  -1        234.20        268.36        34.95 o                         
   1  19  -1          1.03          3.73         6.24 o                         
   2  19  -1         12.05         24.21         9.60 o                         
   3  19  -1         17.27         18.59         6.75 o                         
   4  19  -1          2.00         16.23         6.90 o                         
   5  19  -1          1.26          1.26         6.93 o                         
   6  19  -1          0.02         -3.76        17.24 o                         
   1  20  -1         21.29         16.74         7.48 o                         
   2  20  -1        352.31        374.98        17.11 o                         
   3  20  -1         29.91         25.24         9.61 o                         
   4  20  -1         82.31         92.21        10.97 o                         
   1  21  -1          1.25         -2.44        12.75 o                         
   2   0   0       4574.44       4107.71       127.56 o                         
   4   0   0      23731.36      23951.52       410.44 o                         
   6   0   0       8147.84       8697.73       176.42 o                         
   8   0   0       3391.95       3234.21        54.24 o                         
  10   0   0       3969.18       3786.84        81.14 o                         
  12   0   0         27.63         53.94         9.79 o                         
  14   0   0        261.13        257.94        18.74 o                         
  16   0   0        134.54        139.86        16.69 o                         
   1   1   0          0.01         -0.02         0.26 o                         
   2   1   0          0.45          0.49         0.62 o                         
   3   1   0          0.18          0.13         0.77 o                         
   4   1   0          0.75          0.29         0.91 o                         
   5   1   0          0.12         -0.99         0.99 o                         
   6   1   0          5.86          4.37         1.75 o                         
   7   1   0          1.02          0.33         2.19 o                         
   8   1   0          1.15         -1.07         2.94 o                         
   9   1   0          0.01          0.74         3.25 o                         
  10   1   0          0.99          0.95         3.86 o                         
  11   1   0          0.03          3.33         3.85 o                         
  12   1   0          2.04         -2.99         4.04 o                         
  13   1   0          0.01          0.29         5.13 o                         
  14   1   0          0.90          0.33         4.70 o                         
  15   1   0          0.17          1.46         5.73 o                         
  16   1   0          0.62         -6.54         6.54 o                         
   1   2   0          0.01          1.16         0.39 o                         
   2   2   0      15260.25      15135.36       179.15 o                         
   3   2   0        297.27        265.80         4.32 o                         
   4   2   0      35511.88      38284.61       868.42 o                         
   5   2   0       5073.20       5092.29        37.50 o                         
   6   2   0       1733.78       1776.85        18.39 o                         
   7   2   0        233.59        248.69         8.03 o                         
   8   2   0        368.74        354.38        13.81 o                         
   9   2   0       1253.91       1213.38        21.41 o                         
  10   2   0      10689.94      10482.58       101.66 o                         
  11   2   0         15.33         17.21         4.97 o                         
  12   2   0        118.26        131.78         9.22 o                         
  13   2   0         17.49         22.23         5.85 o                         
  14   2   0        175.84        175.51        10.32 o                         
  15   2   0          4.19          5.50         6.14 o                         
  16   2   0        104.35        130.90        14.99 o                         
   0   3   0          0.73          1.03         0.60 o                         
   1   3   0          0.00          0.29         0.48 o                         
   2   3   0          0.36          0.01         0.52 o                         
   3   3   0          0.27          0.94         0.76 o                         
   4   3   0          1.20          1.10         0.97 o                         
   5   3   0          0.07          0.25         1.05 o                         
   6   3   0          1.71          0.05         1.34 o                         
   7   3   0          0.81          1.05         1.92 o                         
   8   3   0          1.59          2.36         4.56 o                         
   9   3   0          0.00         -1.24         3.28 o                         
  10   3   0          2.16          0.63         3.68 o                         
  11   3   0          0.25          1.18         3.47 o                         
  12   3   0          0.27         -2.01         3.92 o                         
  13   3   0          0.39          3.99         4.24 o                         
  14   3   0          2.20          3.23         5.02 o                         
  15   3   0          0.06         -3.49         5.10 o                         
   1   4   0        751.66        800.11         5.98 o                         
   2   4   0       1341.41       1278.50         9.03 o                         
   3   4   0        846.92        809.95         7.22 o                         
   4   4   0       1978.13       2016.81        16.34 o                         
   5   4   0       1110.88       1048.69        10.91 o                         
   6   4   0        636.52        769.22        10.53 o                         
   7   4   0        275.96        291.91         6.87 o                         
   8   4   0       3853.85       3727.78        36.64 o                         
   9   4   0        160.40        152.83         7.23 o                         
  10   4   0       7002.23       6725.93        65.55 o                         
  11   4   0          0.00          1.45         4.76 o                         
  12   4   0         72.47         91.56         7.59 o                         
  13   4   0          1.48          4.76         4.62 o                         
  14   4   0        630.50        612.64        17.29 o                         
  15   4   0         51.55         47.14         7.49 o                         
   0   5   0          3.05          4.15         1.01 o                         
   1   5   0          0.07          0.10         0.52 o                         
   2   5   0          0.59          0.49         0.64 o                         
   3   5   0          1.84          0.40         0.71 o                         
   4   5   0          1.05          0.09         0.98 o                         
   5   5   0          0.26          5.00         1.54 o                         
   6   5   0          0.15          0.22         1.42 o                         
   7   5   0          2.80          2.32         1.88 o                         
   8   5   0          5.83          1.76         2.63 o                         
   9   5   0          1.41          0.66         3.14 o                         
  10   5   0          6.40          9.89         3.74 o                         
  11   5   0          1.12         -1.96         3.67 o                         
  12   5   0          4.55          1.78         4.98 o                         
  13   5   0          4.66         -3.33         4.34 o                         
  14   5   0         15.63          3.78         4.87 o                         
  15   5   0          0.35          1.05         6.05 o                         
   1   6   0       8498.25       8733.18       114.82 o                         
   2   6   0        100.50        122.58         2.42 o                         
   3   6   0       1577.71       1574.88        12.62 o                         
   4   6   0       4471.56       4721.82        37.60 o                         
   5   6   0       1105.95       1108.94        11.58 o                         
   6   6   0        151.46        170.76         4.84 o                         
   7   6   0        127.73        126.44         4.90 o                         
   8   6   0         68.18         69.53         4.36 o                         
   9   6   0        157.52        153.93         6.72 o                         
  10   6   0       6152.32       6032.26        56.37 o                         
  11   6   0       1574.66       1535.20        24.94 o                         
  12   6   0         62.04         76.49         7.41 o                         
  13   6   0        267.20        269.54        12.14 o                         
  14   6   0         21.89         31.96         6.78 o                         
  15   6   0          3.96         -0.95         7.44 o                         
   0   7   0          3.53          5.93         1.02 o                         
   1   7   0          0.57          1.49         0.71 o                         
   2   7   0          0.63          1.33         0.80 o                         
   3   7   0          0.00         -0.35         0.97 o                         
   4   7   0          2.38          1.76         1.13 o                         
   5   7   0          0.16          1.13         1.25 o                         
   6   7   0          0.51         -0.14         1.43 o                         
   7   7   0          5.51          6.81         2.24 o                         
   8   7   0          2.84          1.01         2.19 o                         
   9   7   0          2.67          0.70         2.71 o                         
  10   7   0          3.10          0.19         3.25 o                         
  11   7   0          0.81         -0.38         3.67 o                         
  12   7   0          0.53         -4.00         4.00 o                         
  13   7   0          2.97          1.36         4.58 o                         
  14   7   0         10.73         10.52         5.31 o                         
  15   7   0          0.65         -3.41         6.54 o                         
   1   8   0       5075.65       5012.33        29.66 o                         
   2   8   0       2281.54       2327.36        17.89 o                         
   3   8   0       1152.43       1189.82        12.25 o                         
   4   8   0       2081.91       2095.08        19.05 o                         
   5   8   0        562.47        636.37         9.19 o                         
   6   8   0        929.48        889.29        14.59 o                         
   7   8   0        455.16        483.19         9.44 o                         
   8   8   0       1249.34       1214.53        20.04 o                         
   9   8   0          2.64          4.48         3.25 o                         
  10   8   0       2584.53       2548.23        30.85 o                         
  11   8   0         59.51         56.61         6.39 o                         
  12   8   0         15.91          5.45         4.78 o                         
  13   8   0         28.66         18.28         6.03 o                         
  14   8   0        154.27        127.26        10.90 o                         
   0   9   0          0.72          3.20         1.50 o                         
   1   9   0          0.37         -0.14         0.88 o                         
   2   9   0          0.15         -0.28         1.03 o                         
   3   9   0          0.75          1.74         1.25 o                         
   4   9   0          0.11         -0.33         1.19 o                         
   5   9   0          0.05         -1.12         1.45 o                         
   6   9   0          0.91         -1.73         1.95 o                         
   7   9   0          1.34         -1.44         2.09 o                         
   8   9   0          0.35          2.70         2.96 o                         
   9   9   0          2.03         -2.93         2.96 o                         
  10   9   0          1.05         -3.01         3.07 o                         
  11   9   0          0.35         -1.01         3.90 o                         
  12   9   0          0.17         -4.22         4.22 o                         
  13   9   0          1.73         -4.92         4.92 o                         
  14   9   0          1.75          4.21         7.58 o                         
   0  10   0       7844.27       7573.50        70.52 o                         
   1  10   0          9.68         13.21         1.30 o                         
   2  10   0       2415.07       2453.95        21.56 o                         
   3  10   0          2.77          1.47         1.30 o                         
   4  10   0        435.06        428.46         6.42 o                         
   5  10   0       3357.70       3194.55        38.08 o                         
   6  10   0       1161.25       1136.91        16.50 o                         
   7  10   0        163.52        166.38         6.35 o                         
   8  10   0        689.90        686.02        13.82 o                         
   9  10   0        392.06        362.64        10.64 o                         
  10  10   0        975.04        920.84        18.51 o                         
  11  10   0        291.06        280.19        11.29 o                         
  12  10   0         18.85         14.35         6.67 o                         
  13  10   0         22.16         25.26         5.80 o                         
  14  10   0         56.48         53.00         9.23 o                         
   0  11   0          0.14         36.02         6.39 o                         
   1  11   0          0.50         -0.38         1.19 o                         
   2  11   0          0.39          0.37         1.24 o                         
   3  11   0          0.26         -0.84         1.41 o                         
   4  11   0          0.60          0.21         1.49 o                         
   5  11   0          0.05          1.18         1.79 o                         
   6  11   0          0.89          2.14         2.23 o                         
   7  11   0          0.04         -1.38         2.72 o                         
   8  11   0          0.86          2.58         2.56 o                         
   9  11   0          0.00         -0.36         2.97 o                         
  10  11   0          0.04         -3.42         4.28 o                         
  11  11   0          0.10          7.81         4.54 o                         
  12  11   0          0.19          3.62         4.88 o                         
  13  11   0          0.25         -2.46         5.98 o                         
   0  12   0       4920.57       4959.45        52.09 o                         
   1  12   0       5344.84       5219.66        40.51 o                         
   2  12   0         23.95         27.26         2.78 o                         
   3  12   0        270.62        272.35         6.05 o                         
   4  12   0        438.45        415.80         7.58 o                         
   5  12   0         33.11         25.41         2.83 o                         
   6  12   0         39.29         50.71         4.65 o                         
   7  12   0        919.54        929.79        14.14 o                         
   8  12   0        104.14         96.32         5.44 o                         
   9  12   0        408.29        365.57         9.58 o                         
  10  12   0       1871.29       1839.94        23.81 o                         
  11  12   0          5.35          7.20         7.04 o                         
  12  12   0         32.79         43.99         8.29 o                         
  13  12   0          2.20          8.81         9.77 o                         
   0  13   0          0.57         11.49         4.89 o                         
   1  13   0          0.62         -1.30         1.32 o                         
   2  13   0          0.04         -0.62         1.88 o                         
   3  13   0          0.00         -1.61         1.61 o                         
   4  13   0          0.25          0.44         1.72 o                         
   5  13   0          0.01          2.35         2.06 o                         
   6  13   0          1.20          5.24         2.85 o                         
   7  13   0          0.00         -0.48         2.29 o                         
   8  13   0          1.17          3.37         3.81 o                         
   9  13   0          0.02         -1.18         3.24 o                         
  10  13   0          1.04         -2.89         3.84 o                         
  11  13   0          0.01          2.82         5.11 o                         
  12  13   0          0.83         10.02         8.15 o                         
   0  14   0        213.78        236.17         7.42 o                         
   1  14   0         15.29         25.22         2.69 o                         
   2  14   0         56.05         65.25         3.30 o                         
   3  14   0        330.54        336.60         8.18 o                         
   4  14   0        230.35        243.82         6.00 o                         
   5  14   0        186.25        180.83         5.93 o                         
   6  14   0        332.04        348.35         8.99 o                         
   7  14   0         45.59         52.87         4.96 o                         
   8  14   0        273.67        274.62        10.20 o                         
   9  14   0         20.12         23.42         4.33 o                         
  10  14   0        510.97        505.52        15.04 o                         
  11  14   0        500.12        482.65        19.17 o                         
  12  14   0         54.89         49.72        10.84 o                         
   0  15   0          3.51         12.70         5.08 o                         
   1  15   0          0.13          5.87         3.58 o                         
   2  15   0          0.72         -1.25         4.16 o                         
   3  15   0          0.32         -2.35         2.35 o                         
   4  15   0          0.85         -2.39         2.39 o                         
   5  15   0          1.29          6.35         2.48 o                         
   6  15   0          2.42          3.79         2.74 o                         
   7  15   0          0.13          0.49         3.30 o                         
   8  15   0          0.15         -3.21         3.21 o                         
   9  15   0          1.31         -1.06         5.23 o                         
  10  15   0          1.70         -1.55         6.00 o                         
  11  15   0          0.30         -8.54         8.54 o                         
   0  16   0        383.43        449.99        30.59 o                         
   1  16   0        313.30        339.35        18.13 o                         
   2  16   0        786.80        787.19        14.26 o                         
   3  16   0         15.86         18.30         5.35 o                         
   4  16   0        669.81        729.48        16.18 o                         
   5  16   0        420.47        470.46        14.76 o                         
   6  16   0       1824.20       1878.22        38.57 o                         
   7  16   0         71.97         82.66         8.59 o                         
   8  16   0        110.35         91.61        13.77 o                         
   9  16   0        281.81        294.50        18.19 o                         
  10  16   0        842.66        843.37        36.63 o                         
   0  17   0          0.00         13.32         6.77 o                         
   1  17   0          0.75          3.85         3.99 o                         
   2  17   0          0.58          4.30         4.79 o                         
   3  17   0          1.01         -3.34         4.66 o                         
   4  17   0          1.28          0.34         5.73 o                         
   5  17   0          0.47          4.17         4.51 o                         
   6  17   0          3.09         -4.72         4.72 o                         
   7  17   0          0.17         -3.83         5.49 o                         
   8  17   0          0.01          2.29         7.08 o                         
   9  17   0          2.42        -11.74        11.74 o                         
   1  18   0        465.96        482.00        24.95 o                         
   2  18   0         36.05         36.89         7.44 o                         
   3  18   0         48.77         47.58         7.53 o                         
   4  18   0       1886.29       1967.45        38.67 o                         
   5  18   0         96.78        100.45         9.92 o                         
   6  18   0         31.69         41.47        11.55 o                         
   7  18   0         15.35          0.81        10.81 o                         
   8  18   0         12.20         32.46        18.24 o                         
   0  19   0          1.91          2.65         9.33 o                         
   1  19   0          0.08          7.29         5.47 o                         
   2  19   0          0.01         -1.23         5.55 o                         
   3  19   0          0.06         -2.48         9.89 o                         
   4  19   0          0.18          7.87         5.87 o                         
   5  19   0          0.18         11.84        23.70 o                         
   6  19   0          0.53        -10.41        10.41 o                         
   0  20   0         92.08         87.06        16.14 o                         
   1  20   0        159.32        165.77        15.89 o                         
   2  20   0        114.04        110.34        11.53 o                         
   3  20   0          6.61          9.21         7.12 o                         
   4  20   0        404.30        407.03        23.00 o                         
   5  20   0         85.11        121.68        19.38 o                         
   0  21   0          0.04        -10.14        10.14 o                         
   1  21   0          0.46         -6.08         6.08 o                         
   2   0   1      13993.92      14761.03       350.08 o                         
   4   0   1       4028.26       4312.05        50.22 o                         
   6   0   1       3931.66       4285.96        90.59 o                         
   8   0   1      12237.08      12233.68       194.84 o                         
  10   0   1        181.72        215.10        13.64 o                         
  12   0   1        821.87        799.50        28.12 o                         
  14   0   1         35.18         63.08        11.56 o                         
  16   0   1        162.86        137.41        21.66 o                         
   1   1   1         16.59         11.20         0.57 o                         
   2   1   1          8.58          5.94         0.78 o                         
   3   1   1          7.19          4.57         1.05 o                         
   4   1   1        612.78        565.45        13.53 o                         
   5   1   1          3.63          3.84         1.44 o                         
   6   1   1        636.97        618.88        39.62 o                         
   7   1   1          1.12          2.77         3.64 o                         
   8   1   1          7.59          3.08         4.10 o                         
   9   1   1          1.86          5.13         4.66 o                         
  10   1   1         29.75         34.11         5.48 o                         
  11   1   1          1.41          7.54         5.93 o                         
  12   1   1          5.25         11.07         5.01 o                         
  13   1   1          0.67         -3.97         4.61 o                         
  14   1   1          3.09          5.80         5.35 o                         
  15   1   1          0.68          4.80         6.05 o                         
  16   1   1          3.91         -4.25         7.80 o                         
   1   2   1         26.74         22.20         0.68 o                         
   3   2   1        798.60        776.18         7.31 o                         
   4   2   1       4133.77       4512.60        31.13 o                         
   5   2   1        193.22        200.39         5.12 o                         
   6   2   1       2246.87       2240.33        29.37 o                         
   7   2   1       5294.94       5132.20        75.27 o                         
   8   2   1       4439.12       4148.82        84.48 o                         
   9   2   1        471.82        466.51        14.26 o                         
  10   2   1        476.18        481.33        15.48 o                         
  11   2   1        113.27        116.61         7.41 o                         
  12   2   1        358.59        317.64        11.60 o                         
  13   2   1         57.48         50.38         6.70 o                         
  14   2   1         16.29         15.97         5.68 o                         
  15   2   1         35.58         30.63         7.00 o                         
   1   3   1         18.22         14.26         0.74 o                         
   2   3   1          5.67          5.07         0.69 o                         
   3   3   1         45.60         40.71         1.66 o                         
   4   3   1        178.04        168.88         4.12 o                         
   5   3   1         11.43          8.62         1.37 o                         
   6   3   1         16.25         16.05         2.95 o                         
   7   3   1          2.43          0.17         1.98 o                         
   8   3   1         84.69         98.20         7.74 o                         
   9   3   1          2.07          7.50         4.13 o                         
  10   3   1         43.46         44.71         5.84 o                         
  11   3   1          0.30          0.42         3.44 o                         
  12   3   1          4.09          7.80         8.35 o                         
  13   3   1          4.43         12.05         5.10 o                         
  14   3   1         13.06         13.68         5.63 o                         
  15   3   1          7.66          1.61         5.96 o                         
   1   4   1        184.28        185.42         2.45 o                         
   2   4   1       1290.75       1534.60         9.82 o                         
   3   4   1       2344.74       2260.35        16.36 o                         
   4   4   1       1928.91       2026.52        17.81 o                         
   5   4   1         76.82         74.59         2.96 o                         
   6   4   1       1374.37       1446.63        16.85 o                         
   7   4   1       2114.66       2197.61        25.60 o                         
   8   4   1       8721.33       8778.18        94.04 o                         
   9   4   1        116.84        117.45         7.44 o                         
  10   4   1        260.29        268.20        10.70 o                         
  11   4   1         53.66         55.45         6.14 o                         
  12   4   1       2325.90       2216.23        35.10 o                         
  13   4   1        146.03        144.64         9.59 o                         
  14   4   1        286.71        296.45        12.61 o                         
  15   4   1         58.31         50.86         7.72 o                         
   1   5   1         25.68         24.29         1.22 o                         
   2   5   1          7.26          9.62         0.88 o                         
   3   5   1          9.49         11.34         1.06 o                         
   4   5   1         20.62         18.30         1.53 o                         
   5   5   1          5.73          3.49         1.30 o                         
   6   5   1         64.08         75.22         4.92 o                         
   7   5   1         54.64         58.22         5.06 o                         
   8   5   1        309.76        343.04        19.37 o                         
   9   5   1         47.67         52.66         5.56 o                         
  10   5   1         69.01         74.42         6.37 o                         
  11   5   1          1.14         -3.40         3.40 o                         
  12   5   1         45.21         51.56         7.67 o                         
  13   5   1         17.51         19.95         5.90 o                         
  14   5   1         67.98         90.31         8.29 o                         
  15   5   1          6.61          7.43         6.17 o                         
   1   6   1       2310.75       2298.01        16.10 o                         
   2   6   1       8269.93       8352.39        55.47 o                         
   3   6   1      11292.77      11397.20        96.18 o                         
   4   6   1        431.13        485.49         6.49 o                         
   5   6   1        258.46        278.38         5.46 o                         
   6   6   1        416.75        422.79         8.08 o                         
   7   6   1        203.84        222.16         6.74 o                         
   8   6   1       5377.40       5327.88        55.03 o                         
   9   6   1        103.52        115.45         6.81 o                         
  10   6   1        276.07        288.71        10.24 o                         
  11   6   1        248.62        239.34         9.89 o                         
  12   6   1       1277.83       1256.98        25.51 o                         
  13   6   1        106.96         86.99         8.88 o                         
  14   6   1        390.73        379.82        14.35 o                         
  15   6   1         42.64         67.11         9.85 o                         
   1   7   1         43.98         47.90         1.76 o                         
   2   7   1          1.82          2.61         0.81 o                         
   3   7   1        138.29        139.45         3.08 o                         
   4   7   1         27.19         25.60         1.72 o                         
   5   7   1          1.21         -0.69         1.34 o                         
   6   7   1          0.49         -1.26         1.63 o                         
   7   7   1         22.28         21.81         3.14 o                         
   8   7   1        167.85        187.76         8.66 o                         
   9   7   1         36.93         31.22         4.60 o                         
  10   7   1         64.64         60.38         5.79 o                         
  11   7   1          1.61          1.03         3.55 o                         
  12   7   1         24.42         22.83         5.05 o                         
  13   7   1          3.84          3.61         5.08 o                         
  14   7   1         46.13         46.72        10.96 o                         
  15   7   1          5.77          1.61         6.75 o                         
   1   8   1        506.59        485.71         5.68 o                         
   2   8   1      13187.64      12361.55       104.12 o                         
   3   8   1       6956.29       6923.15        42.11 o                         
   4   8   1        912.61        956.95        10.77 o                         
   5   8   1        152.29        156.06         4.45 o                         
   6   8   1        594.67        542.31         9.62 o                         
   7   8   1        495.59        507.72        11.41 o                         
   8   8   1       3090.14       3079.08        34.30 o                         
   9   8   1        384.36        377.49        11.03 o                         
  10   8   1        142.68        153.51         8.49 o                         
  11   8   1        328.92        346.78        11.09 o                         
  12   8   1        259.44        245.18        10.78 o                         
  13   8   1        221.04        207.18        14.02 o                         
  14   8   1         84.33         92.71         9.61 o                         
   1   9   1         10.66          7.01         1.22 o                         
   2   9   1         41.01         49.15         2.11 o                         
   3   9   1         14.27         13.46         1.45 o                         
   4   9   1         16.49         11.90         1.64 o                         
   5   9   1         22.02         19.42         3.38 o                         
   6   9   1         59.78         67.62         4.49 o                         
   7   9   1         14.56         15.50         3.51 o                         
   8   9   1          0.40         -2.02         2.90 o                         
   9   9   1          5.55          8.62         3.22 o                         
  10   9   1         14.73         16.90         4.66 o                         
  11   9   1          1.83         -0.07         3.92 o                         
  12   9   1          1.54          2.31         4.53 o                         
  13   9   1          1.31         -2.42         8.24 o                         
  14   9   1          3.60         -6.47         6.47 o                         
   1  10   1        155.78        157.04         3.31 o                         
   2  10   1       7673.88       7665.97        67.56 o                         
   3  10   1       1827.69       1839.28        19.01 o                         
   4  10   1        668.89        651.57        12.62 o                         
   5  10   1        193.95        193.44         5.36 o                         
   6  10   1        858.70        859.02        16.25 o                         
   7  10   1       3199.67       3090.95        43.63 o                         
   8  10   1       1921.82       1871.87        27.25 o                         
   9  10   1        227.39        240.26         8.46 o                         
  10  10   1         20.21         22.62         5.44 o                         
  11  10   1          3.22          5.72         3.91 o                         
  12  10   1        494.92        474.54        14.33 o                         
  13  10   1          4.70          8.81         5.91 o                         
  14  10   1         36.94         25.21         7.28 o                         
   1  11   1          3.78          2.70         1.36 o                         
   2  11   1         93.35        101.95         3.04 o                         
   3  11   1        119.45        125.81         4.20 o                         
   4  11   1         13.36         10.62         2.18 o                         
   5  11   1         59.05         48.99         3.40 o                         
   6  11   1        164.18        200.36         9.11 o                         
   7  11   1         46.44         46.44         5.87 o                         
   8  11   1         41.64         42.42         4.42 o                         
   9  11   1          1.86         -0.08         3.63 o                         
  10  11   1          3.95          4.34         4.01 o                         
  11  11   1          4.18         -1.96         5.16 o                         
  12  11   1         17.43         21.31         5.46 o                         
  13  11   1          8.21         14.98         5.88 o                         
   1  12   1        336.68        326.11         5.32 o                         
   2  12   1       1124.15       1122.32        14.48 o                         
   3  12   1        362.87        368.14         8.63 o                         
   4  12   1         71.94         74.43         4.33 o                         
   5  12   1        196.39        200.96         5.95 o                         
   6  12   1       1217.85       1235.88        17.73 o                         
   7  12   1       3091.77       3061.17        34.32 o                         
   8  12   1        874.85        868.23        15.71 o                         
   9  12   1          2.93         -0.59         3.42 o                         
  10  12   1         88.65         81.82         6.64 o                         
  11  12   1         12.71         16.70         5.14 o                         
  12  12   1        526.78        482.63        31.25 o                         
  13  12   1         95.84         87.44        10.36 o                         
   1  13   1         11.03         13.74         1.73 o                         
   2  13   1         82.14         81.58         3.05 o                         
   3  13   1          1.44         -0.16         1.60 o                         
   4  13   1          1.67          1.26         1.87 o                         
   5  13   1         37.50         37.78         3.63 o                         
   6  13   1         89.95        101.04         8.25 o                         
   7  13   1          0.70          1.32         2.81 o                         
   8  13   1         24.26         11.87         5.15 o                         
   9  13   1          1.01          6.94         3.60 o                         
  10  13   1          5.67          4.98         4.72 o                         
  11  13   1          3.96          9.59         5.31 o                         
  12  13   1         10.33          9.24         6.59 o                         
   1  14   1         36.74         45.06         2.89 o                         
   2  14   1        242.78        244.73         5.20 o                         
   3  14   1       2425.85       2442.97        33.01 o                         
   4  14   1        387.38        388.31         7.78 o                         
   5  14   1         25.30         25.93         2.93 o                         
   6  14   1        150.99        160.87         6.49 o                         
   7  14   1          6.49          1.52         3.37 o                         
   8  14   1       1406.12       1400.62        20.31 o                         
   9  14   1         37.85         41.44         5.99 o                         
  10  14   1         46.72         51.16         6.70 o                         
  11  14   1        169.53        186.85        12.09 o                         
   1  15   1          1.15          1.26         1.97 o                         
   2  15   1         30.29         23.48         6.65 o                         
   3  15   1         41.38         46.08         5.71 o                         
   4  15   1          3.69          0.14         2.75 o                         
   5  15   1          0.42          0.46         3.06 o                         
   6  15   1          6.93          3.48         3.41 o                         
   7  15   1          3.77          5.51         3.35 o                         
   8  15   1          2.42         -0.65         3.96 o                         
   9  15   1         24.26         21.21         5.38 o                         
  10  15   1          7.12         -0.05         8.48 o                         
  11  15   1          2.20         -5.61         9.00 o                         
   1  16   1        175.98        176.30         6.24 o                         
   2  16   1       2399.06       2377.46        33.69 o                         
   3  16   1        608.22        607.55        14.81 o                         
   4  16   1        409.68        391.86        22.03 o                         
   5  16   1          4.73          7.33         3.26 o                         
   6  16   1        792.09        777.89        20.07 o                         
   7  16   1        189.55        183.65         9.73 o                         
   8  16   1        220.28        220.05        19.62 o                         
   9  16   1        204.49        219.93        14.24 o                         
  10  16   1         11.86          5.80         9.61 o                         
   1  17   1          5.32          5.19         4.61 o                         
   2  17   1          5.94         -0.01         4.23 o                         
   3  17   1          0.31          2.21         3.80 o                         
   4  17   1          0.18         -2.46         4.20 o                         
   5  17   1          5.52         10.95         6.05 o                         
   6  17   1          0.15         -1.19         5.87 o                         
   7  17   1         80.49         78.50        11.88 o                         
   8  17   1          5.46         20.01         9.40 o                         
   9  17   1         25.91         30.75        16.89 o                         
   1  18   1         34.88         33.36         7.93 o                         
   2  18   1       1243.34       1235.67        40.34 o                         
   3  18   1        345.38        365.55        16.05 o                         
   4  18   1        826.39        861.86        23.34 o                         
   5  18   1        100.81        100.53         9.58 o                         
   6  18   1        393.25        429.29        21.50 o                         
   7  18   1        234.20        207.74        30.85 o                         
   8  18   1        400.61        371.97        39.61 o                         
   1  19   1          1.03         -3.45         6.43 o                         
   2  19   1         12.05          8.51         5.50 o                         
   3  19   1         17.27         12.67         6.52 o                         
   4  19   1          2.00          3.90         6.75 o                         
   5  19   1          1.26          5.11         9.00 o                         
   6  19   1          0.02          0.46         9.84 o                         
   1  20   1         21.29         22.23         7.37 o                         
   2  20   1        352.31        360.87        16.42 o                         
   3  20   1         29.91         38.03        12.43 o                         
   4  20   1         82.31         73.86        11.10 o                         
   5  20   1         23.85         17.15        12.30 o                         
   1  21   1          1.25         -0.94         7.49 o                         
   4   0   2        683.44        538.89        10.20 o                         
   6   0   2       6840.72       6778.18       158.17 o                         
  10   0   2       1864.21       1821.71        50.92 o                         
  12   0   2         40.69         48.83         9.46 o                         
  14   0   2         40.22         40.20         9.41 o                         
   0   1   2        130.86         84.83         2.53 o                         
   1   1   2          9.43         11.29         0.68 o                         
   2   1   2        124.96        108.35         2.50 o                         
   3   1   2         10.19          7.58         0.99 o                         
   4   1   2          2.63          4.94         1.16 o                         
   5   1   2          3.71          1.28         1.37 o                         
   6   1   2        168.13        167.16         9.28 o                         
   7   1   2          0.78          4.17         4.67 o                         
   9   1   2          3.00         -3.83         3.83 o                         
  10   1   2         16.66         10.48         5.50 o                         
  11   1   2          0.02         -4.41         4.41 o                         
  12   1   2         14.10          8.66         4.35 o                         
  13   1   2          0.23         -2.61         4.71 o                         
  14   1   2          4.31          5.80         5.57 o                         
  15   1   2          0.41         -1.64         4.90 o                         
   1   2   2        503.17        494.06         7.74 o                         
   2   2   2        408.14        438.23         4.42 o                         
   3   2   2        503.02        479.00         5.77 o                         
   4   2   2        258.04        241.31         5.57 o                         
   5   2   2       4112.18       4085.46        52.11 o                         
   6   2   2        414.36        467.24        11.13 o                         
   7   2   2         47.92         61.67         7.00 o                         
   8   2   2        399.10        371.76        25.57 o                         
   9   2   2        614.30        614.50        18.19 o                         
  10   2   2       4938.35       4818.63        55.67 o                         
  11   2   2         44.40         60.18         7.60 o                         
  12   2   2        129.30        141.04         8.58 o                         
  13   2   2          7.35         11.37         5.32 o                         
  14   2   2        477.34        446.38        15.50 o                         
  15   2   2         12.78         19.77         6.40 o                         
   0   3   2         52.19         43.89         2.21 o                         
   1   3   2         21.20         15.06         0.78 o                         
   2   3   2         83.24         71.94         1.82 o                         
   3   3   2          3.31          2.17         0.87 o                         
   4   3   2         24.72         29.08         2.06 o                         
   5   3   2          0.23          1.19         1.26 o                         
   6   3   2         46.94         51.08         4.13 o                         
   7   3   2          8.63          7.63         3.32 o                         
   8   3   2         33.31         35.99         8.43 o                         
   9   3   2          5.58          4.30         3.78 o                         
  10   3   2         55.64         63.71         9.02 o                         
  11   3   2         14.51          6.13         4.21 o                         
  12   3   2         12.61          5.95         4.02 o                         
  13   3   2          0.09          1.08         5.44 o                         
  14   3   2          7.18          0.15         5.21 o                         
  15   3   2          0.44          0.74         5.48 o                         
   0   4   2      19663.25      18512.50       448.59 o                         
   1   4   2        224.07        227.06         2.99 o                         
   2   4   2        952.84       1016.51         7.96 o                         
   3   4   2        768.94        774.22         8.44 o                         
   4   4   2       1432.45       1545.36        12.92 o                         
   5   4   2       1332.01       1318.64        15.21 o                         
   6   4   2        319.63        367.47         8.91 o                         
   7   4   2        366.47        373.02        10.99 o                         
   8   4   2        668.12        640.77        14.99 o                         
   9   4   2        470.45        475.72        14.30 o                         
  10   4   2       4453.61       4329.55        51.79 o                         
  11   4   2         37.40         41.69         6.11 o                         
  12   4   2        109.96        114.72         8.79 o                         
  13   4   2         24.02         30.17         6.40 o                         
  14   4   2        181.29        193.33        10.97 o                         
  15   4   2         16.20          9.47         5.95 o                         
   0   5   2        201.27        190.39         6.03 o                         
   1   5   2        102.36         95.90         2.75 o                         
   2   5   2         15.17         19.09         1.02 o                         
   3   5   2          6.31          4.99         0.90 o                         
   4   5   2         30.52         28.87         2.13 o                         
   5   5   2         52.18         55.51         3.45 o                         
   6   5   2        187.07        226.10         7.38 o                         
   7   5   2          5.50          9.12         3.05 o                         
   8   5   2         29.15         30.58         5.05 o                         
   9   5   2          0.16         -2.55         3.37 o                         
  10   5   2         16.78         10.59         4.96 o                         
  11   5   2          1.16         -3.44         3.44 o                         
  12   5   2         28.97         21.75         6.46 o                         
  13   5   2          2.85          0.36         5.19 o                         
  14   5   2         13.62         15.83         5.78 o                         
  15   5   2          4.77         -2.30         6.38 o                         
   0   6   2       2674.90       2281.85        58.26 o                         
   1   6   2       1824.24       1804.99        13.91 o                         
   2   6   2       3708.16       3886.72        23.43 o                         
   3   6   2         50.34         45.77         1.75 o                         
   4   6   2         18.67         16.88         1.55 o                         
   5   6   2       2764.75       2731.70        23.92 o                         
   6   6   2       2162.91       2116.76        22.19 o                         
   7   6   2        236.64        247.34         8.62 o                         
   8   6   2       1801.44       1747.06        25.83 o                         
   9   6   2        896.22        866.36        23.54 o                         
  10   6   2       3653.69       3560.30        44.97 o                         
  11   6   2        340.98        331.84        12.54 o                         
  12   6   2        129.49        143.70        10.07 o                         
  13   6   2         33.26         26.10         6.67 o                         
  14   6   2       1132.67       1084.74        26.05 o                         
  15   6   2         25.21         24.50        12.19 o                         
   0   7   2        196.86        185.17         5.29 o                         
   1   7   2         13.24         15.62         1.49 o                         
   2   7   2         86.42         95.86         2.96 o                         
   3   7   2          1.59          1.98         0.83 o                         
   4   7   2          0.74          3.39         1.09 o                         
   5   7   2         41.80         39.92         4.17 o                         
   6   7   2         16.47         18.03         2.64 o                         
   7   7   2         26.94         29.43         4.17 o                         
   8   7   2         33.23         27.21         4.54 o                         
   9   7   2         15.97         13.10         4.06 o                         
  10   7   2         26.83         28.26         5.01 o                         
  11   7   2         23.03         31.66         5.42 o                         
  12   7   2         14.96         16.47         6.42 o                         
  13   7   2          1.88         -4.95         5.39 o                         
  14   7   2          7.87         -0.17         5.39 o                         
  15   7   2          5.83         11.95         6.84 o                         
   0   8   2      20979.22      21101.65       506.81 o                         
   1   8   2        955.31        980.66         9.07 o                         
   2   8   2       1269.56       1169.07        10.64 o                         
   3   8   2        525.39        542.18         6.24 o                         
   4   8   2       1330.66       1255.82        14.44 o                         
   5   8   2        127.35        141.87         4.98 o                         
   6   8   2       1415.47       1385.70        16.92 o                         
   7   8   2         93.13         98.47         6.22 o                         
   8   8   2         82.08         80.76         6.65 o                         
   9   8   2         40.85         50.05         5.94 o                         
  10   8   2       1433.80       1393.65        23.12 o                         
  11   8   2        311.73        304.41        12.12 o                         
  12   8   2        168.32        157.92         9.07 o                         
  13   8   2         48.10         45.45         8.22 o                         
  14   8   2         46.83         49.01         7.16 o                         
   0   9   2          3.54          4.06         1.83 o                         
   1   9   2        188.15        214.39         4.33 o                         
   2   9   2          3.73          4.13         1.20 o                         
   3   9   2          0.61          1.28         1.11 o                         
   4   9   2        100.15        100.59         3.36 o                         
   5   9   2         25.11         30.47         3.25 o                         
   6   9   2         25.19         25.92         2.94 o                         
   7   9   2         23.89         32.93         4.86 o                         
   8   9   2         14.02         12.72         4.36 o                         
   9   9   2          4.05          5.44         4.50 o                         
  10   9   2          1.30          5.25         3.57 o                         
  11   9   2          4.86          7.94         4.49 o                         
  12   9   2         12.55          8.98         4.26 o                         
  13   9   2          0.35          0.98         5.96 o                         
  14   9   2          0.28          2.19         6.16 o                         
   0  10   2      29249.00      27662.01       560.11 o                         
   1  10   2       2981.99       3021.80        31.74 o                         
   2  10   2        290.26        271.30         4.61 o                         
   3  10   2         33.51         35.40         2.84 o                         
   4  10   2       5411.80       5169.80        40.34 o                         
   5  10   2        358.99        329.25         8.59 o                         
   6  10   2        295.47        290.65         8.78 o                         
   7  10   2        444.52        466.31        15.82 o                         
   8  10   2       1034.62       1075.79        21.75 o                         
   9  10   2        564.05        573.94        16.39 o                         
  10  10   2        690.84        656.53        18.20 o                         
  11  10   2         30.90         27.29         5.45 o                         
  12  10   2         13.99         20.00         5.03 o                         
  13  10   2         23.09         11.18         6.52 o                         
  14  10   2         48.57         44.11         9.34 o                         
   0  11   2        134.02        124.13         6.11 o                         
   1  11   2          0.96         -1.44         1.44 o                         
   2  11   2          0.85          1.17         1.52 o                         
   3  11   2          1.83         -0.78         1.70 o                         
   4  11   2         28.71         25.24         2.77 o                         
   5  11   2         11.53         11.66         2.29 o                         
   6  11   2         21.40         13.45         3.30 o                         
   7  11   2          5.69         11.01         5.79 o                         
   8  11   2         43.52         59.57         7.08 o                         
   9  11   2         11.17          6.18         4.28 o                         
  10  11   2          0.82         -3.53         3.61 o                         
  11  11   2         13.43          8.99         5.21 o                         
  12  11   2          1.84          1.31         4.78 o                         
  13  11   2          0.63         -1.50         6.70 o                         
   0  12   2       1362.97       1257.31        21.37 o                         
   1  12   2        563.66        551.37         8.26 o                         
   2  12   2       1074.56       1030.62        11.45 o                         
   3  12   2         44.38         41.49         3.73 o                         
   4  12   2        526.05        500.65        10.74 o                         
   5  12   2       1667.83       1586.86        23.76 o                         
   6  12   2       1730.45       1659.20        21.07 o                         
   7  12   2         73.77         89.44         7.29 o                         
   8  12   2        119.42        133.41         8.67 o                         
   9  12   2         52.88         42.52         6.01 o                         
  10  12   2       1528.47       1560.50        27.41 o                         
  11  12   2         29.47         32.38         5.73 o                         
  12  12   2        177.16        182.81        10.68 o                         
  13  12   2          7.13          6.09         7.25 o                         
   0  13   2         46.87         47.54         6.90 o                         
   1  13   2         47.37         59.95         4.98 o                         
   2  13   2          4.82          4.53         2.18 o                         
   3  13   2          1.98          3.53         2.00 o                         
   4  13   2         86.67         83.53         4.19 o                         
   5  13   2         20.07         19.23         3.60 o                         
   6  13   2          0.22         -3.03         3.03 o                         
   7  13   2          5.61          7.67         3.85 o                         
   8  13   2         15.22          8.93         3.96 o                         
   9  13   2          3.37          3.53         5.74 o                         
  10  13   2          9.46         14.31         5.05 o                         
  11  13   2          0.67          1.52         5.56 o                         
  12  13   2          4.62         11.95         6.82 o                         
   0  14   2       1722.53       1691.58        47.89 o                         
   1  14   2        555.20        534.21         9.85 o                         
   2  14   2        179.82        174.63         5.24 o                         
   3  14   2         85.52         81.03         4.37 o                         
   4  14   2       1527.56       1483.70        20.71 o                         
   5  14   2        142.95        156.65         6.69 o                         
   6  14   2        204.57        211.60         7.86 o                         
   7  14   2         54.84         49.60         6.28 o                         
   8  14   2        574.13        571.38        14.79 o                         
   9  14   2         15.50         21.31         5.08 o                         
  10  14   2        699.56        706.70        18.02 o                         
  11  14   2        101.94        111.20        10.67 o                         
   0  15   2         53.12         54.58         5.90 o                         
   1  15   2          1.16          3.44         2.45 o                         
   2  15   2          4.27          5.00         2.25 o                         
   3  15   2          2.05          1.90         2.96 o                         
   4  15   2         26.29         21.01         5.95 o                         
   5  15   2          2.94          7.01         3.65 o                         
   6  15   2          1.39          2.71         3.15 o                         
   7  15   2          3.14          1.51         3.82 o                         
   8  15   2         16.12         14.33         4.54 o                         
   9  15   2          7.47          0.97         4.62 o                         
  10  15   2          3.05          0.15         6.19 o                         
  11  15   2          7.93         22.53         8.97 o                         
   0  16   2       1841.50       1887.36        32.17 o                         
   1  16   2       1125.44       1131.35        16.32 o                         
   2  16   2        172.38        177.81         6.95 o                         
   3  16   2         47.91         52.13         4.96 o                         
   4  16   2        739.38        762.08        16.89 o                         
   5  16   2        368.56        348.10        13.60 o                         
   6  16   2        482.95        445.98        20.17 o                         
   7  16   2          8.84          9.65         6.41 o                         
   8  16   2          0.90         -4.99         4.99 o                         
   9  16   2         56.47         54.46        14.02 o                         
  10  16   2        368.75        372.54        40.21 o                         
   0  17   2         32.62         17.75         5.98 o                         
   1  17   2         28.85         21.55         6.03 o                         
   2  17   2          4.13          2.41         3.78 o                         
   3  17   2          0.39          1.79         3.52 o                         
   4  17   2         17.36         12.98         4.53 o                         
   5  17   2          5.85          2.80         6.66 o                         
   6  17   2          2.13          9.94         6.62 o                         
   7  17   2          4.78         10.70        10.96 o                         
   8  17   2          2.16          6.32         8.13 o                         
   9  17   2          5.73         -4.80        12.01 o                         
   0  18   2       1460.12       1471.15        36.60 o                         
   1  18   2        153.78        156.23        10.66 o                         
   2  18   2        391.28        401.65        15.71 o                         
   3  18   2         46.57         52.92         8.60 o                         
   4  18   2       1139.56       1250.40        36.27 o                         
   5  18   2        149.47        193.44        18.22 o                         
   6  18   2        958.57        984.61        41.04 o                         
   7  18   2         37.50         30.64        10.19 o                         
   8  18   2        304.78        269.68        34.87 o                         
   0  19   2         10.87         10.04         7.96 o                         
   1  19   2          0.07          3.99         5.52 o                         
   2  19   2          1.42         -6.57         7.67 o                         
   3  19   2          0.67         -3.71         5.41 o                         
   4  19   2         13.24         11.48         7.74 o                         
   5  19   2          1.55         -5.06        24.40 o                         
   6  19   2          4.00          0.89        20.90 o                         
   0  20   2        310.37        340.49        24.00 o                         
   1  20   2          3.21         -6.02         8.60 o                         
   2  20   2         59.69         61.20         8.13 o                         
   3  20   2         70.28         71.37         9.91 o                         
   4  20   2        359.24        380.75        18.62 o                         
   4   0   3       1422.56       1280.35        20.88 o                         
   6   0   3       7483.15       7736.16       178.22 o                         
   8   0   3       2743.12       2676.79        85.93 o                         
  10   0   3         27.39         26.93        12.67 o                         
  12   0   3        692.14        693.17        29.43 o                         
  14   0   3        158.15        162.02        14.15 o                         
   1   1   3         60.85         48.99         1.37 o                         
   2   1   3        800.20        673.45        15.98 o                         
   3   1   3          4.28          5.03         0.89 o                         
   4   1   3         92.47         91.15         2.96 o                         
   5   1   3          6.05          4.97         1.40 o                         
   6   1   3        680.64        718.06        23.57 o                         
   7   1   3         16.72         22.17         6.49 o                         
   8   1   3        214.33        215.81        23.06 o                         
   9   1   3          1.53          7.66         6.18 o                         
  10   1   3          5.49          6.28         4.93 o                         
  11   1   3          0.55         -2.54         3.81 o                         
  12   1   3         96.33        100.44         8.52 o                         
  13   1   3          0.04         -0.20         5.94 o                         
  14   1   3         19.53         25.62         8.72 o                         
  15   1   3          1.83         -5.47         5.47 o                         
   1   2   3         91.47         81.62         2.52 o                         
   2   2   3       3003.57       2679.39        21.35 o                         
   3   2   3       5914.83       5830.00        40.49 o                         
   4   2   3       4029.00       4007.46        27.93 o                         
   5   2   3         69.41         63.19         3.88 o                         
   6   2   3       2486.29       2586.15        43.38 o                         
   7   2   3       4187.19       4128.22        63.77 o                         
   8   2   3       3984.60       4014.62        65.11 o                         
   9   2   3        134.19        117.29         8.70 o                         
  10   2   3        232.40        242.94        12.88 o                         
  11   2   3        327.80        306.72        12.05 o                         
  12   2   3        559.36        548.23        17.15 o                         
  13   2   3          9.13          9.24         4.94 o                         
  14   2   3        107.80        123.44         9.70 o                         
  15   2   3         10.22          6.87         6.04 o                         
   1   3   3          0.46         -0.14         0.53 o                         
   2   3   3         89.13         88.19         1.92 o                         
   3   3   3          9.64         10.13         1.08 o                         
   4   3   3         58.71         70.15         2.67 o                         
   5   3   3          7.53          7.02         1.88 o                         
   6   3   3         29.93         37.16         4.55 o                         
   7   3   3          1.23         -0.28         3.06 o                         
   8   3   3          2.49          6.10         4.96 o                         
   9   3   3          6.19          3.90         4.41 o                         
  10   3   3         20.52         28.55         6.18 o                         
  11   3   3          0.76         -3.74         3.74 o                         
  12   3   3          5.99          4.48         5.02 o                         
  13   3   3          1.84          6.08         5.05 o                         
  14   3   3          0.28          8.59         5.91 o                         
  15   3   3          0.22          2.92         6.21 o                         
   1   4   3       1217.44       1203.38        10.28 o                         
   2   4   3        786.81        689.94         7.57 o                         
   3   4   3        454.37        453.02         5.92 o                         
   4   4   3        283.62        288.04         4.98 o                         
   5   4   3        197.38        191.17         5.96 o                         
   6   4   3       1904.88       1830.68        29.11 o                         
   7   4   3         70.82         71.27         6.11 o                         
   8   4   3       3002.25       2898.23        44.34 o                         
   9   4   3         47.82         60.35         9.87 o                         
  10   4   3         60.65         86.24         8.33 o                         
  11   4   3         19.46         11.88         5.23 o                         
  12   4   3       2070.27       1966.72        85.46 o                         
  13   4   3         31.69         35.46         6.05 o                         
  14   4   3        326.07        332.92        13.52 o                         
  15   4   3         13.12         17.42         9.79 o                         
   1   5   3          3.41          1.64         0.58 o                         
   2   5   3         39.70         38.51         1.31 o                         
   3   5   3         27.39         20.92         1.49 o                         
   4   5   3          0.98          2.48         1.37 o                         
   5   5   3         26.90         29.33         3.02 o                         
   6   5   3         41.87         39.94         4.21 o                         
   7   5   3          5.18          3.62         3.04 o                         
   8   5   3        101.84         88.89         8.98 o                         
   9   5   3          0.94         -1.64         3.05 o                         
  10   5   3         35.22         33.10         5.87 o                         
  11   5   3          4.20          4.31         4.71 o                         
  12   5   3          8.88         18.21         9.37 o                         
  13   5   3          1.68          1.84         5.75 o                         
  14   5   3         21.19         28.90         6.45 o                         
  15   5   3         11.81         12.40         8.42 o                         
   1   6   3       1611.83       1653.04        12.66 o                         
   2   6   3        519.43        697.64         6.68 o                         
   3   6   3          0.56          1.58         1.03 o                         
   4   6   3       1112.84       1099.57        13.16 o                         
   5   6   3        357.62        362.24         8.59 o                         
   6   6   3        465.85        553.85        12.71 o                         
   7   6   3        389.68        377.90        13.63 o                         
   8   6   3       2996.52       3013.77        41.06 o                         
   9   6   3        463.64        442.22        12.82 o                         
  10   6   3        100.90         93.23         7.67 o                         
  11   6   3         41.74         48.46         7.09 o                         
  12   6   3        767.38        747.69        22.20 o                         
  13   6   3         35.36         32.54         6.79 o                         
  14   6   3        332.45        349.66        14.04 o                         
  15   6   3         23.59         32.92        10.64 o                         
   1   7   3          0.24          1.35         0.84 o                         
   2   7   3          0.20          1.13         0.81 o                         
   3   7   3         39.21         40.11         2.03 o                         
   4   7   3          1.53          4.34         1.10 o                         
   5   7   3          0.33          2.85         2.14 o                         
   6   7   3         94.06        110.99         7.12 o                         
   7   7   3         48.21         57.01         5.45 o                         
   8   7   3        100.65        112.55         6.90 o                         
   9   7   3          2.82         -0.35         3.43 o                         
  10   7   3          4.89          0.27         3.67 o                         
  11   7   3          1.51          5.25         4.57 o                         
  12   7   3         17.29          6.53         5.28 o                         
  13   7   3          0.15          4.72         5.04 o                         
  14   7   3         27.76         28.14         6.51 o                         
   1   8   3        711.83        737.55         7.31 o                         
   2   8   3      20530.29      21495.64       281.48 o                         
   3   8   3       2342.55       2495.89        17.89 o                         
   4   8   3       1762.83       1651.39        15.39 o                         
   5   8   3         33.17         31.37         2.29 o                         
   6   8   3       4437.49       4385.31        48.63 o                         
   7   8   3        720.22        743.23        18.67 o                         
   8   8   3       1543.23       1498.49        24.03 o                         
   9   8   3         92.23        101.20         7.24 o                         
  10   8   3         72.36         89.84         7.57 o                         
  11   8   3         36.46         43.79         6.02 o                         
  12   8   3        351.84        374.75        13.98 o                         
  13   8   3         18.17         16.01         5.68 o                         
  14   8   3         68.50         62.58         8.82 o                         
   1   9   3          5.98          8.71         1.55 o                         
   2   9   3          9.47          7.47         1.38 o                         
   3   9   3         52.46         51.82         2.65 o                         
   4   9   3         35.57         35.91         3.57 o                         
   5   9   3          2.51          0.11         1.41 o                         
   6   9   3          8.89         12.50         3.36 o                         
   7   9   3         81.37        107.95         9.60 o                         
   8   9   3          0.25         -2.27         3.29 o                         
   9   9   3          1.08          1.51         3.57 o                         
  10   9   3          0.01         -1.37         3.67 o                         
  11   9   3          7.72          4.73         4.30 o                         
  12   9   3          0.84          2.53         4.69 o                         
  13   9   3         26.97         33.24         6.31 o                         
  14   9   3          0.19          9.42         6.04 o                         
   1  10   3         30.50         40.42         2.82 o                         
   2  10   3       1771.98       1672.80        15.36 o                         
   3  10   3       1554.33       1489.88        20.92 o                         
   4  10   3       1940.86       1840.70        19.20 o                         
   5  10   3        150.70        136.94         4.60 o                         
   6  10   3        567.67        536.83        11.27 o                         
   7  10   3       1056.07       1050.74        19.06 o                         
   8  10   3       1689.84       1693.89        26.43 o                         
   9  10   3         15.21         27.50         5.08 o                         
  10  10   3         17.11         19.22         5.49 o                         
  11  10   3         61.13         74.58         6.84 o                         
  12  10   3        328.83        314.70        15.38 o                         
  13  10   3        123.58        117.62         9.75 o                         
   1  11   3          0.22          0.36         1.93 o                         
   2  11   3          1.97          0.45         1.11 o                         
   3  11   3         49.17         53.42         4.24 o                         
   4  11   3          0.25         -1.90         1.90 o                         
   5  11   3         52.30         49.45         3.87 o                         
   6  11   3         33.47         38.26         2.98 o                         
   7  11   3         14.54         13.22         4.50 o                         
   8  11   3         21.34         25.55         5.40 o                         
   9  11   3         15.72         17.80         4.95 o                         
  10  11   3          1.45         -1.93         4.64 o                         
  11  11   3          5.39         20.57         6.72 o                         
  12  11   3          0.25         -1.37         5.17 o                         
  13  11   3          7.41         11.39         6.53 o                         
   1  12   3        218.73        216.57         5.23 o                         
   2  12   3       2402.41       2282.28        23.85 o                         
   3  12   3         19.14         23.95         2.34 o                         
   4  12   3         74.41         82.61         4.04 o                         
   5  12   3        206.20        202.17         6.70 o                         
   6  12   3       1580.85       1550.19        21.15 o                         
   7  12   3        311.13        336.00        21.72 o                         
   8  12   3        674.10        707.07        18.08 o                         
   9  12   3        190.60        193.50        11.52 o                         
  10  12   3        144.79        149.26         9.60 o                         
  11  12   3         86.06        109.01         9.15 o                         
  12  12   3        657.07        639.53        28.23 o                         
  13  12   3         62.89         58.65         8.82 o                         
   1  13   3         12.08         10.20         2.21 o                         
   2  13   3          2.00          2.02         2.29 o                         
   3  13   3         55.46         50.86         6.51 o                         
   4  13   3          6.59         13.53         3.01 o                         
   5  13   3         14.93         13.08         3.62 o                         
   6  13   3          4.97          1.83         2.64 o                         
   7  13   3         81.55        123.33        10.74 o                         
   8  13   3          2.13         -4.05         4.05 o                         
   9  13   3          4.82          1.29         4.73 o                         
  10  13   3          1.53         -1.94         4.56 o                         
  11  13   3         11.39         14.88         6.46 o                         
  12  13   3          0.71         -6.04         6.04 o                         
   1  14   3         57.39         64.17         4.02 o                         
   2  14   3        131.71        115.14         5.30 o                         
   3  14   3         14.75         16.62         3.24 o                         
   4  14   3        339.31        311.46         9.54 o                         
   5  14   3         94.45         96.75         5.31 o                         
   6  14   3         28.77         41.61         3.67 o                         
   7  14   3         49.57         44.09         7.28 o                         
   8  14   3        795.65        800.26        25.74 o                         
   9  14   3        279.26        288.63        12.70 o                         
  10  14   3         67.42         75.20         7.90 o                         
  11  14   3         88.77         96.36         8.20 o                         
   1  15   3          0.13         -0.89         2.71 o                         
   2  15   3         10.20          8.75         3.21 o                         
   3  15   3         45.91         49.39         5.13 o                         
   4  15   3         10.73          1.21         3.34 o                         
   5  15   3          0.99          0.46         2.70 o                         
   6  15   3         15.82         10.07         4.13 o                         
   7  15   3         28.06         19.57         6.71 o                         
   8  15   3         17.56         20.79         5.79 o                         
   9  15   3          8.18         10.56         5.15 o                         
  10  15   3          1.03          0.28         7.32 o                         
  11  15   3          2.83          2.93         7.43 o                         
   1  16   3          9.29         11.23         3.27 o                         
   2  16   3       2223.48       2179.09        27.38 o                         
   3  16   3        254.00        251.09         8.84 o                         
   4  16   3        680.67        683.94        18.27 o                         
   5  16   3         63.16         65.80         6.03 o                         
   6  16   3        938.99        913.24        26.40 o                         
   7  16   3        280.39        280.84        12.60 o                         
   8  16   3        970.35        968.36        22.09 o                         
   9  16   3        115.44        127.79        10.47 o                         
  10  16   3         70.57         57.01        10.08 o                         
   1  17   3          1.93          3.24         2.99 o                         
   2  17   3         19.50          9.36         4.63 o                         
   3  17   3         19.77         19.60         4.20 o                         
   4  17   3          1.78         -2.34         3.48 o                         
   5  17   3         21.35         28.86         8.02 o                         
   6  17   3         28.85         36.40        15.67 o                         
   7  17   3          5.48          7.14         7.32 o                         
   8  17   3         36.73         31.47        13.63 o                         
   9  17   3         32.05         38.11        11.69 o                         
   1  18   3         72.95         80.96         7.20 o                         
   2  18   3       1640.85       1653.07        37.33 o                         
   3  18   3          1.60         -5.49         5.49 o                         
   4  18   3        207.48        174.27        23.89 o                         
   5  18   3        118.33        104.52        13.15 o                         
   6  18   3        162.60        135.45        17.95 o                         
   7  18   3         59.47         47.67        11.65 o                         
   8  18   3        161.16        209.57        23.60 o                         
   1  19   3          0.95         -2.39         4.49 o                         
   2  19   3         13.48          7.12         5.33 o                         
   3  19   3          4.56          8.06         7.22 o                         
   4  19   3          2.15          2.43        10.92 o                         
   5  19   3          0.08         -5.86         7.29 o                         
   6  19   3          1.29         12.90         9.05 o                         
   1  20   3         19.60         18.60         9.05 o                         
   2  20   3        312.14        332.65        16.81 o                         
   3  20   3         47.91         48.22         9.46 o                         
   4  20   3        211.93        203.42        17.59 o                         
   2   0   4        803.34        833.67         9.93 o                         
   4   0   4      36911.80      37769.26       815.66 o                         
   6   0   4       4671.67       4896.93       121.89 o                         
   8   0   4       1398.55       1413.84        57.30 o                         
  10   0   4        188.48        232.75        25.66 o                         
  12   0   4        163.92        134.60        22.90 o                         
  14   0   4        384.19        410.61        19.87 o                         
   0   1   4        770.57        694.35        11.71 o                         
   1   1   4         26.39         22.68         1.03 o                         
   2   1   4          0.41          1.14         0.63 o                         
   3   1   4         86.16         85.19         2.35 o                         
   4   1   4        643.56        635.87         7.44 o                         
   5   1   4          3.05          6.82         2.11 o                         
   6   1   4         11.61         15.88         4.64 o                         
   7   1   4          5.85          5.43         4.09 o                         
   8   1   4        280.71        314.53        14.61 o                         
   9   1   4          2.51         -0.86         4.40 o                         
  10   1   4         14.94         19.36         6.96 o                         
  11   1   4          0.02         -2.98         4.90 o                         
  12   1   4         33.37         40.72        12.35 o                         
  13   1   4          0.62          1.85         4.47 o                         
  14   1   4         18.73         12.62         6.01 o                         
  15   1   4          1.57          7.98         5.66 o                         
   0   2   4       5233.19       5643.36        60.64 o                         
   1   2   4        181.51        190.96         2.74 o                         
   2   2   4       2021.70       2009.14        14.66 o                         
   3   2   4       1600.71       1604.22        14.54 o                         
   4   2   4      13318.04      13081.71       112.34 o                         
   5   2   4       1255.75       1221.72        31.77 o                         
   6   2   4       8803.52       8816.48       115.15 o                         
   7   2   4        133.86        143.49         9.60 o                         
   8   2   4        898.12        978.81        26.37 o                         
   9   2   4        305.57        304.44        15.30 o                         
  10   2   4        146.45        147.46        12.06 o                         
  11   2   4        290.24        289.49        14.41 o                         
  12   2   4        174.87        171.81        23.22 o                         
  13   2   4         47.13         65.12         8.07 o                         
  14   2   4       1004.43       1045.60        22.36 o                         
  15   2   4          4.07          3.48         5.64 o                         
   0   3   4        150.04        159.93         3.23 o                         
   1   3   4         27.33         24.35         1.23 o                         
   2   3   4        106.35        103.54         2.58 o                         
   3   3   4         22.67         24.13         1.47 o                         
   4   3   4        242.21        238.48         4.75 o                         
   5   3   4          5.48          1.47         1.74 o                         
   6   3   4         91.08        104.24         9.39 o                         
   7   3   4         26.21         23.91         5.25 o                         
   8   3   4        100.75        109.34        21.23 o                         
   9   3   4          0.40         -1.69         4.29 o                         
  10   3   4          3.27          8.26         4.91 o                         
  11   3   4          4.10         -1.44         7.67 o                         
  12   3   4         30.43         31.20        10.51 o                         
  13   3   4         12.47          7.10         5.16 o                         
  14   3   4          7.46         18.55         6.33 o                         
  15   3   4          2.77         -1.54         8.76 o                         
   0   4   4      27386.84      29865.09       688.59 o                         
   1   4   4       4564.03       4714.37        26.64 o                         
   2   4   4        988.89       1032.67         8.82 o                         
   3   4   4        211.23        197.73         3.34 o                         
   4   4   4       2368.81       2176.83        21.29 o                         
   5   4   4       1923.56       1995.49        26.43 o                         
   6   4   4       6313.29       6310.90        75.03 o                         
   7   4   4         95.44         99.94         7.12 o                         
   8   4   4        599.46        614.19        17.13 o                         
   9   4   4         86.40         92.23         8.53 o                         
  10   4   4        938.00        970.76        34.35 o                         
  11   4   4          3.56          2.95         5.60 o                         
  12   4   4        187.04        196.78        12.27 o                         
  13   4   4         81.48         86.27         8.98 o                         
  14   4   4       2156.91       2175.42        35.80 o                         
  15   4   4         26.41         39.04        13.28 o                         
   0   5   4         78.83         75.25         2.68 o                         
   1   5   4         20.13         20.19         1.03 o                         
   2   5   4         68.86         61.81         2.96 o                         
   3   5   4          1.76         -0.18         0.93 o                         
   4   5   4          8.00          4.34         1.93 o                         
   5   5   4          0.31         -0.10         1.99 o                         
   6   5   4         98.85        112.34         6.93 o                         
   7   5   4         29.21         32.41         5.74 o                         
   8   5   4         49.05         57.24         8.60 o                         
   9   5   4          2.02          3.20         3.53 o                         
  10   5   4         25.55         34.95         9.15 o                         
  11   5   4         10.56          9.28         5.11 o                         
  12   5   4         41.03         47.48         7.51 o                         
  13   5   4          1.81         -4.57         4.57 o                         
  14   5   4          5.11         -4.99         5.29 o                         
  15   5   4          5.71         15.27        12.96 o                         
   0   6   4       2967.43       3161.34        39.14 o                         
   1   6   4       2219.26       2417.78        15.34 o                         
   2   6   4        950.76       1152.87        10.08 o                         
   3   6   4        105.85         81.78         5.24 o                         
   4   6   4       7463.86       7294.77        66.49 o                         
   5   6   4       4275.31       4190.51        53.28 o                         
   6   6   4       1476.50       1436.26        25.44 o                         
   7   6   4        141.56        144.06        10.89 o                         
   8   6   4        123.09        133.14         9.10 o                         
   9   6   4       1373.20       1329.64        24.74 o                         
  10   6   4        682.28        664.60        16.82 o                         
  11   6   4         45.01         40.57         6.70 o                         
  12   6   4        197.18        204.92        12.14 o                         
  13   6   4         95.15         91.06         9.46 o                         
  14   6   4        461.27        494.62        19.88 o                         
  15   6   4         37.73         45.77         8.61 o                         
   0   7   4         90.91         81.22         2.43 o                         
   1   7   4        206.03        207.64         4.70 o                         
   2   7   4         14.68         17.14         1.34 o                         
   3   7   4         17.64         19.89         2.16 o                         
   4   7   4         35.48         40.71         3.56 o                         
   5   7   4         28.62         31.22         5.21 o                         
   6   7   4         67.89         77.59         7.58 o                         
   7   7   4          4.49          5.51         3.31 o                         
   8   7   4         82.18         93.04         6.46 o                         
   9   7   4          8.42          8.50         3.91 o                         
  10   7   4         10.66          3.90         4.08 o                         
  11   7   4          1.14          6.51         5.95 o                         
  12   7   4         26.58         19.05         8.91 o                         
  13   7   4          7.37          7.86         5.67 o                         
  14   7   4          2.56         -4.16         5.64 o                         
   0   8   4       2085.03       1858.11        48.03 o                         
   1   8   4       1167.02       1202.64        10.42 o                         
   2   8   4       1538.04       1574.67        12.77 o                         
   3   8   4         20.16         21.15         1.90 o                         
   4   8   4       5660.93       5402.85        44.90 o                         
   5   8   4         94.77        106.88         4.86 o                         
   6   8   4       5202.87       5072.70        50.50 o                         
   7   8   4        110.67        107.72         6.56 o                         
   8   8   4        468.47        479.47        12.92 o                         
   9   8   4         16.37         13.52         4.37 o                         
  10   8   4        406.67        408.12        13.23 o                         
  11   8   4          2.32         10.34         4.54 o                         
  12   8   4         49.38         48.64         7.07 o                         
  13   8   4        226.68        218.30        12.29 o                         
  14   8   4        373.96        387.59        20.02 o                         
   0   9   4         84.31         84.46         3.88 o                         
   1   9   4          5.52          7.12         1.49 o                         
   2   9   4          0.15         -0.85         1.12 o                         
   3   9   4         31.68         28.37         2.57 o                         
   4   9   4          4.02          2.45         1.80 o                         
   5   9   4         31.23         32.86         3.38 o                         
   6   9   4          1.42          3.67         2.47 o                         
   7   9   4         14.07         14.79         3.80 o                         
   8   9   4         12.14         14.76         4.10 o                         
   9   9   4          1.87          6.15         4.04 o                         
  10   9   4         12.67         13.02         4.54 o                         
  11   9   4          0.27         -4.62         4.62 o                         
  12   9   4         11.47          1.79         4.74 o                         
  13   9   4          0.77         -2.23         5.62 o                         
  14   9   4          0.18          1.96         6.15 o                         
   0  10   4       2163.53       2099.55        37.14 o                         
   1  10   4        711.73        683.44        12.59 o                         
   2  10   4       1303.41       1258.37        12.41 o                         
   3  10   4       1431.75       1383.30        14.92 o                         
   4  10   4       5213.99       5163.69        42.90 o                         
   5  10   4        263.94        240.72         6.52 o                         
   6  10   4       2765.11       2693.17        32.22 o                         
   7  10   4        231.82        222.77         9.21 o                         
   8  10   4        597.55        609.24        17.72 o                         
   9  10   4        100.70        102.08         7.35 o                         
  10  10   4        295.55        299.55        12.91 o                         
  11  10   4        176.78        211.50        12.49 o                         
  12  10   4         51.53         60.60         7.14 o                         
  13  10   4          9.05         -1.89         6.13 o                         
   0  11   4         14.13          9.95         4.93 o                         
   1  11   4         46.59         48.67         3.67 o                         
   2  11   4         11.58         10.95         2.36 o                         
   3  11   4          0.49          0.94         1.70 o                         
   4  11   4         25.35         14.77         2.29 o                         
   5  11   4          0.72          3.12         2.56 o                         
   6  11   4         14.25         13.60         3.90 o                         
   7  11   4          2.23          1.64         3.65 o                         
   8  11   4          2.78         -0.66         3.42 o                         
   9  11   4         26.28         21.65         4.81 o                         
  10  11   4          1.95         -4.37         4.48 o                         
  11  11   4          7.85         -1.48         6.97 o                         
  12  11   4          0.59          2.41         5.09 o                         
  13  11   4          9.77         11.32         7.53 o                         
   0  12   4       1057.23       1045.53        19.86 o                         
   1  12   4         17.52         17.90         3.14 o                         
   2  12   4        402.50        392.78         9.64 o                         
   3  12   4         25.39         29.06         2.55 o                         
   4  12   4        815.55        776.00        10.91 o                         
   5  12   4        356.18        351.80        10.66 o                         
   6  12   4        116.33        121.99         6.92 o                         
   7  12   4         89.11         88.16         8.24 o                         
   8  12   4         70.85         84.18         7.91 o                         
   9  12   4        252.38        250.44        12.72 o                         
  10  12   4        646.10        682.27        21.79 o                         
  11  12   4          3.74         -3.09         4.90 o                         
  12  12   4         78.95         95.54        11.52 o                         
   0  13   4          1.54          0.44         3.47 o                         
   1  13   4         12.72          5.96         2.40 o                         
   2  13   4          2.00          4.81         2.61 o                         
   3  13   4          0.16          0.85         2.24 o                         
   4  13   4          1.25         -1.79         1.95 o                         
   5  13   4          5.61         11.11         3.90 o                         
   6  13   4          4.61          3.20         5.64 o                         
   7  13   4         11.60         10.97         4.96 o                         
   8  13   4          2.27          2.19         4.29 o                         
   9  13   4          0.92          5.93         4.86 o                         
  10  13   4          6.00          9.25         6.37 o                         
  11  13   4          8.84         -4.14         5.46 o                         
  12  13   4          0.16         -2.58         6.34 o                         
   0  14   4         94.98         92.84         8.24 o                         
   1  14   4         71.18         69.54         4.90 o                         
   2  14   4        149.27        145.52         5.74 o                         
   3  14   4         45.42         49.93         3.72 o                         
   4  14   4        355.16        356.53         7.13 o                         
   5  14   4        129.74        135.34         7.96 o                         
   6  14   4       1038.36       1056.54        20.98 o                         
   7  14   4         50.23         54.86         6.59 o                         
   8  14   4        246.48        215.02        11.96 o                         
   9  14   4        146.44        150.59        10.31 o                         
  10  14   4       1047.51       1034.20        23.13 o                         
  11  14   4         24.20         18.14         6.61 o                         
   0  15   4         19.87         15.46         5.10 o                         
   1  15   4         14.90         16.68         3.33 o                         
   2  15   4          1.46          1.45         2.95 o                         
   3  15   4          2.15         -3.21         3.21 o                         
   4  15   4          1.36          4.68         3.09 o                         
   5  15   4          1.21         -1.37         3.03 o                         
   6  15   4          5.60         19.64         8.49 o                         
   7  15   4          3.48         13.09         6.41 o                         
   8  15   4          2.85         15.80         5.71 o                         
   9  15   4         14.92         17.16         7.67 o                         
  10  15   4         12.27         13.30         6.20 o                         
   0  16   4        968.70       1003.07        22.70 o                         
   1  16   4        244.15        243.83         9.23 o                         
   2  16   4        414.97        416.10        10.71 o                         
   3  16   4        257.73        259.36         8.76 o                         
   4  16   4        687.19        661.86        17.06 o                         
   5  16   4        185.42        177.08        12.80 o                         
   6  16   4        715.34        704.56        23.81 o                         
   7  16   4        428.32        434.09        20.30 o                         
   8  16   4         77.23         93.06        14.43 o                         
   9  16   4        400.03        419.45        18.99 o                         
   0  17   4          0.84          3.42         4.68 o                         
   1  17   4          2.85          9.84         4.17 o                         
   2  17   4          1.66          1.64         4.03 o                         
   3  17   4          7.26          9.14         3.90 o                         
   4  17   4          0.45          2.85         4.60 o                         
   5  17   4          7.00          8.44         7.87 o                         
   6  17   4         10.27         -8.94         8.94 o                         
   7  17   4         12.48         10.40         6.94 o                         
   8  17   4          0.49         -1.57         7.77 o                         
   0  18   4       2909.72       3003.37        56.90 o                         
   1  18   4        122.13        122.00         9.10 o                         
   2  18   4         89.48         93.12         8.77 o                         
   3  18   4          3.58         11.33         9.19 o                         
   4  18   4       1025.02       1071.26        33.13 o                         
   5  18   4         24.07         22.35         7.78 o                         
   6  18   4        241.74        246.50        17.76 o                         
   7  18   4         30.91         23.73        12.57 o                         
   0  19   4         23.61         23.39        12.07 o                         
   1  19   4         23.89         25.70         6.56 o                         
   2  19   4          0.39         -6.69         6.69 o                         
   3  19   4          0.35          2.79         6.81 o                         
   4  19   4          0.33         -7.07         7.07 o                         
   5  19   4          3.88          1.72         8.30 o                         
   6  19   4          0.36          6.84         9.12 o                         
   0  20   4        600.44        620.60        24.20 o                         
   1  20   4         72.02         83.82        10.47 o                         
   2  20   4         15.82          4.59         7.09 o                         
   3  20   4         72.15         66.99        10.11 o                         
   4  20   4        209.70        205.63        16.96 o                         
   2   0   5       1245.04       1162.02        12.27 o                         
   4   0   5      24546.27      24818.61       628.21 o                         
   6   0   5       6112.70       6429.32       109.26 o                         
   8   0   5       1225.51       1304.70        38.67 o                         
  10   0   5        102.57         81.71        12.30 o                         
  12   0   5        171.34        212.29        19.61 o                         
  14   0   5        542.81        476.22        26.97 o                         
   1   1   5          6.42          7.05         0.73 o                         
   2   1   5        309.88        310.97         4.79 o                         
   3   1   5          0.58          0.52         0.99 o                         
   4   1   5          1.57          1.75         1.22 o                         
   5   1   5        272.00        276.26         9.44 o                         
   6   1   5          4.48          2.62         4.10 o                         
   7   1   5          6.10         13.17         4.72 o                         
   8   1   5         97.79         89.49         8.99 o                         
   9   1   5          3.24          6.83         4.95 o                         
  10   1   5         46.42         36.42         8.11 o                         
  11   1   5          0.11          1.77         5.41 o                         
  12   1   5          7.51         -4.74         6.22 o                         
  13   1   5          1.77         10.12         5.32 o                         
  14   1   5         49.28         51.73         7.18 o                         
  15   1   5          2.71         -9.19         9.19 o                         
   1   2   5        314.78        305.00         3.63 o                         
   2   2   5      10412.33      10173.40        78.26 o                         
   3   2   5       6105.29       6224.71        37.16 o                         
   4   2   5       5874.13       5453.83        71.15 o                         
   5   2   5        258.36        261.97        14.02 o                         
   6   2   5       8978.30       8915.90       117.38 o                         
   7   2   5        700.31        751.83        26.50 o                         
   8   2   5        361.86        407.51        16.74 o                         
   9   2   5        200.04        194.82        12.56 o                         
  10   2   5        236.50        217.75        14.14 o                         
  11   2   5        331.66        341.64        18.07 o                         
  12   2   5       1369.04       1424.03        35.77 o                         
  13   2   5        112.05        104.06         8.91 o                         
  14   2   5        256.82        246.25        12.45 o                         
  15   2   5         61.85         88.63        14.62 o                         
   1   3   5         86.28         91.90         2.20 o                         
   2   3   5         81.23         79.19         2.00 o                         
   3   3   5          1.04          0.42         0.94 o                         
   4   3   5         22.58         15.87         2.31 o                         
   5   3   5         72.65         67.43         4.46 o                         
   6   3   5        110.40        123.56         7.91 o                         
   7   3   5          1.03         -4.29         7.54 o                         
   8   3   5          3.38         -0.31         4.01 o                         
   9   3   5          0.08         -4.25         4.25 o                         
  10   3   5         31.66         23.69        10.71 o                         
  11   3   5          3.98         -3.37         5.16 o                         
  12   3   5          3.70          7.58         7.01 o                         
  13   3   5          0.44          1.64         4.70 o                         
  14   3   5          3.54          2.96         5.67 o                         
  15   3   5         25.51         28.43        12.46 o                         
   1   4   5       1278.45       1281.26         9.92 o                         
   2   4   5       4242.90       4587.12        30.53 o                         
   3   4   5       1732.68       1747.51        15.30 o                         
   4   4   5       3188.59       3023.90        29.54 o                         
   5   4   5         80.40         83.35         4.18 o                         
   6   4   5       3296.12       3433.13        46.59 o                         
   7   4   5        439.55        420.82        14.03 o                         
   8   4   5        452.49        478.36        27.15 o                         
   9   4   5         84.29         87.99         9.20 o                         
  10   4   5         45.67         65.62         9.29 o                         
  11   4   5          6.66          4.61         5.17 o                         
  12   4   5        871.90        956.68        28.11 o                         
  13   4   5         69.75         65.56         8.46 o                         
  14   4   5        657.84        656.34        21.07 o                         
  15   4   5         67.66         84.19        14.68 o                         
   1   5   5          0.87          1.23         0.61 o                         
   2   5   5         47.69         46.41         2.67 o                         
   3   5   5        127.48        132.84         7.17 o                         
   4   5   5         38.88         36.75         2.80 o                         
   5   5   5         48.83         44.31         3.80 o                         
   6   5   5        393.82        464.65        13.26 o                         
   7   5   5          0.57         -1.00         3.21 o                         
   8   5   5        115.40        116.04         8.35 o                         
   9   5   5         26.59         24.70         5.62 o                         
  10   5   5          6.02         -0.30         4.62 o                         
  11   5   5          0.32         -0.17         4.41 o                         
  12   5   5         19.03         12.09         6.58 o                         
  13   5   5         21.54         31.49         6.77 o                         
  14   5   5         10.46         13.39         6.93 o                         
  15   5   5          0.44         -1.41         6.76 o                         
   1   6   5         91.01         73.91         2.01 o                         
   2   6   5       1713.54       1655.29        16.22 o                         
   3   6   5       1270.80       1256.35        14.55 o                         
   4   6   5       3792.69       3639.20        39.41 o                         
   5   6   5         50.08         55.79         4.25 o                         
   6   6   5       4606.48       4557.09        58.48 o                         
   7   6   5       2312.96       2202.61        35.78 o
[truncated: 193,917 more chars]
