# Supplementary material for: Crystal structures of two formamidinium hexa­fluorido­phosphate salts, one with batch-dependent disorder
Source: Acta Crystallogr E Crystallogr Commun. 2024 Jan 1;80(Pt 1):88–93. doi: 10.1107/S2056989023010848 (PMC10833365; doi:10.1107/S2056989023010848)
Supplement: Supplementary file 4 [file e-80-00088-2sup4.hkl]

data_2                                                                          
_shelx_title ' saba2low_a.res in Cc'                                            
_shelx_refln_list_code          4                                               
_shelx_F_calc_maximum      384.74                                               
_exptl_crystal_F_000       992.00                                               
_reflns_d_resolution_high  0.7997                                               
                                                                                
loop_                                                                           
 _space_group_symop_operation_xyz                                               
 'x, y, z'                                                                      
 'x, -y, z+1/2'                                                                 
 'x+1/2, y+1/2, z'                                                              
 'x+1/2, -y+1/2, z+1/2'                                                         
                                                                                
_cell_length_a    12.3588                                                       
_cell_length_b    12.7942                                                       
_cell_length_c    12.2759                                                       
_cell_angle_alpha  90.000                                                       
_cell_angle_beta  105.400                                                       
_cell_angle_gamma  90.000                                                       
                                                                                
_shelx_F_squared_multiplier     1.000                                           
                                                                                
loop_                                                                           
 _refln_index_h                                                                 
 _refln_index_k                                                                 
 _refln_index_l                                                                 
 _refln_F_squared_calc                                                          
 _refln_F_squared_meas                                                          
 _refln_F_squared_sigma                                                         
 _refln_observed_status                                                         
   1   1 -15         46.67         52.23         5.10 o                         
   3   1 -15         33.12         30.16         1.25 o                         
   5   1 -15        189.67        198.07         7.22 o                         
   2   2 -15         23.54         18.39         0.94 o                         
   4   2 -15         26.12         17.12         1.13 o                         
   6   2 -15         19.33         17.04         1.07 o                         
   3   3 -15        203.86        213.42         7.22 o                         
   5   3 -15         51.22         49.15         2.14 o                         
  -2   0 -14        341.92        300.79        13.00 o                         
   0   0 -14         68.66         45.43         5.56 o                         
   2   0 -14        581.59        658.13        65.47 o                         
   6   0 -14         52.55         38.01         3.71 o                         
   8   0 -14         16.23         16.69         2.78 o                         
  -1   1 -14        764.42        772.13        18.52 o                         
   1   1 -14        664.66        678.27        16.24 o                         
   3   1 -14       1315.76       1250.27        37.51 o                         
   5   1 -14        210.08        166.60         7.21 o                         
   7   1 -14        144.41        139.11         8.35 o                         
  -2   2 -14         89.90         94.59         2.62 o                         
   2   2 -14         47.80         51.22         1.54 o                         
   4   2 -14        216.67        204.48        10.40 o                         
   6   2 -14         40.89         42.08         2.90 o                         
   8   2 -14         19.77         22.25         2.78 o                         
  -1   3 -14        226.15        216.56         5.02 o                         
   1   3 -14       1463.41       1339.19        33.65 o                         
   3   3 -14        161.47        152.87         3.80 o                         
   5   3 -14        792.56        702.16        18.19 o                         
   7   3 -14        809.19        837.03        26.95 o                         
   0   4 -14         22.08         23.18         0.93 o                         
   2   4 -14        182.87        246.20         7.13 o                         
   4   4 -14         28.51         25.96         1.61 o                         
   6   4 -14         25.11         24.57         1.97 o                         
   8   4 -14         77.83         39.87         3.71 o                         
   1   5 -14        209.83        219.26         5.26 o                         
   3   5 -14       1133.51       1024.84        31.80 o                         
   5   5 -14        205.71        210.09         5.61 o                         
   7   5 -14        220.50        222.68        11.13 o                         
   2   6 -14         59.34         79.34         3.28 o                         
   4   6 -14         21.25         19.66         0.60 o                         
   6   6 -14         12.36         27.81         2.78 o                         
  -3   1 -13         44.96         44.68         0.67 o                         
  -1   1 -13         37.90         38.39         0.71 o                         
   1   1 -13        629.18        660.03        14.58 o                         
   3   1 -13        503.12        520.21        11.87 o                         
   5   1 -13          0.59          2.78         1.97 o                         
   7   1 -13        161.79        169.75         7.87 o                         
   9   1 -13          5.28          5.14         0.66 o                         
  11   1 -13         53.11         30.60         1.85 o                         
  -4   2 -13         62.64         52.47         1.28 o                         
  -2   2 -13         24.59         25.34         0.59 o                         
   0   2 -13        227.44        239.16         3.93 o                         
   2   2 -13         39.98         39.26         1.19 o                         
   4   2 -13        166.38        193.00         8.52 o                         
   6   2 -13        125.38        126.03         7.88 o                         
   8   2 -13         82.68         84.87         5.10 o                         
  10   2 -13        153.30        152.10         7.42 o                         
  -3   3 -13        153.90        144.95         2.55 o                         
  -1   3 -13         73.92         74.32         1.40 o                         
   1   3 -13         54.25         58.42         1.23 o                         
   3   3 -13        217.34        198.96         5.96 o                         
   5   3 -13         56.78         63.04         5.56 o                         
   7   3 -13         41.75         24.58         2.62 o                         
   9   3 -13         45.46         40.79         1.85 o                         
  -2   4 -13         64.16         56.93         1.22 o                         
   0   4 -13         49.00         48.73         1.31 o                         
   2   4 -13         17.98         12.91         0.79 o                         
   4   4 -13         17.85          9.36         1.97 o                         
   6   4 -13        159.19        181.36         7.87 o                         
   8   4 -13         79.88         79.56         2.88 o                         
  -1   5 -13        302.49        319.98         8.97 o                         
   1   5 -13         95.96         93.32         3.74 o                         
   3   5 -13        154.67        132.95         4.36 o                         
   5   5 -13         17.56         21.35         1.61 o                         
   7   5 -13        246.57        237.04         7.50 o                         
  -2   6 -13         22.62         22.25         0.93 o                         
   0   6 -13         21.04         16.74         0.93 o                         
   2   6 -13         81.72         57.08         1.77 o                         
   4   6 -13         52.44         64.62         2.82 o                         
   6   6 -13         23.62         21.02         1.61 o                         
   8   6 -13         77.63         80.67         5.56 o                         
  -1   7 -13        263.41        246.69        17.63 o                         
   1   7 -13        266.01        251.32        13.93 o                         
   3   7 -13        167.25        137.40         6.53 o                         
   5   7 -13        296.47        244.37         7.31 o                         
   7   7 -13         90.72         66.77         4.64 o                         
   4   8 -13         13.88          6.98         1.31 o                         
   6   8 -13         82.71         76.04         4.64 o                         
  -6   0 -12        234.29        305.58         6.50 o                         
  -4   0 -12         39.75         49.22         1.61 o                         
  -2   0 -12         59.42         61.40         1.37 o                         
   0   0 -12        203.24        226.01         6.29 o                         
   2   0 -12         87.89         79.50        16.01 o                         
   4   0 -12        705.00        662.02        27.86 o                         
   6   0 -12        552.56        529.96        36.67 o                         
   8   0 -12          9.68          6.49         0.93 o                         
  10   0 -12         35.70         28.74         1.85 o                         
  12   0 -12         22.06         16.69         0.93 o                         
  -5   1 -12        263.95        329.60         5.31 o                         
  -3   1 -12        109.83        104.72         1.51 o                         
  -1   1 -12        158.93        142.39         2.12 o                         
   1   1 -12        458.57        499.31        11.74 o                         
   3   1 -12          8.06        119.49       124.06 o                         
   5   1 -12        122.97         77.14         5.25 o                         
   7   1 -12         20.93         21.90         2.90 o                         
   9   1 -12        195.11        183.18         5.90 o                         
  11   1 -12        228.72        191.56         5.90 o                         
  -4   2 -12         91.63         93.64         1.64 o                         
  -2   2 -12         88.86         82.70         1.46 o                         
   0   2 -12         58.19         44.44         1.03 o                         
   2   2 -12         97.41        106.40        13.51 o                         
   4   2 -12        291.04        306.78        14.52 o                         
   6   2 -12        367.08        355.58        17.14 o                         
   8   2 -12        179.65        206.36         6.56 o                         
  10   2 -12        380.84        324.01        10.50 o                         
  12   2 -12        171.00        158.63         5.25 o                         
  -5   3 -12        129.82        163.18         2.46 o                         
  -3   3 -12         69.89         71.08         1.20 o                         
  -1   3 -12         68.71         59.90         0.99 o                         
   1   3 -12         56.69         68.68         3.19 o                         
   3   3 -12        574.78        597.67        18.09 o                         
   5   3 -12        274.63        295.45        11.81 o                         
   7   3 -12        655.07        544.04        14.34 o                         
   9   3 -12       1202.27       1094.12        32.89 o                         
  11   3 -12         68.43         41.26         1.97 o                         
  -4   4 -12         10.61         10.63         0.48 o                         
  -2   4 -12         52.20         61.15         0.99 o                         
   0   4 -12        163.09        161.34         3.81 o                         
   2   4 -12        236.58        200.90         5.02 o                         
   4   4 -12         26.90         38.01         3.28 o                         
   6   4 -12        404.63        319.83        12.47 o                         
   8   4 -12        286.62        253.07        18.55 o                         
  10   4 -12        563.85        478.17        20.43 o                         
  -3   5 -12         92.25         91.89         1.65 o                         
  -1   5 -12         31.92         32.40         0.76 o                         
   1   5 -12        196.73        202.34         4.44 o                         
   3   5 -12         37.14         21.91         2.37 o                         
   5   5 -12        442.07        406.50        15.09 o                         
   7   5 -12        136.31        127.09         7.88 o                         
   9   5 -12        142.65         95.52         4.64 o                         
  11   5 -12        161.97        141.93         6.49 o                         
  -4   6 -12         20.64         22.01         0.86 o                         
  -2   6 -12        184.89        182.23         4.04 o                         
   0   6 -12         98.95         92.09         1.82 o                         
   2   6 -12         78.58         70.69         2.77 o                         
   4   6 -12        183.15        151.73         5.48 o                         
   6   6 -12        194.40        173.47         4.37 o                         
   8   6 -12        230.62        191.15         8.35 o                         
  10   6 -12        325.45        281.24        12.07 o                         
  -3   7 -12         52.53         62.38         1.36 o                         
  -1   7 -12        149.00        131.63         2.16 o                         
   1   7 -12        207.48        229.11         4.94 o                         
   3   7 -12        101.48        105.11         4.44 o                         
   5   7 -12         52.63         46.51         2.46 o                         
   7   7 -12         82.81         53.78         2.78 o                         
   9   7 -12         20.64         10.20         0.93 o                         
  -2   8 -12          1.77          2.78         0.93 o                         
   0   8 -12        135.20        154.87         6.49 o                         
   2   8 -12          1.45          2.78         1.31 o                         
   4   8 -12        213.09        202.90         6.59 o                         
   6   8 -12         74.60         74.17         5.56 o                         
   1   9 -12         23.66         19.18         0.76 o                         
   3   9 -12         53.60         63.88         2.01 o                         
   7   9 -12         22.79         23.18         2.78 o                         
  -7   1 -11          2.12          2.97         0.34 o                         
  -5   1 -11         14.23         13.04         0.42 o                         
  -3   1 -11        135.29        115.01         1.71 o                         
  -1   1 -11         11.39         13.84         1.75 o                         
   1   1 -11         86.43        105.23         3.72 o                         
   3   1 -11       1110.83       1163.81        33.60 o                         
   5   1 -11       1248.32       1174.26        28.42 o                         
   7   1 -11         19.61         12.83         0.76 o                         
   9   1 -11         68.93         54.08         1.49 o                         
  11   1 -11         24.17         14.58         0.76 o                         
  13   1 -11         44.12         27.81         1.31 o                         
  -6   2 -11          2.40          7.85         0.35 o                         
  -4   2 -11         61.45         58.43         0.96 o                         
  -2   2 -11        267.87        258.14         4.01 o                         
   0   2 -11         15.30        -26.69        42.90 o                         
   2   2 -11        446.42        384.12         7.23 o                         
   4   2 -11         59.54         64.00         3.07 o                         
   6   2 -11        344.16        314.36        15.13 o                         
   8   2 -11        272.82        272.15         6.25 o                         
  10   2 -11        100.08         98.31         2.52 o                         
  12   2 -11        139.57        141.04         3.75 o                         
  -7   3 -11        109.40        107.84         1.66 o                         
  -5   3 -11         21.61         16.79         0.38 o                         
  -3   3 -11         12.55         20.14         0.56 o                         
  -1   3 -11        125.92        115.41         2.93 o                         
   1   3 -11         31.45         23.91         1.50 o                         
   3   3 -11         48.65         56.37         2.32 o                         
   5   3 -11        265.60        280.73        25.32 o                         
   7   3 -11        119.03         96.93         3.56 o                         
   9   3 -11         82.60         65.71         1.91 o                         
  11   3 -11          6.92         12.34         2.32 o                         
  -6   4 -11         10.12          7.43         0.38 o                         
  -4   4 -11         20.07         17.24         0.39 o                         
  -2   4 -11         19.71         15.45         0.43 o                         
   0   4 -11        209.76        192.02         6.41 o                         
   2   4 -11        130.91        135.94        14.22 o                         
   4   4 -11        198.18        156.79         8.10 o                         
   8   4 -11        498.90        421.20        10.53 o                         
  10   4 -11        118.35         87.81         2.57 o                         
  12   4 -11         78.66         85.30         4.64 o                         
  -5   5 -11        178.09        155.02         2.09 o                         
  -3   5 -11         76.71         76.79         1.24 o                         
  -1   5 -11         45.53         59.49         1.13 o                         
   1   5 -11        522.82        520.28         9.46 o                         
   3   5 -11         74.90         56.56        21.28 o                         
   5   5 -11        677.28        638.16        58.57 o                         
   7   5 -11        135.38        144.00         4.88 o                         
   9   5 -11        655.45        570.50        14.29 o                         
  11   5 -11        992.67        798.00        24.00 o                         
  -4   6 -11          3.90          8.26         0.41 o                         
  -2   6 -11        111.99        105.45         1.94 o                         
   0   6 -11         62.66         49.74         2.12 o                         
   2   6 -11        512.65        590.60        23.58 o                         
   4   6 -11         41.17         27.26         1.66 o                         
   6   6 -11        162.65        107.17         5.59 o                         
   8   6 -11          9.01          9.76         0.66 o                         
  10   6 -11        203.39        158.18         5.25 o                         
  -5   7 -11         12.46         11.71         0.53 o                         
  -3   7 -11        510.57        483.23         7.25 o                         
  -1   7 -11        109.14        116.60         2.45 o                         
   1   7 -11        323.76        299.10         7.01 o                         
   3   7 -11        495.00        439.80        11.44 o                         
   5   7 -11        290.06        251.79         6.90 o                         
   7   7 -11        829.78        781.73        24.86 o                         
   9   7 -11        312.27        270.01        12.06 o                         
  11   7 -11        117.16        106.66         4.64 o                         
  -4   8 -11        223.37        234.15         8.44 o                         
  -2   8 -11        302.78        316.88         4.78 o                         
   0   8 -11        185.52        153.65         3.58 o                         
   2   8 -11         32.51         21.80         2.78 o                         
   4   8 -11        266.94        326.31         9.81 o                         
   6   8 -11        100.89        110.01        10.20 o                         
   8   8 -11        250.64        212.74         7.42 o                         
  10   8 -11          1.72          8.34         0.93 o                         
  -3   9 -11         73.07         73.91         3.71 o                         
  -1   9 -11        666.99        649.25        20.52 o                         
   1   9 -11        131.64        106.50         2.21 o                         
   3   9 -11        636.49        599.79        14.11 o                         
   5   9 -11        156.52        147.48         6.56 o                         
   7   9 -11        145.72        134.37         5.12 o                         
   9   9 -11         89.84         72.33         3.71 o                         
   0  10 -11        153.22        175.68         5.69 o                         
   2  10 -11         87.25         79.91         6.49 o                         
   4  10 -11         30.45         16.78         0.84 o                         
   6  10 -11        165.37        164.18         9.28 o                         
   3  11 -11         55.81         66.57         2.90 o                         
  -8   0 -10        335.59        366.97         7.54 o                         
  -6   0 -10         29.33         25.11         0.98 o                         
  -4   0 -10        272.83        270.72         5.68 o                         
  -2   0 -10         68.45         49.11         1.87 o                         
   0   0 -10        397.07        325.34        13.91 o                         
   4   0 -10        731.46        750.99        32.97 o                         
   6   0 -10        215.62        179.00        13.91 o                         
  10   0 -10        650.02        477.01        14.76 o                         
  12   0 -10         43.70         36.16         1.42 o                         
  -7   1 -10        302.29        296.77         4.07 o                         
  -5   1 -10        358.42        352.42         4.57 o                         
  -3   1 -10        131.34        117.33         2.04 o                         
  -1   1 -10        628.42        646.12         8.96 o                         
   1   1 -10       3034.92       3521.37        89.01 o                         
   3   1 -10       2191.65       2305.38        68.88 o                         
   5   1 -10        397.77        420.85        12.78 o                         
   7   1 -10       2320.90       1938.72        59.34 o                         
   9   1 -10        951.48        876.87        14.00 o                         
  11   1 -10         93.97         80.66         2.25 o                         
  13   1 -10         76.75         73.30         2.14 o                         
  -8   2 -10         17.78         11.02         0.40 o                         
  -6   2 -10        115.70        143.87         2.24 o                         
  -4   2 -10        153.08        153.50         2.38 o                         
  -2   2 -10         83.75         90.46         1.52 o                         
   0   2 -10         49.05         60.70        10.46 o                         
   2   2 -10        767.99        720.31        19.34 o                         
   4   2 -10        166.08        162.18        11.13 o                         
   6   2 -10       2125.01       2273.81        68.20 o                         
   8   2 -10         70.78         47.96         1.37 o                         
  10   2 -10       1997.17       1818.23        38.77 o                         
  12   2 -10        628.78        567.00        14.29 o                         
  -7   3 -10        180.98        171.76         2.44 o                         
  -5   3 -10        110.49        118.46         1.99 o                         
  -3   3 -10          7.21         11.67         1.23 o                         
  -1   3 -10        138.07        167.42         4.63 o                         
   1   3 -10       1055.65       1162.88        18.79 o                         
   3   3 -10        599.74        646.68        12.41 o                         
   5   3 -10       1780.19       1600.73        40.08 o                         
   7   3 -10        577.05        579.38        10.30 o                         
   9   3 -10       2239.99       1831.92        56.04 o                         
  11   3 -10        741.65        671.25        18.35 o                         
  13   3 -10          6.08          2.78         0.54 o                         
  -8   4 -10         46.35         48.23         3.28 o                         
  -6   4 -10          2.67          1.30         0.31 o                         
  -4   4 -10         26.43         26.55         0.64 o                         
  -2   4 -10        170.91        164.22         2.78 o                         
   0   4 -10        617.50        576.89        12.66 o                         
   2   4 -10         99.16        107.30        15.59 o                         
   4   4 -10        626.80        611.45        16.95 o                         
   6   4 -10        135.44        143.32         4.74 o                         
  10   4 -10       1635.48       1287.82        27.34 o                         
  12   4 -10       1015.32        865.92        18.36 o                         
  -7   5 -10        169.03        158.38         2.59 o                         
  -5   5 -10        133.02        141.46         2.13 o                         
  -3   5 -10         22.08         20.04         0.57 o                         
  -1   5 -10        176.61        169.32         3.89 o                         
   1   5 -10        310.59        321.05         6.93 o                         
   3   5 -10        508.83        513.49        11.88 o                         
   5   5 -10         32.12         35.60         4.22 o                         
   7   5 -10       1612.65       1249.40        50.30 o                         
   9   5 -10        448.46        406.10         8.20 o                         
  11   5 -10          3.23          4.28         0.45 o                         
  -6   6 -10          1.36          5.13         0.42 o                         
  -4   6 -10        103.05        115.66         1.70 o                         
  -2   6 -10         18.32         16.04         1.70 o                         
   0   6 -10         80.60         68.26        11.76 o                         
   2   6 -10       1595.54       1568.67        46.24 o                         
   4   6 -10       1598.70       1473.71        38.11 o                         
   6   6 -10        900.42        815.89        22.87 o                         
   8   6 -10        651.38        625.24        15.72 o                         
  10   6 -10       1076.82        900.03        37.70 o                         
  12   6 -10        312.09        253.38        11.14 o                         
  -5   7 -10        173.79        170.31         3.16 o                         
  -3   7 -10        224.59        271.17         4.02 o                         
  -1   7 -10        192.02        182.21         2.91 o                         
   1   7 -10        552.29        561.04        10.08 o                         
   3   7 -10         87.03        176.16       140.00 o                         
   5   7 -10         62.91         33.21         3.24 o                         
   7   7 -10          5.42          5.43         1.39 o                         
   9   7 -10         24.08          7.23         1.39 o                         
  11   7 -10         17.87         13.46         0.66 o                         
  -4   8 -10         15.95         10.70         0.53 o                         
  -2   8 -10          6.34          5.93         0.44 o                         
   0   8 -10        277.49        298.19         4.87 o                         
   2   8 -10        386.47        344.97         7.92 o                         
   4   8 -10        362.29        331.95         7.78 o                         
   6   8 -10        273.23        250.08         8.91 o                         
   8   8 -10        135.25        105.26         3.21 o                         
  10   8 -10        143.90        127.12         3.93 o                         
  -3   9 -10        250.61        266.50         3.97 o                         
  -1   9 -10        134.15        130.97         3.39 o                         
   1   9 -10         82.77         74.78         2.21 o                         
   3   9 -10         52.05         58.77         2.81 o                         
   7   9 -10        451.54        352.44        20.42 o                         
   9   9 -10          9.96          5.56         0.93 o                         
  -2  10 -10          7.86          9.86         0.80 o                         
   0  10 -10          8.37         12.98         0.93 o                         
   2  10 -10         82.70         96.54         2.31 o                         
   4  10 -10         69.60         67.22         3.93 o                         
   6  10 -10         22.08         21.32         1.85 o                         
   8  10 -10         30.51         33.64         1.72 o                         
  -1  11 -10          5.77          5.24         0.60 o                         
   1  11 -10         48.81         42.30         1.67 o                         
   3  11 -10         10.05         14.40         1.63 o                         
   5  11 -10         43.33         45.90         2.23 o                         
   7  11 -10         35.32         31.52         3.71 o                         
   2  12 -10         69.86         71.69         3.09 o                         
   4  12 -10        132.60        132.33         8.81 o                         
  -9   1  -9         23.17         20.95         0.68 o                         
  -7   1  -9        118.93        106.54         1.61 o                         
  -5   1  -9         34.21         36.76         1.00 o                         
  -3   1  -9         45.51         38.71         0.72 o                         
  -1   1  -9        107.08        104.85         1.69 o                         
   1   1  -9        301.95        263.62         5.97 o                         
   3   1  -9        210.94        253.35         7.56 o                         
   5   1  -9        897.41        882.14        14.62 o                         
   9   1  -9         82.40         82.43         1.88 o                         
  11   1  -9         14.56         18.65         0.84 o                         
  13   1  -9         34.20         25.61         0.84 o                         
  -8   2  -9        202.32        193.47         2.76 o                         
  -6   2  -9         28.18         41.67         0.84 o                         
  -4   2  -9         68.44         88.79         1.41 o                         
  -2   2  -9         22.84         17.64         0.59 o                         
   0   2  -9       1266.02       1220.73        18.31 o                         
   2   2  -9          5.66          8.70         0.53 o                         
   4   2  -9       1743.39       1545.50        29.81 o                         
   6   2  -9       1467.31       1449.66        27.96 o                         
   8   2  -9        897.94        755.18        12.31 o                         
  10   2  -9        250.28        241.78         4.95 o                         
  12   2  -9         41.11         38.16         1.08 o                         
  14   2  -9        130.27        133.39         2.99 o                         
  -9   3  -9         67.89         53.24         1.10 o                         
  -7   3  -9         34.96         37.74         0.66 o                         
  -5   3  -9        335.90        331.05         5.14 o                         
  -3   3  -9         18.67         16.07         0.75 o                         
  -1   3  -9        451.90        463.26         6.35 o                         
   1   3  -9        340.31        291.16         5.16 o                         
   3   3  -9        111.44        107.16         2.75 o                         
   5   3  -9        139.52        130.44         2.78 o                         
   7   3  -9         20.94         14.13         0.62 o                         
   9   3  -9         59.02         46.51         1.81 o                         
  11   3  -9         17.11          9.02         0.56 o                         
  13   3  -9         94.32        103.71         2.52 o                         
  -8   4  -9        108.34        132.97         1.94 o                         
  -6   4  -9        280.53        274.95         3.72 o                         
  -4   4  -9        206.49        242.53         4.21 o                         
  -2   4  -9         71.05         79.01         1.86 o                         
   0   4  -9         68.53         68.41         1.44 o                         
   2   4  -9        342.14        289.11         8.74 o                         
   4   4  -9         17.50         24.04        17.25 o                         
   6   4  -9        227.68        262.93         5.15 o                         
   8   4  -9       2018.87       1902.34        82.92 o                         
  10   4  -9        997.62        790.42        14.15 o                         
  12   4  -9        224.30        199.40         3.75 o                         
  -7   5  -9        415.79        371.02         4.56 o                         
  -5   5  -9         86.02         92.74         1.33 o                         
  -3   5  -9        592.06        621.21         7.56 o                         
  -1   5  -9         90.84         87.96         5.17 o                         
   1   5  -9       1699.72       1629.77        39.88 o                         
   5   5  -9        244.98        262.30         5.19 o                         
   7   5  -9       1996.16       2001.92        83.85 o                         
   9   5  -9        244.39        234.01         4.51 o                         
  11   5  -9        426.95        384.55         7.12 o                         
  13   5  -9        148.00        128.74         6.03 o                         
  -8   6  -9         21.88         22.11         0.43 o                         
  -6   6  -9         92.82         94.02         1.89 o                         
  -4   6  -9         53.14         63.10         1.28 o                         
  -2   6  -9          5.12          2.16        16.46 o                         
   0   6  -9        141.04        125.85         7.70 o                         
   2   6  -9         41.66         42.51         1.93 o                         
   4   6  -9        441.91        430.91        16.91 o                         
   6   6  -9       1748.08       1644.76        88.45 o                         
   8   6  -9        244.40        267.19         5.70 o                         
  10   6  -9        130.72        120.00         2.77 o                         
  12   6  -9        471.31        411.81        12.47 o                         
  -7   7  -9        297.97        257.74         5.15 o                         
  -5   7  -9        536.96        468.31         5.99 o                         
  -3   7  -9        239.77        240.50         3.49 o                         
  -1   7  -9       2735.29       2784.06       130.70 o                         
   1   7  -9       1343.86       1282.21        32.63 o                         
   3   7  -9       2171.85       1977.27        63.93 o                         
   5   7  -9       2348.54       2377.64        70.35 o                         
   7   7  -9        243.74        242.71         6.69 o                         
   9   7  -9       1068.26       1037.77        25.75 o                         
  11   7  -9        193.60        187.38         5.90 o                         
  -6   8  -9         28.14         32.43         1.21 o                         
  -4   8  -9         70.50        120.19         2.10 o                         
  -2   8  -9        356.35        341.27         5.95 o                         
   0   8  -9       1358.54       1490.09       104.83 o                         
   2   8  -9        259.19        181.64         7.28 o                         
   4   8  -9        601.58        557.56        14.91 o                         
   6   8  -9        106.60        112.97         3.36 o                         
   8   8  -9        955.78        953.10        23.60 o                         
  10   8  -9        475.18        428.12        13.13 o                         
  -5   9  -9        333.56        294.93         5.66 o                         
  -3   9  -9       1038.96        985.82        20.02 o                         
  -1   9  -9        505.72        514.01         8.13 o                         
   1   9  -9       2407.08       2479.62       153.44 o                         
   3   9  -9        617.09        601.16        15.37 o                         
   5   9  -9       1090.49        991.82        42.76 o                         
   7   9  -9        184.05        172.55         4.96 o                         
   9   9  -9         50.62         48.21         1.97 o                         
  11   9  -9         31.61         25.96         1.85 o                         
  -4  10  -9        101.80        130.88         5.09 o                         
  -2  10  -9        519.70        533.33        10.37 o                         
   0  10  -9        466.67        405.01        10.31 o                         
   2  10  -9        401.17        325.50         9.45 o                         
   4  10  -9        475.66        417.50        11.71 o                         
   6  10  -9        805.79        796.64        25.24 o                         
   8  10  -9        614.57        599.77        19.01 o                         
  10  10  -9         64.52         57.49         2.78 o                         
  -3  11  -9        224.57        228.31         4.43 o                         
  -1  11  -9        366.55        339.58         6.25 o                         
   1  11  -9        230.92        205.30         5.84 o                         
   3  11  -9        656.31        672.35        24.61 o                         
   5  11  -9        202.78        200.35         9.28 o                         
   7  11  -9        372.10        342.16         8.89 o                         
  -2  12  -9        133.29        134.59         3.94 o                         
   0  12  -9        439.01        473.88        14.44 o                         
   2  12  -9         78.13         64.90         1.76 o                         
   4  12  -9         15.11         15.16         1.39 o                         
   6  12  -9        486.20        465.25        21.36 o                         
 -10   0  -8        384.23        397.00         8.96 o                         
  -8   0  -8        607.43        579.06        10.53 o                         
  -6   0  -8        455.38        493.21         8.07 o                         
  -4   0  -8        342.77        411.48        11.69 o                         
  -2   0  -8        378.62        391.28         8.57 o                         
   0   0  -8       4951.08       4082.96       214.32 o                         
   4   0  -8       3778.23       2799.39       135.86 o                         
   8   0  -8       1084.37       1189.50        29.51 o                         
  12   0  -8         27.36         29.39         1.42 o                         
  14   0  -8         30.93         41.16         1.54 o                         
  -9   1  -8        396.19        326.55         4.38 o                         
  -7   1  -8       1970.50       1892.39        48.50 o                         
  -5   1  -8       2765.92       2823.45       126.02 o                         
  -1   1  -8      10650.05      11913.49       563.32 o                         
   1   1  -8      18687.44      19807.22       619.93 o                         
   3   1  -8       9634.15       9242.55       212.38 o                         
   7   1  -8       1351.36       1270.79        22.40 o                         
   9   1  -8       1376.95       1224.63        26.16 o                         
  11   1  -8         12.77         22.60         0.96 o                         
  13   1  -8         20.20         17.93         0.60 o                         
 -10   2  -8         46.29         44.83         0.92 o                         
  -8   2  -8        485.74        505.63         6.15 o                         
  -6   2  -8        133.17        161.86         2.98 o                         
  -4   2  -8          2.11         12.97         0.65 o                         
  -2   2  -8       1545.65       1363.37        59.37 o                         
   0   2  -8       1359.77       1201.17        73.87 o                         
   2   2  -8       2386.81       2047.45       141.86 o                         
   4   2  -8       2622.26       2140.09       168.08 o                         
  10   2  -8        347.45        273.24         5.90 o                         
  12   2  -8        445.80        449.69         8.47 o                         
  14   2  -8        377.77        349.38         7.53 o                         
  -9   3  -8        195.12        173.69         2.34 o                         
  -7   3  -8       1386.11       1384.79        28.30 o                         
  -5   3  -8       1277.33       1382.03        25.81 o                         
  -3   3  -8        548.06        591.16         7.75 o                         
  -1   3  -8       3628.80       3943.61       148.24 o                         
   1   3  -8       8005.11       8853.83       421.65 o                         
   3   3  -8       4014.45       3817.82       133.17 o                         
   5   3  -8       1765.49       1575.68        30.07 o                         
   9   3  -8        377.38        372.06         6.44 o                         
  11   3  -8        217.13        197.50         4.55 o                         
  13   3  -8         77.92         78.88         1.82 o                         
 -10   4  -8         59.78         57.18         1.61 o                         
  -8   4  -8         97.12        114.87         2.02 o                         
  -6   4  -8        122.14        125.64         2.23 o                         
  -4   4  -8        215.15        214.20         4.12 o                         
  -2   4  -8        213.16        214.13         4.62 o                         
   0   4  -8       1666.69       1708.31       119.65 o                         
   2   4  -8       3713.21       3289.09       199.45 o                         
   4   4  -8       1553.63       1440.39        45.92 o                         
   6   4  -8        980.69       1115.54        29.13 o                         
   8   4  -8       2089.38       2026.66        87.60 o                         
  12   4  -8        819.27        694.32        12.44 o                         
  14   4  -8        918.00        962.55        28.95 o                         
  -9   5  -8        385.64        399.88         5.40 o                         
  -7   5  -8        183.89        177.03         2.39 o                         
  -5   5  -8        739.84        761.38        12.35 o                         
  -3   5  -8        574.09        619.02         7.15 o                         
  -1   5  -8       1465.10       1425.03        23.91 o                         
   1   5  -8       3518.98       3268.15       283.45 o                         
   3   5  -8        286.45        246.70         7.32 o                         
   5   5  -8        851.58        756.00        13.65 o                         
   7   5  -8        559.92        493.85        12.54 o                         
   9   5  -8        764.05        518.65        10.29 o                         
  11   5  -8         51.74         42.52         1.33 o                         
  13   5  -8         40.79         41.82         1.19 o                         
  -8   6  -8         47.48         38.81         0.73 o                         
  -6   6  -8         32.80         57.39         0.92 o                         
  -4   6  -8        252.00        246.26         3.15 o                         
  -2   6  -8        424.37        444.73        10.19 o                         
   0   6  -8        538.76        517.79         9.87 o                         
   2   6  -8       1974.47       1751.46        74.54 o                         
   4   6  -8       2324.98       2331.06        99.78 o                         
   6   6  -8       2420.86       2100.20        94.20 o                         
   8   6  -8       2043.80       2104.43        66.96 o                         
  10   6  -8        817.69        768.64        13.75 o                         
  12   6  -8        398.26        332.02         7.40 o                         
  -7   7  -8        799.21        809.83        10.18 o                         
  -5   7  -8        368.15        426.81         4.82 o                         
  -3   7  -8        790.02        840.84        11.67 o                         
  -1   7  -8       1251.78       1250.72        24.82 o                         
   1   7  -8        979.29        885.94        13.63 o                         
   3   7  -8       1047.10        971.47        20.30 o                         
   5   7  -8        283.56        312.25         6.37 o                         
   7   7  -8        498.13        319.98         8.70 o                         
   9   7  -8         79.20         79.50         2.08 o                         
  11   7  -8         35.26         44.25         1.13 o                         
  -8   8  -8         31.79         43.44         1.11 o                         
  -6   8  -8        101.71        102.22         1.61 o                         
  -4   8  -8        162.33        167.85         2.46 o                         
  -2   8  -8        230.01        255.51        10.25 o                         
   0   8  -8        142.59        159.57        12.73 o                         
   2   8  -8       1794.77       1741.92        45.03 o                         
   4   8  -8        730.44        622.60        15.28 o                         
   6   8  -8         26.41         19.35         3.00 o                         
   8   8  -8        244.86        281.66         7.66 o                         
  10   8  -8        169.34        166.41         5.12 o                         
  12   8  -8         45.89         44.87         1.54 o                         
  -7   9  -8         34.42         39.31         0.93 o                         
  -5   9  -8        296.95        336.87         5.79 o                         
  -3   9  -8        157.81        209.89         3.80 o                         
  -1   9  -8       1370.40       1445.80        37.22 o                         
   1   9  -8        504.92        449.99        35.83 o                         
   3   9  -8        110.76        123.82         4.72 o                         
   5   9  -8        788.84        677.99        19.91 o                         
   7   9  -8        806.60        655.88        21.20 o                         
   9   9  -8        398.44        287.37        11.52 o                         
  11   9  -8         27.73         25.96         1.31 o                         
  -6  10  -8        153.88        160.10         3.75 o                         
  -4  10  -8         29.74         41.75         1.11 o                         
  -2  10  -8         57.00         46.13         3.24 o                         
   0  10  -8         63.73         55.63         2.78 o                         
   2  10  -8          8.47          9.99         0.94 o                         
   4  10  -8          6.68          4.63         2.78 o                         
   6  10  -8         73.80         63.72         2.23 o                         
   8  10  -8          6.74          7.42         0.66 o                         
  10  10  -8          6.81          5.72         0.93 o                         
  -5  11  -8         16.09         25.22         0.93 o                         
  -3  11  -8        104.44        119.36         2.34 o                         
  -1  11  -8         13.54         12.00         0.77 o                         
   1  11  -8         94.28         74.04         2.50 o                         
   3  11  -8        227.06        229.53         6.43 o                         
   5  11  -8        406.24        421.30        49.60 o                         
   7  11  -8        536.63        441.54        13.45 o                         
   9  11  -8         26.30         13.91         0.93 o                         
  -2  12  -8         58.99         57.13         1.37 o                         
   0  12  -8         17.86         18.54         0.76 o                         
   2  12  -8         20.15         12.71         1.54 o                         
   4  12  -8         30.41         27.42         1.39 o                         
   6  12  -8         16.20         12.88         0.93 o                         
   8  12  -8         94.94        102.94         4.64 o                         
  -1  13  -8          4.37          4.51         0.62 o                         
   1  13  -8          0.06          0.93         0.46 o                         
   3  13  -8        200.83        201.86         6.46 o                         
   5  13  -8          1.40          0.93         0.93 o                         
 -11   1  -7          2.96          2.12         0.51 o                         
  -9   1  -7         34.97         42.49         0.78 o                         
  -7   1  -7         58.61         64.65         1.16 o                         
  -5   1  -7       1015.87       1086.13        12.35 o                         
  -3   1  -7        424.33        482.55         7.15 o                         
  -1   1  -7        262.12        221.38        30.15 o                         
   1   1  -7        317.43        307.54        19.26 o                         
   3   1  -7        261.93        237.47         4.71 o                         
   5   1  -7       3098.14       3126.83        78.12 o                         
   7   1  -7         17.30         27.66         0.94 o                         
  11   1  -7         37.98         26.73         1.07 o                         
  13   1  -7         81.88         61.66         1.42 o                         
 -10   2  -7         36.58         58.51         1.00 o                         
  -8   2  -7         37.62         44.62         0.97 o                         
  -6   2  -7        719.22        775.25         8.66 o                         
  -4   2  -7        112.68        109.52         5.33 o                         
  -2   2  -7        513.97        471.60         6.74 o                         
   0   2  -7       1462.87       1410.22        67.48 o                         
   4   2  -7        209.31        234.87        20.81 o                         
   8   2  -7       1460.44       1387.31        26.71 o                         
  10   2  -7         81.61         80.79         1.77 o                         
  12   2  -7          2.46          4.11         0.60 o                         
  14   2  -7          5.79          4.73         0.46 o                         
 -11   3  -7          5.41          3.48         0.53 o                         
  -9   3  -7        142.71        137.50         2.29 o                         
  -7   3  -7        532.37        509.00         7.82 o                         
  -5   3  -7        281.58        292.52         3.46 o                         
  -3   3  -7        786.08        833.74        11.72 o                         
  -1   3  -7        184.27        177.88         6.64 o                         
   1   3  -7       1736.44       1772.93        70.00 o                         
   3   3  -7        538.76        506.25        20.87 o                         
   5   3  -7       2532.84       2231.31       121.38 o                         
   7   3  -7       1487.02       1463.26        63.75 o                         
   9   3  -7        161.35        146.73         2.98 o                         
  11   3  -7          2.92          5.64         0.51 o                         
  13   3  -7        267.30        229.51         4.87 o                         
 -10   4  -7         45.75         43.30         0.69 o                         
  -8   4  -7         30.80         32.45         0.84 o                         
  -6   4  -7        131.68        149.05         2.18 o                         
  -4   4  -7        295.83        341.51         4.49 o                         
  -2   4  -7        427.23        430.75         5.56 o                         
   0   4  -7       3246.19       3160.55       125.36 o                         
   2   4  -7         28.93         33.47         4.20 o                         
   4   4  -7       1376.43       1325.58        23.81 o                         
   6   4  -7       1328.60       1387.93        34.72 o                         
   8   4  -7        475.12        500.43         8.31 o                         
  10   4  -7       1072.19       1091.92        18.24 o                         
  12   4  -7        305.37        271.63         5.87 o                         
  14   4  -7        167.97        157.22         4.59 o                         
  -9   5  -7        235.69        217.68         3.16 o                         
  -7   5  -7        468.31        457.36         5.66 o                         
  -5   5  -7       1852.68       1950.12        41.36 o                         
  -3   5  -7         16.91         22.38         3.37 o                         
  -1   5  -7       1603.22       1463.99        27.70 o                         
   1   5  -7         79.40         77.21        18.64 o                         
   3   5  -7       2766.03       2905.76       239.13 o                         
   5   5  -7       1273.91       1323.27        28.36 o                         
   7   5  -7        416.35        335.97        12.59 o                         
   9   5  -7       1243.90       1269.72        21.59 o                         
  11   5  -7         19.43         24.36         1.51 o                         
  13   5  -7         11.20         11.22         0.75 o                         
 -10   6  -7         23.33         19.64         0.50 o                         
  -8   6  -7         26.70         38.16         1.07 o                         
  -6   6  -7         13.83         23.85         0.84 o                         
  -4   6  -7         13.42         13.96         0.59 o                         
  -2   6  -7       1256.96       1312.46        20.57 o                         
   0   6  -7       1639.36       1540.21        45.58 o                         
   2   6  -7         88.20         76.23         2.20 o                         
   4   6  -7        435.86        521.83        13.21 o                         
   6   6  -7        214.19        335.61         6.95 o                         
  10   6  -7        136.01        138.15         2.91 o                         
  12   6  -7         91.00        101.31         2.31 o                         
  -9   7  -7        481.07        458.89         8.14 o                         
  -7   7  -7        619.43        612.08         8.14 o                         
  -5   7  -7       1130.78       1108.99        17.43 o                         
  -3   7  -7       2231.38       2284.25        56.80 o                         
  -1   7  -7       1254.66       1217.02        18.81 o                         
   1   7  -7       6679.22       6680.23       341.40 o                         
   3   7  -7        867.86        777.05        17.74 o                         
   5   7  -7        473.95        457.85         9.95 o                         
   7   7  -7        657.39        723.29        12.13 o                         
   9   7  -7         47.34         35.45         1.01 o                         
  11   7  -7        472.11        440.66         8.69 o                         
  13   7  -7         46.47         44.50         1.85 o                         
  -8   8  -7         74.63         70.75         1.29 o                         
  -6   8  -7         58.36         78.01         1.32 o                         
  -4   8  -7         58.95         48.28         1.14 o                         
  -2   8  -7       1024.07        988.29        13.72 o                         
   0   8  -7        769.33        724.42        25.90 o                         
   2   8  -7       5322.53       4753.73       206.70 o                         
   4   8  -7        474.01        466.98        12.76 o                         
   8   8  -7        135.31        180.04         4.36 o                         
  10   8  -7        384.40        386.40         7.77 o                         
  12   8  -7        248.66        217.73         6.56 o                         
  -7   9  -7        904.14        826.99        13.42 o                         
  -5   9  -7        836.46        866.77        12.69 o                         
  -3   9  -7       1734.52       1748.40        81.94 o                         
  -1   9  -7       2596.36       2726.77       139.19 o                         
   1   9  -7        438.39        417.09        17.63 o                         
   3   9  -7       2805.95       2668.85        81.39 o                         
   5   9  -7         56.27         65.01         2.27 o                         
   7   9  -7          5.98         12.41         0.80 o                         
   9   9  -7          2.58          0.46         0.66 o                         
  11   9  -7          2.85          0.93         0.93 o                         
  -6  10  -7          6.48         13.69         0.71 o                         
  -4  10  -7         70.14         60.11         1.32 o                         
  -2  10  -7        135.15        140.77         2.61 o                         
   0  10  -7       3413.75       3420.21       177.91 o                         
   2  10  -7        230.78        203.80        12.85 o                         
   4  10  -7       1819.48       1685.85        54.08 o                         
   6  10  -7       1681.88       1509.03        65.17 o                         
   8  10  -7        889.97        918.71        22.71 o                         
  10  10  -7        458.70        474.91        14.44 o                         
  -5  11  -7        288.57        264.12         6.20 o                         
  -3  11  -7        820.64        832.48        15.42 o                         
  -1  11  -7        264.38        280.41         5.99 o                         
   1  11  -7        412.08        375.11         8.19 o                         
   3  11  -7        109.52         95.18        12.05 o                         
   5  11  -7        439.86        426.20        11.31 o                         
   7  11  -7          3.61          5.41         0.76 o                         
   9  11  -7         35.34         38.91         1.54 o                         
  -4  12  -7         18.85         28.11         0.67 o                         
  -2  12  -7        264.52        266.68         6.79 o                         
   0  12  -7         73.06         75.51         4.17 o                         
   2  12  -7        916.70        827.02        23.22 o                         
   4  12  -7        619.63        577.95        18.06 o                         
   6  12  -7        300.45        303.20        10.03 o                         
   8  12  -7        669.64        604.89        26.02 o                         
  -3  13  -7        109.81        133.38         3.36 o                         
  -1  13  -7        161.56        137.48         4.76 o                         
   1  13  -7        335.02        341.07         7.52 o                         
   3  13  -7         34.59         30.32         2.32 o                         
   5  13  -7        301.37        325.51        21.81 o                         
   7  13  -7         92.37         62.13         2.78 o                         
   0  14  -7        130.28        122.43         7.42 o                         
   2  14  -7        139.92        126.88         4.08 o                         
   4  14  -7        270.56        262.67        12.07 o                         
 -10   0  -6         82.65         68.43         1.68 o                         
  -8   0  -6        352.59        385.48         9.47 o                         
  -4   0  -6          9.10         10.77         2.96 o                         
  -2   0  -6       4783.99       4337.32       155.70 o                         
   0   0  -6      11061.82      10394.61       502.36 o                         
   4   0  -6       4221.15       3477.58       202.15 o                         
   6   0  -6        173.86        159.52        11.13 o                         
  10   0  -6         85.93         43.24         2.32 o                         
  12   0  -6        141.65        176.00        10.53 o                         
  14   0  -6         39.04         32.11         1.54 o                         
 -11   1  -6        148.17        162.76         2.61 o                         
  -9   1  -6       1703.42       1700.47        37.16 o                         
  -7   1  -6       6353.66       6432.41       276.91 o                         
  -3   1  -6       3345.59       3627.96       104.46 o                         
  -1   1  -6      13944.85      14352.42       445.14 o                         
   1   1  -6      15719.47      16029.98       497.47 o                         
   3   1  -6       1530.55       1130.94        33.67 o                         
   5   1  -6        421.81        267.03        25.86 o                         
   7   1  -6        228.17        268.89         5.08 o                         
   9   1  -6         31.15         31.19         1.39 o                         
  11   1  -6         77.16         62.40         2.06 o                         
  13   1  -6         11.33          9.42         0.55 o                         
 -10   2  -6         58.76         60.87         1.14 o                         
  -8   2  -6        499.53        513.67         7.48 o                         
  -6   2  -6         62.25         84.31         1.33 o                         
  -4   2  -6       1597.38       2103.63        55.47 o                         
  -2   2  -6        481.10        318.63        16.14 o                         
   0   2  -6      11013.52       9780.63       313.30 o                         
   2   2  -6       3140.37       2927.14       124.63 o                         
   4   2  -6       1033.47       1406.99        38.21 o                         
   6   2  -6         36.81         44.98         4.64 o                         
  10   2  -6       3275.00       3215.95       136.46 o                         
  12   2  -6        203.35        193.61         3.82 o                         
  14   2  -6        354.45        290.57        13.97 o                         
 -11   3  -6        348.13        430.38         7.85 o                         
  -9   3  -6        772.80        863.44        11.09 o                         
  -7   3  -6       2213.52       2374.23        51.53 o                         
  -5   3  -6       2821.51       3044.02        79.49 o                         
  -3   3  -6        967.04       1005.03        11.04 o                         
  -1   3  -6       2015.30       2025.69        64.50 o                         
   3   3  -6        233.44        298.17         8.94 o                         
   5   3  -6        193.34        229.28        23.87 o                         
   7   3  -6       1190.60       1062.67        18.60 o                         
   9   3  -6        354.16        258.44         6.09 o                         
  11   3  -6        342.63        284.40         5.66 o                         
  13   3  -6         14.97         11.86         0.80 o                         
 -10   4  -6         38.06         53.36         1.00 o                         
  -8   4  -6         79.80        116.95         2.01 o                         
  -6   4  -6        115.76        116.54         2.03 o                         
  -4   4  -6        368.85        406.40         5.65 o                         
  -2   4  -6         69.99         69.66         1.52 o                         
   0   4  -6        125.58        100.88        23.00 o                         
   2   4  -6       2808.58       2495.09        72.81 o                         
   4   4  -6        307.29        256.23        10.49 o                         
   6   4  -6        578.71        615.91        11.95 o                         
   8   4  -6       1657.31       1677.53        50.69 o                         
  10   4  -6        991.28        876.32        14.82 o                         
  12   4  -6       1069.83        953.25        18.53 o                         
  14   4  -6        636.30        517.41        15.77 o                         
 -11   5  -6        121.38        176.45         3.63 o                         
  -9   5  -6        263.90        312.08         5.78 o                         
  -5   5  -6        142.34        176.39         2.46 o                         
  -3   5  -6        553.58        531.72         6.21 o                         
  -1   5  -6       2019.00       2033.73        88.58 o                         
   1   5  -6       1311.21       1138.33        25.15 o                         
   3   5  -6         52.39         62.82         1.67 o                         
   5   5  -6        561.86        682.67        18.26 o                         
   7   5  -6        347.86        278.73         5.79 o                         
   9   5  -6        223.62        177.77         3.51 o                         
  11   5  -6         29.97         54.78         1.52 o                         
  13   5  -6        170.21        127.69         3.27 o                         
 -10   6  -6         73.98         76.78         2.24 o                         
  -8   6  -6        257.06        314.68         4.18 o                         
  -6   6  -6        673.92        690.97         8.18 o                         
  -4   6  -6        160.57        168.40         2.49 o                         
  -2   6  -6        189.36        181.02         3.96 o                         
   0   6  -6       1364.23       1290.77        28.53 o                         
   2   6  -6       1581.43       1207.16        26.16 o                         
   4   6  -6        645.69        592.46         9.52 o                         
   6   6  -6        235.02        320.09         8.46 o                         
  10   6  -6        708.81        678.12        11.80 o                         
  12   6  -6        154.95        127.46         2.83 o                         
  -9   7  -6        564.90        650.41         8.67 o                         
  -7   7  -6        144.74        130.35         1.92 o                         
  -5   7  -6       2940.03       3206.67       263.77 o                         
  -3   7  -6       1098.89       1218.49        17.19 o                         
  -1   7  -6       4165.19       3919.94       239.93 o                         
   1   7  -6        524.94        445.24         7.30 o                         
   3   7  -6        136.07        129.93         3.15 o                         
   5   7  -6        812.80        780.11        13.38 o                         
   7   7  -6          8.48         25.59         1.88 o                         
   9   7  -6        191.80        242.40         4.77 o                         
  11   7  -6        958.82        841.07        16.20 o                         
  13   7  -6         14.59         11.61         0.66 o                         
  -8   8  -6         39.34         45.19         0.87 o                         
  -6   8  -6         13.87          8.92         0.43 o                         
  -4   8  -6        311.74        366.83         4.78 o                         
  -2   8  -6          6.38         10.72         1.11 o                         
   0   8  -6        181.10        124.83         7.04 o                         
   2   8  -6       1300.57       1113.70        15.74 o                         
   4   8  -6       1251.37       1182.13        27.58 o                         
   6   8  -6        132.77        151.38         3.90 o                         
   8   8  -6         97.12        113.26         3.17 o                         
  10   8  -6        167.39        153.15         3.30 o                         
  12   8  -6         19.19         19.57         0.62 o                         
  -9   9  -6         54.71         76.38         1.74 o                         
  -7   9  -6        495.30        564.09         7.65 o                         
  -5   9  -6         81.75        117.89         1.95 o                         
  -3   9  -6       1306.93       1368.24        27.58 o                         
  -1   9  -6       1181.46       1140.50        20.43 o                         
   1   9  -6       3346.73       3398.68       123.48 o                         
   3   9  -6        325.20        312.21        11.55 o                         
   5   9  -6        501.21        500.44        19.92 o                         
   7   9  -6       1379.43       1259.54        27.17 o                         
   9   9  -6         30.75         23.05         1.13 o                         
  11   9  -6         39.07         33.73         1.00 o                         
  -8  10  -6         10.07         15.57         0.44 o                         
  -6  10  -6         29.30         38.99         0.94 o                         
  -4  10  -6        172.74        196.06         3.18 o                         
  -2  10  -6        434.63        400.95        15.69 o                         
   0  10  -6        320.06        295.13         9.32 o                         
   2  10  -6          1.48          3.71         0.93 o                         
   4  10  -6         57.01         42.52         5.37 o                         
   6  10  -6         42.20         40.97         1.38 o                         
   8  10  -6          4.34          5.83         0.62 o                         
  10  10  -6         75.70         55.44         1.74 o                         
  -7  11  -6         30.94         37.21         0.85 o                         
  -5  11  -6         88.42         88.11         1.68 o                         
  -3  11  -6        287.72        321.34         5.44 o                         
  -1  11  -6        804.03        807.27        15.05 o                         
   1  11  -6         39.97         29.60         1.73 o                         
   3  11  -6        551.18        535.59        14.01 o                         
   5  11  -6       1577.48       1299.29        57.71 o                         
   7  11  -6        969.18        836.25        30.21 o                         
   9  11  -6         71.01         46.32         1.54 o                         
  -6  12  -6         38.74         41.13         1.05 o                         
  -4  12  -6         34.76         32.46         0.87 o                         
  -2  12  -6         74.43         58.58         1.51 o                         
   0  12  -6        225.76        243.27         7.10 o                         
   2  12  -6         18.81         23.94         1.56 o                         
   4  12  -6        112.03        116.11         3.00 o                         
   6  12  -6          7.06          6.28         0.92 o                         
   8  12  -6          9.66          3.71         0.66 o                         
  -3  13  -6         14.34          7.74         0.68 o                         
  -1  13  -6         50.97         52.15         1.75 o                         
   1  13  -6         46.59         32.67         2.13 o                         
   3  13  -6          2.28          1.24         0.54 o                         
   5  13  -6         86.93         70.83         3.09 o                         
   7  13  -6         10.84          7.42         0.93 o                         
  -2  14  -6         55.65         43.45         1.51 o                         
   0  14  -6         64.38         68.79         2.04 o                         
   2  14  -6         28.26         26.88         2.22 o                         
 -11   1  -5         20.85         17.51         0.43 o                         
  -9   1  -5        149.69        140.86         2.75 o                         
  -7   1  -5        591.00        612.73         7.48 o                         
  -5   1  -5        193.07        198.21         3.00 o                         
  -3   1  -5       1817.31       1750.64        44.69 o                         
  -1   1  -5       1164.89       1020.84        20.82 o                         
   1   1  -5       1548.87       1411.96        59.37 o                         
   3   1  -5       6767.93       6329.56       296.00 o                         
   5   1  -5         40.71         27.76         3.71 o                         
   7   1  -5       4590.11       4232.47       190.74 o                         
   9   1  -5        332.08        342.53         7.85 o                         
  11   1  -5       2177.70       2104.58        44.84 o                         
  13   1  -5          5.18          7.52         0.62 o                         
 -12   2  -5         34.45         50.34         2.14 o                         
 -10   2  -5          1.96          1.09         0.28 o                         
  -8   2  -5          5.43         14.33         0.65 o                         
  -6   2  -5         99.65         97.92         1.63 o                         
  -4   2  -5       1489.49       1256.18        58.57 o                         
  -2   2  -5       3490.42       3401.96       110.48 o                         
   0   2  -5       2593.68       2467.20        91.36 o                         
   2   2  -5        373.77        308.18         6.17 o                         
   4   2  -5       3562.41       3527.02       190.59 o                         
   6   2  -5        398.99        337.81         6.33 o                         
   8   2  -5        792.96        722.96        14.47 o                         
  10   2  -5         64.53        101.38         2.66 o                         
  12   2  -5         16.51         12.51         0.70 o                         
  14   2  -5          0.55          0.93         0.66 o                         
 -11   3  -5         46.47         52.87         1.14 o                         
  -9   3  -5         18.83         16.54         0.88 o                         
  -7   3  -5       1135.63       1208.90        14.67 o                         
  -5   3  -5        501.06        559.53         6.14 o                         
  -3   3  -5       4602.97       4281.57       116.46 o                         
  -1   3  -5        593.34        579.28        18.39 o                         
   1   3  -5       1402.38       1553.42        45.55 o                         
   3   3  -5        724.06        741.58        17.18 o                         
   5   3  -5       8807.35       8641.93       419.41 o                         
   9   3  -5        487.87        558.50        11.71 o                         
  11   3  -5        156.31        125.38         2.88 o                         
  13   3  -5         51.43         33.75         1.27 o                         
 -12   4  -5          8.03         12.79         0.46 o                         
 -10   4  -5         27.70         33.42         0.75 o                         
  -8   4  -5        440.60        545.99         7.00 o                         
  -6   4  -5         27.54         27.73         1.01 o                         
  -4   4  -5        448.32        482.25         6.93 o                         
  -2   4  -5        191.88        184.87        26.96 o                         
   0   4  -5        429.22        389.33        17.39 o                         
   2   4  -5        117.28        100.33         4.12 o                         
   4   4  -5       2717.23       2842.38        71.10 o                         
   6   4  -5        701.91        588.05        11.57 o                         
   8   4  -5        949.63        998.05        17.83 o                         
  10   4  -5         48.71         60.86         2.11 o                         
  12   4  -5        387.44        420.94         9.73 o                         
  14   4  -5        139.14        100.16         4.64 o                         
 -11   5  -5         69.30         79.74         1.89 o                         
  -9   5  -5        508.12        558.99         6.88 o                         
  -7   5  -5        202.95        203.47         2.98 o                         
  -5   5  -5         73.08         97.03         1.85 o                         
  -3   5  -5        212.42        173.90         2.91 o                         
  -1   5  -5       2037.41       1965.73        72.61 o                         
   1   5  -5       1156.29       1135.37        33.18 o                         
   3   5  -5        424.99        591.45        19.08 o                         
   7   5  -5        593.30        573.51        12.29 o                         
   9   5  -5        129.63         90.05         2.35 o                         
  11   5  -5        980.03        894.12        17.36 o                         
  13   5  -5        188.56        159.95         4.07 o                         
 -10   6  -5        217.13        246.88         3.26 o                         
  -8   6  -5        612.28        707.21         8.29 o                         
  -6   6  -5        189.66        210.07         3.61 o                         
  -4   6  -5        137.85        127.77         1.79 o                         
  -2   6  -5       1893.43       1742.95        48.51 o                         
   0   6  -5       2622.28       2281.76        62.99 o                         
   2   6  -5         89.93         91.31         5.79 o                         
   4   6  -5        931.43        849.66        14.92 o                         
   6   6  -5        667.57        664.30        14.05 o                         
   8   6  -5        182.21        271.47         8.69 o                         
  10   6  -5       2404.60       2268.32        71.12 o                         
  12   6  -5         43.30         41.85         1.33 o                         
  14   6  -5        164.74        145.63         6.49 o                         
 -11   7  -5        189.67        211.42         4.37 o                         
  -9   7  -5        332.47        392.36         5.86 o                         
  -7   7  -5       1456.79       1448.68        38.19 o                         
  -5   7  -5        737.08        817.51         9.27 o                         
  -3   7  -5        300.70        300.58         3.76 o                         
  -1   7  -5        216.63        212.45         3.19 o                         
   1   7  -5        561.69        512.98         9.31 o                         
   3   7  -5       7128.87       7116.75       363.01 o                         
   5   7  -5        152.00        149.87         2.91 o                         
   7   7  -5         20.16         18.65         0.76 o                         
   9   7  -5       1039.07        990.95        16.58 o                         
  11   7  -5        140.11        117.22         2.82 o                         
  13   7  -5         14.05         14.38         0.66 o                         
 -10   8  -5        116.18        112.12         1.84 o                         
  -8   8  -5        124.57        129.41         1.94 o                         
  -6   8  -5        471.08        468.21         8.03 o                         
  -4   8  -5        539.53        514.27         6.28 o                         
  -2   8  -5       2813.20       2901.48       105.10 o                         
   0   8  -5       4138.13       3735.68       134.17 o                         
   2   8  -5        227.87        265.52         5.65 o                         
   6   8  -5        299.59        405.96         8.27 o                         
   8   8  -5       1527.11       1532.15        35.76 o                         
  10   8  -5          4.84          7.61         0.72 o                         
  12   8  -5        165.91        145.63         4.59 o                         
  -9   9  -5        537.26        537.16         7.53 o                         
  -7   9  -5        449.90        446.43         7.50 o                         
  -5   9  -5       1842.65       1790.21        35.87 o                         
  -3   9  -5        727.19        773.77        11.07 o                         
  -1   9  -5        854.92        886.36        11.79 o                         
   1   9  -5       1081.50       1032.59        17.67 o                         
   3   9  -5         92.34        112.41         5.83 o                         
   5   9  -5        566.01        604.34        24.92 o                         
   7   9  -5        570.82        498.30         9.16 o                         
   9   9  -5         86.23         78.02         2.01 o                         
  11   9  -5          3.13          4.63         0.59 o                         
  -8  10  -5         95.20         93.74         1.59 o                         
  -6  10  -5          6.72          3.28         0.46 o                         
  -4  10  -5        262.29        256.48         6.33 o                         
  -2  10  -5       1951.09       2002.40        76.00 o                         
   0  10  -5        577.58        555.74        11.74 o                         
   2  10  -5       3875.60       3426.80        84.81 o                         
   4  10  -5         13.87         10.76         2.09 o                         
   6  10  -5       1691.71       1669.81        43.10 o                         
   8  10  -5        550.59        539.21        11.71 o                         
  10  10  -5        225.92        209.67         6.16 o                         
  -7  11  -5        387.96        368.19         7.15 o                         
  -5  11  -5        257.45        298.19         8.19 o                         
  -3  11  -5        331.99        368.77         6.28 o                         
  -1  11  -5        118.47        103.89         2.19 o                         
   1  11  -5        116.37        125.20         4.59 o                         
   3  11  -5        302.42        324.39         6.47 o                         
   5  11  -5         95.56         97.01         2.41 o                         
   7  11  -5         46.01         48.57         1.74 o                         
   9  11  -5         90.22         77.07         3.52 o                         
  -6  12  -5         42.62         34.13         0.81 o                         
  -4  12  -5        173.84        192.27         3.51 o                         
  -2  12  -5         58.82         58.27         1.37 o                         
   0  12  -5        257.07        239.95        10.56 o                         
   2  12  -5         67.57         83.00         2.93 o                         
   4  12  -5       1377.59       1184.53        50.15 o                         
   6  12  -5        751.49        654.08        20.65 o                         
   8  12  -5        126.46        132.56         4.22 o                         
  -5  13  -5         79.65         84.39         2.06 o                         
  -3  13  -5        457.51        500.07        12.23 o                         
  -1  13  -5         53.04         50.98         1.98 o                         
   1  13  -5         71.06         63.09         2.15 o                         
   3  13  -5        252.28        302.37        13.91 o                         
   5  13  -5         22.17         17.61         1.85 o                         
   7  13  -5          7.31         14.89         0.93 o                         
  -2  14  -5        196.20        200.14         5.84 o                         
   0  14  -5        202.61        194.31         4.52 o                         
   2  14  -5        250.75        258.83        12.99 o                         
   4  14  -5        542.03        554.07        24.61 o                         
   6  14  -5        415.03        365.08        25.07 o                         
   1  15  -5        224.85        259.36         7.09 o                         
   3  15  -5         50.43         55.07         2.90 o                         
 -12   0  -4         26.40         30.98         1.07 o                         
 -10   0  -4         49.39         46.84         1.27 o                         
  -8   0  -4       1857.35       2074.14        97.50 o                         
  -6   0  -4         66.39         86.76         2.28 o                         
  -4   0  -4      10400.84      10692.77       393.63 o                         
  -2   0  -4       2608.53       2556.90       129.31 o                         
   0   0  -4      20593.91      20221.50       865.05 o                         
   2   0  -4       9318.97       8050.48       359.88 o                         
  10   0  -4       1500.60       1625.95        49.02 o                         
  12   0  -4        517.88        424.68        13.74 o                         
  14   0  -4        641.35        389.69        12.43 o                         
 -13   1  -4        276.35        306.24        12.99 o                         
 -11   1  -4        198.25        210.02         2.78 o                         
  -9   1  -4       1098.47       1039.52        10.97 o                         
  -7   1  -4       5423.67       5316.29       229.45 o                         
  -3   1  -4        185.10        213.30         8.82 o                         
  -1   1  -4       1438.90       1376.08        52.77 o                         
   1   1  -4       5500.83       4868.57       158.29 o                         
   3   1  -4        159.59        128.01         7.42 o                         
   5   1  -4         81.86        107.34         4.64 o                         
   7   1  -4        226.13        229.41        10.43 o                         
   9   1  -4        152.00        218.07         5.04 o                         
  11   1  -4          9.06         10.84         0.62 o                         
  13   1  -4         43.04         36.93         1.17 o                         
 -12   2  -4         11.62          7.01         0.61 o                         
 -10   2  -4        201.79        234.80         2.95 o                         
  -8   2  -4        125.54        138.56         2.73 o                         
  -6   2  -4       2897.32       3414.20       150.45 o                         
  -4   2  -4       5456.07       5460.96       177.38 o                         
  -2   2  -4        442.64        308.16         9.93 o                         
   0   2  -4       2664.88       2205.43        79.95 o                         
   2   2  -4       1160.20       1007.34        69.90 o                         
   6   2  -4        500.36        541.21        22.76 o                         
  10   2  -4       1430.06       1455.01        31.04 o                         
  12   2  -4        490.83        484.19        10.87 o                         
  14   2  -4        195.18        123.41         6.96 o                         
 -13   3  -4        354.84        434.85        12.72 o                         
 -11   3  -4         40.28         58.40         1.04 o                         
  -9   3  -4       1511.85       1596.63        23.01 o                         
  -7   3  -4       1385.63       1459.30        19.28 o                         
  -5   3  -4        630.46        531.32        11.42 o                         
  -3   3  -4       1408.00       1513.51        40.02 o                         
  -1   3  -4        161.09        111.18         3.91 o                         
   1   3  -4        497.13        446.47        13.77 o                         
   3   3  -4        510.72        643.51        27.48 o                         
   5   3  -4         37.47         56.24         1.97 o                         
   7   3  -4        381.93        389.25         8.49 o                         
   9   3  -4          6.84         22.07         0.83 o                         
  11   3  -4        115.63        145.50         4.18 o                         
  13   3  -4        273.13        168.39         4.14 o                         
 -12   4  -4         80.47         81.09         1.79 o                         
 -10   4  -4        208.31        220.21         4.17 o                         
  -8   4  -4        108.53        109.15         2.39 o                         
  -6   4  -4        647.97        714.42        10.88 o                         
  -2   4  -4       2241.26       2491.80        68.30 o                         
   0   4  -4       2520.90       2922.38       123.07 o                         
   2   4  -4       3180.61       3382.90       179.20 o                         
   4   4  -4       1540.09       1855.35       115.56 o                         
   6   4  -4        133.40        136.41         4.30 o                         
  10   4  -4       1021.27       1072.94        23.33 o                         
  12   4  -4        247.36        195.33         4.79 o                         
  14   4  -4        803.85        626.33        26.95 o                         
 -11   5  -4        246.80        307.67         6.19 o                         
  -9   5  -4        485.77        568.84         7.18 o                         
  -7   5  -4        490.29        556.03         5.94 o                         
  -5   5  -4       1043.62       1083.83        14.97 o                         
  -3   5  -4       2929.24       3312.55       108.90 o                         
  -1   5  -4        254.54        191.20        19.92 o                         
   1   5  -4        854.01        821.13        16.99 o                         
   3   5  -4       3534.30       3289.19       184.79 o                         
   5   5  -4          4.63          7.17         2.94 o                         
   7   5  -4        731.20        832.14        20.73 o                         
   9   5  -4        948.50        862.78        15.68 o                         
  11   5  -4        921.15        755.99        14.77 o                         
  13   5  -4          8.85         10.62         0.60 o                         
 -12   6  -4        124.93        117.49         2.78 o                         
 -10   6  -4         13.45         11.51         0.46 o                         
  -8   6  -4         98.93        119.19         2.32 o                         
  -6   6  -4         59.04         71.14         1.21 o                         
  -4   6  -4        343.18        407.54        12.32 o                         
  -2   6  -4       2326.13       2303.40       112.43 o                         
   0   6  -4       1619.06       1424.75        31.76 o                         
   2   6  -4       1540.67       1349.42        43.84 o                         
   4   6  -4        149.55        152.89         4.16 o                         
   6   6  -4        429.93        474.80        14.98 o                         
   8   6  -4       1386.10       1405.60        27.19 o                         
  10   6  -4        612.94        536.75        10.70 o                         
  12   6  -4         37.25         32.71         1.13 o                         
  14   6  -4        350.84        284.06        12.07 o                         
 -11   7  -4        223.81        252.68         4.46 o                         
  -9   7  -4        270.05        292.06         3.76 o                         
  -7   7  -4       1800.67       1929.59        40.75 o                         
  -5   7  -4        272.30        232.52         3.13 o                         
  -3   7  -4       4741.85       4748.32       156.05 o                         
  -1   7  -4        951.76        827.75        12.59 o                         
   1   7  -4        422.62        371.53        12.45 o                         
   3   7  -4       5339.84       4793.91       168.40 o                         
   5   7  -4       1277.56       1362.97        54.84 o                         
   7   7  -4         89.41        106.35         2.43 o                         
   9   7  -4       1813.35       1706.60        37.64 o                         
  11   7  -4        524.46        462.67        10.40 o                         
  13   7  -4        277.06        212.47         9.28 o                         
 -10   8  -4        439.26        470.93         7.18 o                         
  -8   8  -4          9.95         11.89         0.42 o                         
  -6   8  -4        308.94        347.63         4.27 o                         
  -4   8  -4        149.37        153.74         2.31 o                         
  -2   8  -4        104.36        140.03         4.16 o                         
   0   8  -4        703.27        730.06        11.75 o                         
   2   8  -4       2192.31       1949.84        87.66 o                         
   4   8  -4        920.66        951.22        17.09 o                         
   6   8  -4       1135.64       1081.37        21.48 o                         
   8   8  -4        170.57        161.32         3.78 o                         
  10   8  -4         66.47         51.35         1.49 o                         
  12   8  -4         44.59         34.93         1.24 o                         
  -9   9  -4        421.67        439.74         5.78 o                         
  -7   9  -4        139.33        153.15         2.07 o                         
  -5   9  -4        768.60        792.73         9.34 o                         
  -3   9  -4        230.98        231.58         4.99 o                         
  -1   9  -4       1770.67       1652.77        31.37 o                         
   1   9  -4        175.60        185.58         4.60 o                         
   3   9  -4        716.47        753.97        13.03 o                         
   5   9  -4        260.04        233.12         6.34 o                         
   7   9  -4         61.67         52.39         1.60 o                         
   9   9  -4         75.14         44.71         1.87 o                         
  11   9  -4        140.77        117.83         2.71 o                         
  -8  10  -4         83.11         95.83         1.64 o                         
  -6  10  -4        612.62        630.20         8.76 o                         
  -4  10  -4        182.14        182.95         3.59 o                         
  -2  10  -4        121.14        137.69         5.14 o                         
   0  10  -4        106.52        123.80         3.08 o                         
   2  10  -4        284.55        297.70         6.51 o                         
   4  10  -4        156.07        141.49         4.19 o                         
   6  10  -4          8.34          3.77         0.61 o                         
   8  10  -4        289.51        243.15         5.09 o                         
  10  10  -4          6.44          4.72         0.51 o                         
  -9  11  -4          9.72          9.30         0.51 o                         
  -7  11  -4         26.33         27.89         0.93 o                         
  -5  11  -4         12.75         13.93         0.48 o                         
  -3  11  -4        211.95        222.75         4.60 o                         
  -1  11  -4        755.26        699.71        14.32 o                         
   1  11  -4        261.97        268.01         5.14 o                         
   3  11  -4        822.43        739.56        12.71 o                         
   5  11  -4       1136.56       1053.61        23.93 o                         
   7  11  -4        812.54        719.36        30.54 o                         
   9  11  -4         15.50         19.03         0.76 o                         
  -6  12  -4          2.14          1.11         0.41 o                         
  -4  12  -4         60.99         56.96         1.32 o                         
  -2  12  -4        359.52        361.75         5.98 o                         
   0  12  -4         45.41         59.26         2.09 o                         
   2  12  -4         46.58         46.85         1.54 o                         
   4  12  -4          3.59          4.22         0.66 o                         
   6  12  -4         25.29         36.19         2.41 o                         
   8  12  -4         14.73          9.88         0.93 o                         
  -5  13  -4          9.65          7.64         0.54 o                         
  -3  13  -4         54.21         45.54         1.26 o                         
  -1  13  -4          4.56          7.86         0.80 o                         
   1  13  -4        121.08        130.08         4.74 o                         
   3  13  -4         11.81         10.20         0.93 o                         
   5  13  -4         25.77         21.02         1.16 o                         
   7  13  -4        160.11        142.05         4.64 o                         
  -4  14  -4         53.33         46.52         1.56 o                         
  -2  14  -4         68.60         86.11         2.61 o                         
   0  14  -4          8.08          9.44         0.76 o                         
   2  14  -4         55.20         48.21         2.38 o                         
   4  14  -4         22.14         22.92         3.24 o                         
   6  14  -4          7.70         10.20         0.93 o                         
  -1  15  -4         14.75         18.89         1.61 o                         
   1  15  -4         89.44         95.21         3.90 o                         
   3  15  -4        247.16        273.09        11.13 o                         
 -13   1  -3         36.21         29.15         1.05 o                         
 -11   1  -3         38.98         45.80         0.78 o                         
  -9   1  -3         58.09         57.95         1.12 o                         
  -7   1  -3        729.02        775.49         8.53 o                         
  -3   1  -3         73.77         74.30         3.24 o                         
  -1   1  -3       3547.91       3065.26        99.95 o                         
   1   1  -3       1963.50       1788.22        91.06 o                         
   7   1  -3        510.12        508.94        13.52 o                         
   9   1  -3       1305.14       1345.54        33.29 o                         
  11   1  -3        790.89        692.15        17.51 o                         
  13   1  -3       1455.96        973.15        35.13 o                         
 -12   2  -3         17.81         26.51         0.93 o                         
 -10   2  -3         29.53         35.85         0.78 o                         
  -8   2  -3         53.37         60.65         0.82 o                         
  -6   2  -3        694.85        735.78        14.68 o                         
  -2   2  -3       2054.81       1902.05        53.58 o                         
   0   2  -3       6067.13       5395.17       197.40 o                         
   2   2  -3        512.84        480.94        16.30 o                         
   6   2  -3       2032.83       1938.52        89.61 o                         
   8   2  -3        105.27        101.60         5.99 o                         
  10   2  -3        181.01        182.89         6.82 o                         
  12   2  -3         30.46         10.13         0.79 o                         
  14   2  -3         14.13         10.40         0.83 o                         
 -13   3  -3        113.34        118.60         2.78 o                         
 -11   3  -3         95.42         84.12         1.48 o                         
  -9   3  -3        108.94        100.92         1.70 o                         
  -7   3  -3        184.82        198.79         2.60 o                         
  -5   3  -3       2203.65       2124.97        74.65 o                         
  -3   3  -3        173.99        178.31         6.06 o                         
  -1   3  -3       7314.19       6892.51       242.51 o                         
   1   3  -3        277.79        235.66         5.18 o                         
   3   3  -3          8.82         18.50         2.01 o                         
   5   3  -3        112.16        139.70         4.94 o                         
   9   3  -3        383.85        401.51        10.53 o                         
  11   3  -3        291.69        306.85         8.54 o                         
  13   3  -3         56.56         42.95         2.32 o                         
 -12   4  -3         49.44         42.11         1.00 o                         
 -10   4  -3        328.74        380.38         4.74 o                         
  -8   4  -3        118.58        154.35         3.11 o                         
  -6   4  -3        401.33        420.70         4.98 o                         
  -4   4  -3       1487.48       1622.58        54.95 o                         
  -2   4  -3        484.62        394.28         9.98 o                         
   0   4  -3       1180.73       1281.43        39.42 o                         
   2   4  -3       3118.80       3117.01       105.77 o                         
   4   4  -3         65.49         61.07         3.36 o                         
   6   4  -3        127.94        143.26         6.45 o                         
  10   4  -3       1079.96       1031.95        25.91 o                         
  12   4  -3         10.20         11.27         0.73 o                         
  14   4  -3        183.54        141.91         6.49 o                         
 -13   5  -3        119.88        139.48         3.31 o                         
 -11   5  -3        194.66        203.30         3.17 o                         
  -9   5  -3         18.72         16.34         0.60 o                         
  -7   5  -3        499.96        475.70         5.76 o                         
  -5   5  -3        155.32        147.03         3.27 o                         
  -3   5  -3       1673.48       1948.40        67.53 o                         
  -1   5  -3        547.48        571.38        21.37 o                         
   1   5  -3       3850.53       3786.17       191.87 o                         
   3   5  -3      10806.83      10707.01       490.70 o                         
   5   5  -3        600.37        698.66        14.20 o                         
   7   5  -3        697.29        780.02        15.69 o                         
   9   5  -3       1417.94       1139.60        22.42 o                         
  11   5  -3         35.48         33.00         1.42 o                         
  13   5  -3        113.67         82.24         3.71 o                         
 -12   6  -3          8.22          8.41         0.51 o                         
 -10   6  -3        643.92        744.26         9.20 o                         
  -8   6  -3       1556.40       1728.66        31.38 o                         
  -6   6  -3        123.69        149.86         3.00 o                         
  -4   6  -3         89.52         82.75         2.61 o                         
  -2   6  -3        394.28        272.86        41.76 o                         
   0   6  -3       1171.25       1015.80        28.72 o                         
   2   6  -3        159.56        130.98        15.30 o                         
   4   6  -3        153.75        136.01         4.46 o                         
   6   6  -3        586.90        538.85         9.53 o                         
  10   6  -3        800.22        799.44        14.58 o                         
  12   6  -3       1335.22       1161.37        35.05 o                         
  14   6  -3         26.67         14.83         0.93 o                         
 -11   7  -3        117.22        131.71         2.05 o                         
  -9   7  -3        183.94        175.59         2.44 o                         
  -7   7  -3        449.09        408.10         4.90 o                         
  -5   7  -3       1143.53       1111.13        13.89 o                         
  -3   7  -3         24.38         25.39         2.94 o                         
  -1   7  -3        486.87        475.46        24.36 o                         
   1   7  -3       2867.24       3063.21        75.61 o                         
   3   7  -3       3817.87       3778.10       143.78 o                         
   7   7  -3        301.09        309.84         6.43 o                         
   9   7  -3        319.54        289.28         6.34 o                         
  11   7  -3        193.30        164.11         4.17 o                         
  13   7  -3        139.57        119.63         5.56 o                         
 -10   8  -3         15.29         19.16         0.55 o                         
  -8   8  -3        591.40        601.64         7.02 o                         
  -6   8  -3        110.92        113.01         1.88 o                         
  -4   8  -3       1659.80       1775.55        43.34 o                         
  -2   8  -3       4101.08       3988.44       181.86 o                         
   0   8  -3       2702.22       2820.70       173.72 o                         
   2   8  -3       3805.79       3631.63       127.80 o                         
   4   8  -3        784.07        862.16        22.59 o                         
   8   8  -3        422.40        466.93        11.09 o                         
  10   8  -3       1264.47       1120.89        24.06 o                         
  12   8  -3         41.41         37.93         1.24 o                         
 -11   9  -3        242.19        247.92         4.70 o                         
  -9   9  -3        339.87        318.85         4.07 o                         
  -7   9  -3        883.70        853.32        11.30 o                         
  -5   9  -3       1130.86       1126.17        15.09 o                         
  -3   9  -3       1420.70       1380.88        24.67 o                         
  -1   9  -3         98.21        102.93         2.38 o                         
   1   9  -3       1971.21       1965.40        61.54 o                         
   3   9  -3       1082.08       1086.95        27.69 o                         
   5   9  -3        870.62        913.35        16.68 o                         
   7   9  -3         31.95         56.02         2.54 o                         
   9   9  -3        228.44        208.40         4.36 o                         
  11   9  -3         19.12         14.69         0.98 o                         
 -10  10  -3        436.24        488.00        10.72 o                         
  -8  10  -3         44.42         51.63         0.98 o                         
  -6  10  -3        276.62        264.31         3.95 o                         
  -4  10  -3        149.40        171.77         4.73 o                         
  -2  10  -3        852.58        886.80        26.73 o                         
   0  10  -3       2654.86       2450.61       168.93 o                         
   2  10  -3        336.52        392.61         7.76 o                         
   6  10  -3         96.34        112.51         2.37 o                         
   8  10  -3       1118.38       1106.45        21.28 o                         
  10  10  -3        485.83        434.86         8.53 o                         
  -9  11  -3        292.01        318.97         6.52 o                         
  -7  11  -3        104.04         92.77         1.58 o                         
  -5  11  -3        539.50        519.78         7.38 o                         
  -3  11  -3        123.50        132.02         4.92 o                         
  -1  11  -3        235.10        249.12         4.52 o                         
   1  11  -3        125.51        113.59         2.40 o                         
   3  11  -3          6.45          9.02         0.72 o                         
   5  11  -3         50.03         49.65         2.00 o                         
   7  11  -3        283.75        256.69         6.43 o                         
   9  11  -3          8.22          8.62         0.51 o                         
  -8  12  -3         50.71         48.94         1.87 o                         
  -6  12  -3         54.30         60.69         1.80 o                         
  -4  12  -3        265.03        261.10         4.20 o                         
  -2  12  -3        290.18        302.11         9.54 o                         
   0  12  -3        241.46        253.68        14.15 o                         
   2  12  -3        158.07        163.13         9.47 o                         
   4  12  -3         52.96         61.61         2.64 o                         
   6  12  -3       1542.84       1290.94        55.85 o                         
   8  12  -3        266.16        211.86         6.92 o                         
  -7  13  -3        158.04        148.11         3.16 o                         
  -5  13  -3         90.31        104.52         2.35 o                         
  -3  13  -3         64.69         74.26         1.58 o                         
  -1  13  -3         42.57         44.09         1.19 o                         
   1  13  -3        179.26        158.78         4.67 o                         
   3  13  -3         28.58         18.73         0.83 o                         
   5  13  -3         74.44         78.85         2.81 o                         
   7  13  -3         80.44         88.10         2.90 o                         
  -4  14  -3        237.00        276.76         5.40 o                         
  -2  14  -3        147.65        156.04         3.75 o                         
   0  14  -3        210.78        203.04         8.45 o                         
   2  14  -3        401.35        411.70        28.77 o                         
   4  14  -3        663.45        565.42        34.83 o                         
   6  14  -3        431.13        397.84        21.82 o                         
  -3  15  -3        463.47        507.89        54.76 o                         
  -1  15  -3        133.62        137.81         6.65 o                         
   1  15  -3         15.67         19.11         1.97 o                         
   3  15  -3         68.68         99.23         5.68 o                         
   5  15  -3        333.47        376.49        36.21 o                         
 -12   0  -2        306.30        272.54         5.27 o                         
 -10   0  -2         11.01         16.58         0.63 o                         
  -8   0  -2        809.89        676.03        13.07 o                         
  -2   0  -2     148023.84     156898.75      6581.93 o                         
  10   0  -2        602.40        716.63        31.57 o                         
  12   0  -2        191.12        146.53         8.35 o                         
 -13   1  -2         83.33         68.12         1.17 o                         
 -11   1  -2         23.02         21.45         0.61 o                         
  -9   1  -2       1467.48       1421.46        17.01 o                         
  -3   1  -2        147.98         70.74         2.83 o                         
  -1   1  -2       7586.61       7756.86       233.87 o                         
   3   1  -2        397.80        361.46        18.58 o                         
   5   1  -2        134.66        115.93         6.49 o                         
   7   1  -2       1654.91       1483.02        33.03 o                         
   9   1  -2       1348.67       1263.85        38.48 o                         
  11   1  -2        298.23        294.53         9.84 o                         
  13   1  -2         98.61         49.14         3.71 o                         
 -12   2  -2         52.49         54.60         0.94 o                         
 -10   2  -2         79.15         85.99         1.43 o                         
  -8   2  -2       3212.95       3349.12        77.89 o                         
  -4   2  -2        400.91        300.81        38.07 o                         
  -2   2  -2      14006.49      14618.08       621.16 o                         
   0   2  -2      81037.27      97691.70      4108.65 o                         
  10   2  -2       3725.67       3481.96       146.93 o                         
  12   2  -2         57.75         58.48         3.71 o                         
 -13   3  -2        318.22        356.73         7.33 o                         
 -11   3  -2        101.99         86.88         1.80 o                         
  -9   3  -2        264.73        258.09         3.59 o                         
  -7   3  -2       1827.15       1791.11        25.87 o                         
  -5   3  -2       2131.43       2393.11       118.98 o                         
  -3   3  -2       4694.26       4654.15       105.55 o                         
  -1   3  -2       1590.81       1418.70        49.25 o                         
   1   3  -2       1200.73       1138.73        68.14 o                         
   3   3  -2        719.85        682.18        36.74 o                         
   5   3  -2        777.96        726.55        20.02 o                         
   7   3  -2        205.17        226.72         7.00 o                         
   9   3  -2       1351.85       1277.28        38.48 o                         
  11   3  -2         57.28         78.63         3.09 o                         
  13   3  -2        285.54        240.39         7.79 o                         
 -12   4  -2         17.48         25.44         0.78 o                         
 -10   4  -2        252.14        252.12         3.34 o                         
  -8   4  -2        300.83        320.03         4.98 o                         
  -6   4  -2        187.63        192.68         4.91 o                         
  -4   4  -2        870.82       1110.68        47.42 o                         
  -2   4  -2       2286.42       2300.18        72.46 o                         
   0   4  -2       5346.77       4652.51       192.97 o                         
   2   4  -2        935.11       1023.94        73.54 o                         
  10   4  -2       1384.79       1341.20        33.29 o                         
  12   4  -2        211.29        229.94        10.67 o                         
  14   4  -2        464.09        283.17        12.07 o                         
 -13   5  -2        258.94        276.80         6.03 o                         
 -11   5  -2         45.71         43.78         0.79 o                         
  -9   5  -2       1029.78       1100.79        12.44 o                         
  -7   5  -2        349.76        370.11         4.82 o                         
  -5   5  -2       1099.25       1178.22        57.66 o                         
  -3   5  -2       1562.36       1403.11        42.08 o                         
  -1   5  -2       2675.75       2609.62        72.45 o                         
   1   5  -2       1211.03       1159.72        30.07 o                         
   3   5  -2       4511.05       4153.43       214.90 o                         
   5   5  -2        339.42        296.36         6.67 o                         
   7   5  -2         49.67         22.40         1.85 o                         
   9   5  -2       3113.81       2535.67       108.39 o                         
  11   5  -2        866.40        836.75        21.07 o                         
  13   5  -2        269.41        199.12         7.89 o                         
 -12   6  -2         30.77         30.20         0.74 o                         
 -10   6  -2        780.99        833.30        10.08 o                         
  -8   6  -2        593.86        581.56         6.70 o                         
  -6   6  -2        824.64        852.18         9.77 o                         
  -4   6  -2        921.37        896.56        26.82 o                         
  -2   6  -2        606.86        486.89        15.77 o                         
   0   6  -2       2359.75       2029.67        49.67 o                         
   2   6  -2       8119.04       7896.99       371.68 o                         
   4   6  -2       1886.89       1901.12       119.76 o                         
   6   6  -2        618.08        526.35        10.28 o                         
   8   6  -2       1982.35       1857.72        56.00 o                         
  10   6  -2        197.31        240.70         6.73 o                         
  12   6  -2        119.41        105.65         6.03 o                         
 -11   7  -2        263.91        291.81         4.27 o                         
  -9   7  -2        908.28        986.57        13.35 o                         
  -7   7  -2        189.53        199.61         2.55 o                         
  -5   7  -2        517.47        535.00         6.27 o                         
  -3   7  -2        740.34        763.23        12.52 o                         
  -1   7  -2       6321.35       6740.41       216.34 o                         
   1   7  -2       4530.19       4388.17       195.59 o                         
   3   7  -2       2671.32       2618.29       124.29 o                         
   7   7  -2       1285.94       1203.38        25.79 o                         
   9   7  -2        729.60        628.25        12.97 o                         
  11   7  -2        744.41        658.56        16.61 o                         
  13   7  -2          3.76          1.85         0.93 o                         
 -12   8  -2         25.97         32.61         0.91 o                         
 -10   8  -2         26.40         25.68         0.69 o                         
  -8   8  -2        177.61        211.58         3.66 o                         
  -6   8  -2       2047.89       2168.45        94.71 o                         
  -4   8  -2       1264.58       1385.86        20.11 o                         
  -2   8  -2       2234.02       2160.63        68.34 o                         
   0   8  -2       3699.72       3750.38       204.26 o                         
   2   8  -2       4508.11       4888.69       178.06 o                         
   4   8  -2       1567.80       1386.70        42.12 o                         
   8   8  -2        934.96        978.64        17.68 o                         
  10   8  -2         99.01         82.52         2.30 o                         
  12   8  -2         92.03         78.86         5.10 o                         
 -11   9  -2        175.20        174.91         2.70 o                         
  -9   9  -2         27.92         37.32         0.89 o                         
  -7   9  -2        120.66        128.13         3.25 o                         
  -5   9  -2        303.66        312.85         3.97 o                         
  -3   9  -2        678.40        662.41         8.69 o                         
  -1   9  -2        113.36         92.15         2.35 o                         
   1   9  -2        630.23        624.50        10.14 o                         
   5   9  -2       2157.37       1957.31        93.21 o                         
   7   9  -2        120.78        119.61         2.48 o                         
   9   9  -2        354.99        321.13         7.28 o                         
  11   9  -2         91.03         77.82         2.15 o                         
 -10  10  -2          1.96          2.41         0.39 o                         
  -8  10  -2        361.90        415.89         4.87 o                         
  -6  10  -2        412.98        423.58         6.77 o                         
  -4  10  -2       1698.67       1731.48        32.39 o                         
  -2  10  -2         91.71         88.35         9.77 o                         
   0  10  -2       1177.71       1206.48        21.26 o                         
   2  10  -2        157.96        139.07         6.71 o                         
   4  10  -2        469.23        456.50         8.17 o                         
   6  10  -2        498.55        419.09         7.36 o                         
   8  10  -2         71.62         72.61         1.83 o                         
  10  10  -2        207.47        176.26         4.07 o                         
  -9  11  -2        292.55        321.54         5.31 o                         
  -7  11  -2        200.49        192.96         3.07 o                         
  -5  11  -2        757.07        764.65        11.84 o                         
  -3  11  -2         29.26         25.06         2.01 o                         
  -1  11  -2        145.79        135.72         4.03 o                         
   1  11  -2         37.55         43.54         6.98 o                         
   3  11  -2         38.17         35.48         1.31 o                         
   5  11  -2         55.54         64.80         1.58 o                         
   7  11  -2        895.17        845.26        19.90 o                         
   9  11  -2          3.47          8.81         0.51 o                         
  -8  12  -2         12.79          7.79         0.51 o                         
  -6  12  -2        232.09        263.82         4.88 o                         
  -4  12  -2          4.30          4.69         0.76 o                         
  -2  12  -2         94.92         65.90         2.62 o                         
   0  12  -2        109.01         97.51        11.02 o                         
   2  12  -2         71.76         73.04         3.55 o                         
   4  12  -2         39.17         26.16         1.26 o                         
   6  12  -2          2.35          3.71         0.66 o                         
   8  12  -2          7.01         10.10         0.85 o                         
  -7  13  -2          3.10          3.21         0.48 o                         
  -5  13  -2          6.59          5.20         0.43 o                         
  -3  13  -2         26.09         21.80         1.07 o                         
  -1  13  -2         34.94         35.87         0.99 o                         
   1  13  -2        720.16        665.58        35.29 o                         
   3  13  -2        674.25        678.82        32.97 o                         
   5  13  -2         65.00         64.25         6.95 o                         
   7  13  -2         44.20         41.66         1.98 o                         
  -6  14  -2         33.68         25.91         0.66 o                         
  -4  14  -2         24.82         30.62         0.85 o                         
  -2  14  -2         35.34         32.29         0.99 o                         
   0  14  -2         14.10         12.05         2.22 o                         
   2  14  -2         11.34         17.61         1.85 o                         
   4  14  -2        226.74        236.56         6.51 o                         
   6  14  -2          5.95          5.14         0.66 o                         
  -3  15  -2        218.14        234.75        10.49 o                         
  -1  15  -2         71.77         67.63         2.04 o                         
   1  15  -2        250.98        281.72        12.32 o                         
   3  15  -2        205.40        205.81        12.52 o                         
   5  15  -2        138.57        128.00         5.57 o                         
 -13   1  -1        122.05        116.54         1.72 o                         
 -11   1  -1          2.97          3.36         0.63 o                         
  -9   1  -1        239.79        242.20         2.51 o                         
  -3   1  -1       2606.73       1977.84        98.30 o                         
  -1   1  -1         47.01         49.75         1.97 o                         
   1   1  -1       1220.78       1103.28        61.19 o                         
   9   1  -1        168.05        140.96         7.42 o                         
 -14   2  -1         29.14         29.48         1.14 o                         
 -12   2  -1        261.57        317.67         4.08 o                         
 -10   2  -1          0.80          3.50         0.33 o                         
  -8   2  -1        259.12        273.79         3.52 o                         
  -6   2  -1       1095.22       1327.25        46.47 o                         
  -4   2  -1        213.69        257.46         8.20 o                         
  -2   2  -1        284.47        245.62         7.47 o                         
   0   2  -1       1075.71       1022.54        35.19 o                         
   4   2  -1        195.60        165.72         4.68 o                         
   6   2  -1        357.69        283.88        11.14 o                         
   8   2  -1        435.36        336.90        15.78 o                         
  12   2  -1         36.55         30.59         3.71 o                         
 -13   3  -1         40.47         34.34         0.91 o                         
 -11   3  -1        109.42        128.89         1.85 o                         
  -9   3  -1         31.36         35.54         0.72 o                         
  -7   3  -1       3291.07       3709.71        94.71 o                         
  -5   3  -1       3380.39       3252.50       170.66 o                         
  -3   3  -1       4784.47       4133.48       102.98 o                         
  -1   3  -1         49.32         60.12         2.06 o                         
   1   3  -1         44.60         46.63         2.81 o                         
   3   3  -1        130.75        123.89         4.41 o                         
   7   3  -1       1589.53       1310.53        39.50 o                         
   9   3  -1       1165.64       1216.24        36.80 o                         
  11   3  -1        112.26         84.38         5.56 o                         
  13   3  -1        627.62        420.13        33.43 o                         
 -14   4  -1          6.39         10.98         0.46 o                         
 -12   4  -1          1.27          0.88         0.29 o                         
 -10   4  -1        130.80        129.54         2.09 o                         
  -8   4  -1        619.63        562.91         6.65 o                         
  -6   4  -1        843.16       1072.63        59.94 o                         
  -4   4  -1       1586.45       1883.92        60.48 o                         
  -2   4  -1       1423.82       1141.96        41.17 o                         
   0   4  -1       7808.50       7573.01       337.51 o                         
   2   4  -1         53.26         75.65         4.15 o                         
   4   4  -1        343.78        351.80        11.60 o                         
   6   4  -1       1305.33       1083.98        26.68 o                         
   8   4  -1        925.01        925.13        31.60 o                         
  10   4  -1       1118.66       1072.65        47.41 o                         
  12   4  -1         28.49         25.68         1.54 o                         
 -13   5  -1        108.26        111.45         2.38 o                         
 -11   5  -1          3.88          1.33         0.27 o                         
  -9   5  -1        375.80        415.02         4.75 o                         
  -7   5  -1        596.29        538.85         5.92 o                         
  -5   5  -1       2053.90       1724.69        81.16 o                         
  -3   5  -1        991.97       1154.18        38.53 o                         
  -1   5  -1        256.03        229.02         5.57 o                         
   1   5  -1       6775.09       6602.96       306.10 o                         
   3   5  -1       5734.26       5550.54       272.77 o                         
   5   5  -1        109.61        106.64        12.05 o                         
   9   5  -1        101.10         89.40         3.15 o                         
  11   5  -1         61.95         56.65         2.38 o                         
  13   5  -1        359.72        239.76        13.92 o                         
 -12   6  -1        164.45        137.57         2.38 o                         
 -10   6  -1        390.25        467.65         6.60 o                         
  -8   6  -1       1482.46       1512.98        32.25 o                         
  -6   6  -1       1104.33       1138.33        20.54 o                         
  -4   6  -1        788.69        662.36        22.55 o                         
  -2   6  -1       1660.31       1631.87        52.48 o                         
   0   6  -1       4268.64       4004.15       201.50 o                         
   2   6  -1       7858.05       8279.64       388.73 o                         
   4   6  -1       4020.28       3563.18       131.39 o                         
   6   6  -1       2660.95       2293.65        98.07 o                         
   8   6  -1       2069.59       1985.71        60.29 o                         
  10   6  -1       2381.05       2044.55        61.97 o                         
  12   6  -1         37.62         37.88         1.85 o                         
 -13   7  -1        165.44        145.47         3.25 o                         
 -11   7  -1        151.50        168.17         2.47 o                         
  -9   7  -1         46.86         55.11         1.25 o                         
  -7   7  -1       1179.45       1221.69        15.75 o                         
  -5   7  -1       2017.14       1914.99        51.07 o                         
  -3   7  -1        807.17        817.42        20.53 o                         
  -1   7  -1         79.00         91.75         3.33 o                         
   3   7  -1       1154.09       1226.93        65.12 o                         
   5   7  -1        453.09        433.92         8.61 o                         
   7   7  -1         41.84         59.98         3.21 o                         
   9   7  -1        153.74        146.02         3.60 o                         
  11   7  -1         31.63         22.78         1.44 o                         
  13   7  -1        160.38        126.14         5.56 o                         
 -12   8  -1         34.28         46.88         0.89 o                         
 -10   8  -1       1735.65       1787.05        39.41 o                         
  -8   8  -1        103.01         91.44         2.05 o                         
  -6   8  -1        925.00        984.74        18.24 o                         
  -4   8  -1       1746.53       1837.10        54.45 o                         
  -2   8  -1      14114.65      14067.85       436.00 o                         
   0   8  -1      17661.52      18022.74       804.09 o                         
   2   8  -1       7280.60       7113.49       317.07 o                         
   6   8  -1       1352.86       1428.79        35.44 o                         
  10   8  -1        135.85        111.10         2.88 o                         
  12   8  -1        219.92        179.03         7.42 o                         
 -11   9  -1        112.52        113.74         1.98 o                         
  -9   9  -1        442.34        457.81         5.67 o                         
  -7   9  -1       1295.49       1255.17        18.68 o                         
  -5   9  -1       2280.16       2091.90        65.18 o                         
  -3   9  -1       1272.51       1287.18        21.06 o                         
  -1   9  -1        474.21        456.72         7.09 o                         
   1   9  -1         92.33         59.09         1.63 o                         
   3   9  -1        382.65        385.58         6.67 o                         
   5   9  -1        957.50        802.04        13.60 o                         
   7   9  -1       1927.84       1845.79        45.71 o                         
   9   9  -1         76.48         63.89         1.89 o                         
  11   9  -1        369.32        301.50         8.12 o                         
 -10  10  -1        198.78        243.29         3.28 o                         
  -8  10  -1       1186.92       1245.44        21.25 o                         
  -6  10  -1         94.51        100.61         1.98 o                         
  -4  10  -1       2943.66       2968.01       113.47 o                         
  -2  10  -1       1549.13       1653.62        70.27 o                         
   0  10  -1       1643.52       1792.36        59.53 o                         
   4  10  -1       1926.90       1841.72        59.01 o                         
   8  10  -1        236.23        238.74         4.99 o                         
  10  10  -1        796.82        698.41        16.30 o                         
  -9  11  -1        178.54        184.86         3.04 o                         
  -7  11  -1        423.29        452.26         6.72 o                         
  -5  11  -1        314.86        375.02         7.95 o                         
  -3  11  -1        406.51        335.13         5.43 o                         
  -1  11  -1          9.87         11.33         0.48 o                         
   1  11  -1        136.56        158.90         3.55 o                         
   3  11  -1        114.59        127.80         3.69 o                         
   5  11  -1        590.85        547.13         9.87 o                         
   7  11  -1        146.99        131.90         3.41 o                         
   9  11  -1        274.01        242.21         6.67 o                         
  -8  12  -1         29.13         31.54         0.72 o                         
  -6  12  -1        193.47        184.55         3.42 o                         
  -4  12  -1        148.64        176.68         4.22 o                         
  -2  12  -1        453.97        414.16        10.74 o                         
   0  12  -1        113.57        110.76         4.76 o                         
   2  12  -1         19.18         20.13         3.92 o                         
   4  12  -1        972.84        864.05        19.99 o                         
   6  12  -1        104.25         92.25         2.82 o                         
   8  12  -1        980.08        902.51        24.58 o                         
  -7  13  -1         42.47         46.56         0.97 o                         
  -5  13  -1        337.99        353.87         6.19 o                         
  -3  13  -1         68.49         77.22         1.99 o                         
  -1  13  -1          7.99         10.24         0.58 o                         
   1  13  -1         12.09          6.98         0.66 o                         
   3  13  -1        149.24        146.65         3.90 o                         
   5  13  -1        128.28        128.42         3.36 o                         
   7  13  -1          1.59          7.12         0.93 o                         
  -6  14  -1        411.92        464.24         9.28 o                         
  -4  14  -1        600.41        619.07        12.15 o                         
  -2  14  -1        226.64        236.78         6.81 o                         
   0  14  -1         26.50         25.10         1.56 o                         
   2  14  -1        591.08        605.88        30.06 o                         
   4  14  -1       1141.24        997.97        41.86 o                         
   6  14  -1        284.82        235.79        11.60 o                         
  -3  15  -1        140.94        150.45         6.43 o                         
  -1  15  -1         43.22         44.81         2.46 o                         
   1  15  -1         30.91         32.91         1.60 o                         
   3  15  -1        104.36        112.30         5.10 o                         
   5  15  -1         29.93         26.89         1.85 o                         
 -14   0   0        243.57        228.47         4.68 o                         
 -12   0   0        332.75        414.75         6.52 o                         
 -10   0   0       2337.77       2311.53       102.58 o                         
  -2   0   0      19656.68      20965.99       881.89 o                         
 -13   1   0        217.44        215.77         3.02 o                         
 -11   1   0         29.80         18.70         0.59 o                         
  -9   1   0       2358.30       2478.38        47.20 o                         
  -5   1   0        789.02        754.40        34.87 o                         
  -3   1   0       3924.71       3845.94       164.34 o                         
  -1   1   0        494.43        577.42        31.27 o                         
 -14   2   0         61.12         53.75         0.97 o                         
 -12   2   0        300.06        315.99         4.16 o                         
 -10   2   0        136.73        145.95         2.16 o                         
  -6   2   0      16445.86      16820.87       719.58 o                         
  -4   2   0       4568.82       4136.75       149.02 o                         
   0   2   0      15403.45      15120.92       646.15 o                         
  10   2   0        135.42        141.87         8.35 o                         
  12   2   0        300.03        218.00        11.13 o                         
 -13   3   0         52.53         55.17         1.00 o                         
 -11   3   0        293.87        402.56         5.77 o                         
  -9   3   0       1996.77       2188.97        48.28 o                         
  -7   3   0        482.28        480.51        16.06 o                         
  -5   3   0        233.61        191.08        13.63 o                         
  -3   3   0        360.27        299.26         6.37 o                         
  -1   3   0         23.08         29.24         1.38 o                         
   1   3   0         22.94         25.76         2.67 o                         
   3   3   0        360.88        308.98         8.99 o                         
   5   3   0        234.77        151.79         9.28 o                         
   7   3   0        482.51        304.48        13.92 o                         
   9   3   0       1997.63       1984.57        85.73 o                         
  11   3   0        294.61        347.05        11.09 o                         
 -14   4   0        131.41        139.50         3.43 o                         
 -12   4   0         80.27        106.60         1.61 o                         
 -10   4   0        317.45        411.93         4.73 o                         
  -8   4   0       5911.81       5862.20       184.98 o                         
  -6   4   0       1742.81       1855.44        72.06 o                         
  -4   4   0        733.18        912.54        39.48 o                         
  -2   4   0       7049.95       6434.10       198.40 o                         
   0   4   0      22689.11      21712.05       931.53 o                         
   4   4   0        733.88        843.94        43.22 o                         
   6   4   0       1738.05       1541.29        39.29 o                         
  10   4   0        317.61        363.88        11.75 o                         
  12   4   0         79.85         70.54         3.71 o                         
 -13   5   0        234.92        277.70         3.89 o                         
 -11   5   0        578.43        677.75         7.40 o                         
  -9   5   0        950.38       1091.92        11.54 o                         
  -7   5   0        862.70        835.55         9.38 o                         
  -5   5   0          8.29          9.77         2.85 o                         
  -3   5   0        427.24        475.35        38.27 o                         
  -1   5   0      11619.55      11187.52       397.75 o                         
   1   5   0      11619.43      11340.48       516.36 o                         
   3   5   0        427.71        433.50        13.92 o                         
   5   5   0          8.37         15.82         1.33 o                         
   7   5   0        862.96        769.68        20.29 o                         
   9   5   0        950.67        932.56        28.89 o                         
  11   5   0        578.69        563.68        22.74 o                         
  13   5   0        235.28        179.96         8.35 o                         
 -12   6   0         50.01         60.07         0.94 o                         
 -10   6   0        118.60        144.60         2.40 o                         
  -8   6   0        230.43        246.47         3.57 o                         
  -6   6   0       5066.54       5332.91       235.04 o                         
  -4   6   0       3015.60       2954.24        99.31 o                         
  -2   6   0       2305.98       2143.56       132.54 o                         
   0   6   0      14903.20      14785.08       452.55 o                         
   2   6   0       2301.13       1892.21        72.61 o                         
   4   6   0       3011.68       2861.48       131.95 o                         
   8   6   0        228.68        229.70         6.71 o                         
  10   6   0        117.85        126.03         5.56 o                         
  12   6   0         50.16         46.35         2.22 o                         
 -13   7   0         86.63         92.12         1.93 o                         
 -11   7   0         84.48        100.82         1.40 o                         
  -9   7   0       1775.69       1897.29        38.31 o                         
  -7   7   0        936.05       1005.92        13.45 o                         
  -5   7   0         93.77         94.64         1.78 o                         
  -3   7   0       5875.03       6188.74       198.81 o                         
  -1   7   0        101.21        104.11        15.89 o                         
   1   7   0        101.40        102.55        14.43 o                         
   3   7   0       5874.81       5537.77       298.20 o                         
   5   7   0         94.27         98.07         2.42 o                         
   7   7   0        935.56        937.55        18.67 o                         
   9   7   0       1775.17       1632.01        41.15 o                         
  11   7   0         84.18         84.09         3.09 o                         
  13   7   0         86.68         66.76         2.78 o                         
 -12   8   0          6.31         11.93         0.38 o                         
 -10   8   0         15.56         26.32         0.68 o                         
  -8   8   0        982.81       1111.30        15.09 o                         
  -6   8   0       1318.77       1352.19        21.77 o                         
  -4   8   0       3388.93       3800.19       174.03 o                         
  -2   8   0       3429.97       3680.63        86.62 o                         
   2   8   0       3429.38       3653.84       170.40 o                         
   6   8   0       1316.97       1204.49        25.92 o                         
   8   8   0        982.99        964.08        17.64 o                         
  10   8   0         15.63         21.71         1.42 o                         
  12   8   0          6.21         10.20         0.93 o                         
 -11   9   0         82.02         90.17         1.44 o                         
  -9   9   0        218.89        239.50         3.67 o                         
  -7   9   0       1017.95       1118.73        14.74 o                         
  -5   9   0         33.41         32.77         1.38 o                         
  -3   9   0        203.51        223.10         3.87 o                         
  -1   9   0       1168.35       1302.98        27.67 o                         
   1   9   0       1168.13       1345.60       121.78 o                         
   3   9   0        203.70        215.97         3.87 o                         
   5   9   0         33.49         24.67         1.26 o                         
   7   9   0       1018.05        996.56        19.33 o                         
   9   9   0        218.72        222.05         6.58 o                         
  11   9   0         82.11         82.77         3.09 o                         
 -10  10   0         11.75         15.98         0.41 o                         
  -8  10   0        251.67        300.36         4.00 o                         
  -6  10   0       1637.02       1846.71        47.40 o                         
  -4  10   0        251.28        206.87         7.23 o                         
  -2  10   0       1512.77       1477.89        24.34 o                         
   0  10   0         17.44         18.53         1.75 o                         
   2  10   0       1512.69       1409.82        50.67 o                         
   4  10   0        251.06        176.04         3.81 o                         
   6  10   0       1637.40       1665.05        35.71 o                         
   8  10   0        251.65        249.57         5.88 o                         
  10  10   0         11.64         12.02         0.62 o                         
  -9  11   0         91.11         97.07         1.81 o                         
  -7  11   0          1.59          4.39         0.45 o                         
  -5  11   0       1697.67       1741.66        33.01 o                         
  -3  11   0        170.06        139.37         2.81 o                         
  -1  11   0        617.36        638.81        10.88 o                         
   1  11   0        617.06        648.67        12.17 o                         
   3  11   0        170.23        131.14         3.44 o                         
   5  11   0       1698.01       1566.19        31.03 o                         
   7  11   0          1.59          3.71         0.62 o                         
   9  11   0         91.20         83.01         2.62 o                         
  -8  12   0          2.13          6.81         0.52 o                         
  -6  12   0        176.52        208.46         4.52 o                         
  -4  12   0         83.35         91.56         3.44 o                         
  -2  12   0        185.50        178.39         4.68 o                         
   0  12   0        172.94        136.60         3.59 o                         
   2  12   0        185.54        192.44         4.60 o                         
   4  12   0         83.38         76.44         2.90 o                         
   6  12   0        176.50        167.95         4.44 o                         
   8  12   0          2.12          3.56         0.62 o                         
  -7  13   0        133.99        129.65         2.78 o                         
  -5  13   0         24.50         21.56         0.74 o                         
  -3  13   0        182.19        210.88         4.97 o                         
  -1  13   0          7.39          9.07         0.92 o                         
   1  13   0          7.42          9.42         0.94 o                         
   3  13   0        182.07        195.44         4.94 o                         
   5  13   0         24.54         24.10         1.19 o                         
   7  13   0        134.05        107.14         3.56 o                         
  -6  14   0        207.91        200.67         3.53 o                         
  -4  14   0         36.45         36.90         1.55 o                         
  -2  14   0         12.50         22.08         2.28 o                         
   0  14   0         22.22         12.14         0.86 o                         
   2  14   0         12.45         22.55         0.94 o                         
   4  14   0         36.58         38.94         1.54 o                         
   6  14   0        207.91        191.04         8.81 o                         
  -5  15   0          9.80         11.12         1.31 o                         
  -3  15   0         84.11         94.49         2.91 o                         
  -1  15   0         53.10         50.84         3.56 o                         
   1  15   0         53.17         50.03         1.84 o                         
   3  15   0         84.05         90.77         3.47 o                         
   5  15   0          9.78          5.56         0.93 o                         
 -15   1   1        513.95        500.07        12.69 o                         
 -13   1   1        366.68        437.64         5.38 o                         
 -11   1   1        378.47        416.52         4.49 o                         
  -9   1   1        167.92        213.70         3.02 o                         
  -7   1   1       4705.32       4859.69       206.03 o                         
  -5   1   1       5552.89       5356.07       114.80 o                         
  -3   1   1        484.19        384.05        18.60 o                         
  -1   1   1       1220.84        880.16        39.54 o                         
   1   1   1         47.01         61.20         1.74 o                         
 -14   2   1         46.87         40.30         0.93 o                         
 -12   2   1         36.50         45.48         0.84 o                         
 -10   2   1        165.28        175.55         2.28 o                         
  -8   2   1        435.42        388.56         5.09 o                         
  -6   2   1        358.35        359.95         8.97 o                         
  -4   2   1        195.83        179.84         5.74 o                         
  -2   2   1       7859.07       7371.00       319.15 o                         
   2   2   1        284.48        268.38        13.93 o                         
   4   2   1        213.21        214.32        12.99 o                         
   6   2   1       1094.70        894.84        38.14 o                         
   8   2   1        258.92        195.73         9.28 o                         
  10   2   1          0.82          5.56         1.85 o                         
 -13   3   1        627.36        702.97         8.56 o                         
 -11   3   1        112.04        131.51         2.34 o                         
  -9   3   1       1165.67       1425.58        22.12 o                         
  -7   3   1       1588.90       1846.52        67.74 o                         
  -5   3   1       6767.00       6878.84       207.64 o                         
  -3   3   1        130.81        139.62         4.64 o                         
  -1   3   1         44.61         50.63         1.68 o                         
   1   3   1         49.34         58.68         1.48 o                         
   7   3   1       3290.75       3174.83       139.43 o                         
   9   3   1         31.42         20.39         2.78 o                         
  11   3   1        109.82        113.12         6.49 o                         
 -14   4   1         83.97         95.20         1.75 o                         
 -12   4   1         28.52         28.75         0.64 o                         
 -10   4   1       1118.21       1279.69        14.94 o                         
  -8   4   1        924.51        909.31        11.12 o                         
  -6   4   1       1305.90       1200.56        41.13 o                         
  -4   4   1        344.62        482.57        20.42 o                         
  -2   4   1         53.08         82.37         5.85 o                         
   0   4   1       7808.80       7499.73       335.58 o                         
   6   4   1        842.78        919.00        43.68 o                         
   8   4   1        619.50        578.76        25.07 o                         
  10   4   1        130.68        125.39         4.63 o                         
  12   4   1          1.25          4.21         0.93 o                         
 -13   5   1        359.55        384.47         6.23 o                         
 -11   5   1         61.55         65.52         1.58 o                         
  -9   5   1        100.86         91.52         2.29 o                         
  -7   5   1       2841.91       3499.70       156.97 o                         
  -5   5   1        109.24        101.29         5.84 o                         
  -3   5   1       5734.98       5825.00       183.01 o                         
  -1   5   1       6775.32       6642.18       208.09 o                         
   1   5   1        256.27        227.36         8.78 o                         
   3   5   1        991.77        977.67        41.86 o                         
   7   5   1        597.46        532.82        13.73 o                         
   9   5   1        376.64        380.90        13.45 o                         
  11   5   1          3.97          0.93         0.66 o                         
 -14   6   1        188.49        165.73         3.24 o                         
 -12   6   1         37.44         43.65         0.83 o                         
 -10   6   1       2380.72       2508.23        76.14 o                         
  -8   6   1       2069.87       2141.50        47.45 o                         
  -6   6   1       2660.18       2490.89        64.62 o                         
  -4   6   1       4018.21       3924.80       104.26 o                         
  -2   6   1       7858.06       8332.67       264.99 o                         
   2   6   1       1663.10       1555.28        50.38 o                         
   4   6   1        790.01       1017.87        30.55 o                         
   6   6   1       1105.73       1236.18        30.76 o                         
   8   6   1       1483.41       1391.13        29.76 o                         
  10   6   1        390.12        380.12        12.41 o                         
  12   6   1        164.26        117.14         6.49 o                         
 -13   7   1        160.46        171.17         2.84 o                         
 -11   7   1         31.48         35.11         0.63 o                         
  -9   7   1        154.05        166.36         2.10 o                         
  -7   7   1         42.22         54.19         1.48 o                         
  -5   7   1        452.75        454.04         7.66 o                         
  -3   7   1       1154.01       1321.76        41.02 o                         
  -1   7   1       4783.27       4845.85       170.26 o                         
   1   7   1         78.82         92.04         6.11 o                         
   3   7   1        809.15        875.86        22.18 o                         
   5   7   1       2016.81       1685.11        70.84 o                         
   7   7   1       1179.14       1084.11        21.52 o                         
   9   7   1         46.28         51.31         2.76 o                         
  11   7   1        152.11        135.39         4.89 o                         
 -12   8   1        219.93        206.39         3.07 o                         
 -10   8   1        135.60        131.71         1.70 o                         
  -8   8   1       5204.79       5511.35       246.06 o                         
  -6   8   1       1354.00       1368.90        33.57 o                         
  -4   8   1       7946.23       8710.05       286.04 o                         
  -2   8   1       7280.17       7460.49       241.47 o                         
   6   8   1        925.07        946.29        17.11 o                         
   8   8   1        103.19         89.13         3.12 o                         
  10   8   1       1736.45       1482.50        45.08 o                         
  12   8   1         34.31         36.16         1.85 o                         
 -11   9   1        369.47        387.05         5.17 o                         
  -9   9   1         77.11         71.45         1.26 o                         
  -7   9   1       1928.18       2103.58        41.89 o                         
  -5   9   1        957.16        882.01        15.78 o                         
  -3   9   1        382.32        373.45         7.02 o                         
  -1   9   1         92.33         58.28         1.45 o                         
   1   9   1        474.40        473.39         9.13 o                         
   3   9   1       1272.43       1258.15        28.11 o                         
   7   9   1       1294.45       1068.84        20.62 o                         
   9   9   1        442.07        378.86         8.54 o                         
  11   9   1        112.15         91.80         4.64 o                         
 -10  10   1        796.39        862.08        11.35 o                         
  -8  10   1        238.05        268.86         3.87 o                         
  -6  10   1       3776.93       4286.19       164.19 o                         
  -4  10   1       1926.50       2059.87        51.19 o                         
  -2  10   1       6646.18       7129.07       359.27 o                         
   0  10   1       1643.42       1652.27        69.82 o                         
   2  10   1       1549.51       1596.31        48.03 o                         
   6  10   1         95.10         99.73         2.35 o                         
   8  10   1       1187.68       1151.76        24.85 o                         
  10  10   1        198.12        215.19         9.28 o                         
 -11  11   1        120.59        145.26         4.42 o                         
  -9  11   1        274.08        299.37         5.43 o                         
  -7  11   1        146.81        162.52         3.48 o                         
  -5  11   1        590.38        612.77         8.40 o                         
  -3  11   1        114.40        120.70         3.69 o                         
  -1  11   1        136.55        160.32         3.20 o                         
   1  11   1          9.94         10.69         0.73 o                         
   3  11   1        407.29        321.36         5.68 o                         
   5  11   1        314.80        307.14         6.19 o                         
   7  11   1        423.27        397.86         7.93 o                         
   9  11   1        178.35        157.72         4.59 o                         
 -10  12   1        202.90        196.27         7.23 o                         
  -8  12   1        979.03       1010.30        22.25 o                         
  -6  12   1        105.37        107.08         1.96 o                         
  -4  12   1        973.67        964.59        19.37 o                         
  -2  12   1         18.57         15.48         3.00 o                         
   0  12   1        113.45        113.25         3.66 o                         
   2  12   1        453.41        446.70        13.52 o                         
   4  12   1        149.21        172.14         4.76 o                         
   6  12   1        192.80        173.20         4.01 o                         
   8  12   1         28.63         28.74         1.31 o                         
  -7  13   1          1.52          3.51         0.48 o                         
  -5  13   1        127.91        145.90         2.99 o                         
  -3  13   1        149.16        160.30         4.05 o                         
  -1  13   1         12.10          6.90         0.84 o                         
   1  13   1          8.09          9.58         0.61 o                         
   3  13   1         68.70         71.41         2.15 o                         
   5  13   1        338.44        321.19         8.20 o                         
   7  13   1         42.34         43.23         1.54 o                         
  -6  14   1        284.64        312.62        11.83 o                         
  -2  14   1        590.97        624.50        18.23 o                         
   0  14   1         26.53         24.21         1.77 o                         
   2  14   1        226.40        220.33         8.65 o                         
   4  14   1        599.72        566.40        17.73 o                         
   6  14   1        411.92        406.07        18.10 o                         
  -5  15   1         29.80         33.02         1.08 o                         
  -3  15   1        104.35        117.36         3.39 o                         
  -1  15   1         30.92         33.37         2.62 o                         
   1  15   1         43.13         39.07         1.72 o                         
   3  15   1        141.22        136.33         6.49 o                         
 -14   0   2         31.82         29.50         1.00 o                         
 -12   0   2        190.90        245.46         4.28 o                         
 -10   0   2        602.99        883.95        13.73 o                         
  -6   0   2      13025.42      12242.97       517.96 o                         
  -4   0   2      12105.41      11531.05       501.13 o                         
 -15   1   2        466.79        493.49         7.45 o                         
 -13   1   2         99.30         90.44         1.45 o                         
 -11   1   2        298.75        376.03         4.20 o                         
  -9   1   2       1349.93       1486.64        20.27 o                         
  -7   1   2       1656.31       1677.11        45.54 o                         
  -3   1   2        397.78        361.46        18.58 o                         
   3   1   2        149.23        187.38         8.35 o                         
 -14   2   2        687.57        833.22        10.84 o                         
 -12   2   2         57.71         82.44         1.63 o                         
 -10   2   2       3724.12       4297.92       187.17 o                         
  -8   2   2       9943.94      11250.63       477.47 o                         
  -6   2   2       9390.65       9181.72       228.95 o                         
  -4   2   2       1923.23       1726.90        53.64 o                         
   6   2   2        851.35        936.75        39.96 o                         
   8   2   2       3214.34       3240.25       137.44 o                         
 -15   3   2        800.65        896.14        18.96 o                         
 -13   3   2        285.42        365.51         4.41 o                         
 -11   3   2         57.39         76.82         1.48 o                         
  -9   3   2       1351.33       1508.43        24.97 o                         
  -7   3   2        205.24        254.72        13.20 o                         
  -5   3   2        777.99        725.60        27.70 o                         
  -3   3   2        719.95        634.29        32.56 o                         
  -1   3   2       1200.73       1084.59        64.41 o                         
   5   3   2       2132.83       1972.34        84.02 o                         
   7   3   2       1829.01       1852.98        79.20 o                         
   9   3   2        265.38        258.79        12.99 o                         
  11   3   2        102.55         78.81         5.56 o                         
 -14   4   2        464.23        531.12         6.86 o                         
 -12   4   2        211.46        320.26         3.86 o                         
 -10   4   2       1386.78       1588.98        35.03 o                         
  -8   4   2       7433.75       8707.85       375.47 o                         
  -6   4   2       7284.77       7578.70       187.22 o                         
  -4   4   2       2263.51       2008.81       141.19 o                         
  -2   4   2        933.09       1035.11        74.47 o                         
   0   4   2       5347.55       4809.57       226.24 o                         
   4   4   2        870.77        958.70        45.56 o                         
   6   4   2        187.86        221.29        12.98 o                         
   8   4   2        298.92        319.76        16.70 o                         
  10   4   2        251.92        235.17         7.79 o                         
  12   4   2         17.37         17.93         1.39 o                         
 -13   5   2        269.13        315.22         4.26 o                         
 -11   5   2        865.80       1051.84        12.80 o                         
  -9   5   2       3114.10       3302.12       101.59 o                         
  -7   5   2         49.63         43.69         1.52 o                         
  -5   5   2        339.19        337.03        19.95 o                         
  -3   5   2       4511.34       4610.76       148.64 o                         
  -1   5   2       1210.81       1182.61        36.10 o                         
   1   5   2       2673.77       2647.87       146.13 o                         
   3   5   2       1563.82       1486.01        56.29 o                         
   5   5   2       1099.82       1136.61        31.07 o                         
   7   5   2        349.32        381.40        12.41 o                         
   9   5   2       1029.83        959.69        29.55 o                         
  11   5   2         46.19         36.54         1.66 o                         
 -14   6   2        151.47        162.93         3.12 o                         
 -12   6   2        119.55        156.84         2.34 o                         
 -10   6   2        196.51        278.46         3.43 o                         
  -8   6   2       1983.44       2164.39       111.81 o                         
  -6   6   2        619.08        666.80        16.20 o                         
  -4   6   2       1883.60       2036.86        73.95 o                         
  -2   6   2       8118.10       8531.83       270.34 o                         
   0   6   2       2353.09       2023.53        96.28 o                         
   2   6   2        606.43        602.72        30.65 o                         
   4   6   2        917.81        982.01        24.32 o                         
   6   6   2        823.57        858.27        17.33 o                         
   8   6   2        594.35        549.41        17.69 o                         
  10   6   2        780.48        661.03        28.33 o                         
  12   6   2         30.76         22.25         0.93 o                         
 -13   7   2          3.87          2.89         0.40 o                         
 -11   7   2        744.67        832.95         9.64 o                         
  -9   7   2        729.69        755.96         8.20 o                         
  -7   7   2       1286.13       1307.76        17.62 o                         
  -5   7   2       1982.85       2414.30       259.56 o                         
  -3   7   2       2671.55       2983.62       105.25 o                         
  -1   7   2       4530.49       4848.01       216.28 o                         
   1   7   2       6321.49       6774.29       334.64 o                         
   3   7   2        738.83        748.65        14.19 o                         
   5   7   2        516.93        515.09        11.87 o                         
   7   7   2        188.95        177.29         4.16 o                         
   9   7   2        908.33        859.01        26.55 o                         
  11   7   2        263.84        227.25         7.52 o                         
 -12   8   2         91.93         97.48         1.65 o                         
 -10   8   2         99.61         96.90         1.32 o                         
  -8   8   2        934.09       1134.71        14.68 o                         
  -6   8   2       2220.05       2398.14        54.15 o                         
  -4   8   2       1567.82       1475.29        26.09 o                         
  -2   8   2       4506.80       4999.02       171.11 o                         
   0   8   2       3698.76       3732.50       102.30 o                         
   4   8   2       1264.68       1367.32        34.17 o                         
   6   8   2       2048.47       2005.66        49.49 o                         
   8   8   2        177.21        182.81         5.05 o                         
  10   8   2         26.47         21.04         1.54 o                         
 -11   9   2         90.99         94.48         1.52 o                         
  -9   9   2        355.09        367.83         4.77 o                         
  -7   9   2        120.63        147.51         2.91 o                         
  -5   9   2       2156.66       2207.69        62.95 o                         
  -3   9   2       3172.66       3505.29       199.12 o                         
  -1   9   2        630.47        623.65        11.43 o                         
   1   9   2        113.00         93.94         2.13 o                         
   3   9   2        678.60        674.06        16.19 o                         
   5   9   2        303.90        289.94         6.03 o                         
   7   9   2        120.51        125.09         4.02 o                         
   9   9   2         27.59         47.12         2.38 o                         
  11   9   2        175.22        155.83         6.49 o                         
 -10  10   2        207.31        230.58         3.30 o                         
  -8  10   2         71.82         82.51         1.43 o                         
  -6  10   2        498.29        491.28         6.92 o                         
  -4  10   2        468.86        519.07         8.16 o                         
  -2  10   2        157.52        139.67        12.86 o                         
   0  10   2       1177.62       1183.01        45.36 o                         
   2  10   2         92.17         95.61         4.13 o                         
   4  10   2       1698.76       1607.85        35.82 o                         
   6  10   2        413.08        361.94         6.68 o                         
   8  10   2        362.07        362.49         8.21 o                         
  10  10   2          1.97          1.85         0.93 o                         
 -11  11   2          4.09          7.89         0.45 o                         
  -9  11   2          3.46          8.83         0.48 o                         
  -7  11   2        894.85        965.20        16.03 o                         
  -5  11   2         55.65         66.95         1.64 o                         
  -3  11   2         38.06         35.32         1.79 o                         
  -1  11   2         37.59         45.02         3.95 o                         
   1  11   2        146.00        143.76         7.19 o                         
   3  11   2         29.21         25.89         0.93 o                         
   5  11   2        757.35        671.19        13.04 o                         
   7  11   2        200.64        166.18         3.69 o                         
   9  11   2        292.57        305.61        10.21 o                         
 -10  12   2         11.58          7.89         0.43 o                         
  -8  12   2          7.00          9.32         0.42 o                         
  -6  12   2          2.37          4.24         0.48 o                         
  -4  12   2         39.17         30.35         1.91 o                         
  -2  12   2         71.74         75.27         2.92 o                         
   0  12   2        108.97        103.09         2.59 o                         
   2  12   2         94.92         67.20         2.61 o                         
   4  12   2          4.33          7.91         0.66 o                         
   6  12   2        232.15        226.24         5.21 o                         
   8  12   2         12.79          7.42         0.93 o                         
  -7  13   2         44.27         44.39         1.04 o                         
  -5  13   2         64.91         70.66         2.18 o                         
  -3  13   2        674.51        769.46        24.89 o                         
  -1  13   2        720.46        678.46        21.75 o                         
   1  13   2         34.93         33.97         1.54 o                         
   3  13   2         26.13         18.01         0.93 o                         
   5  13   2          6.62          5.14         0.66 o                         
   7  13   2          3.11          4.22         0.66 o                         
  -6  14   2          5.88          3.24         1.31 o                         
  -4  14   2        226.76        242.86         6.22 o                         
  -2  14   2         11.40         19.43         1.40 o                         
   0  14   2         14.18         10.11         0.88 o                         
   2  14   2         35.32         33.89         1.24 o                         
   4  14   2         24.90         31.06         1.31 o                         
   6  14   2         33.79         25.96         1.85 o                         
  -5  15   2        138.71        147.79         7.07 o                         
  -3  15   2        205.47        223.12         6.14 o                         
  -1  15   2        251.07        238.43        12.06 o                         
   1  15   2         71.62         60.27         2.78 o                         
   3  15   2        218.32        217.09         9.28 o                         
 -15   1   3          2.11          3.91         0.37 o                         
 -13   1   3       1455.77       1602.06        40.06 o                         
 -11   1   3        791.17        887.29         8.99 o                         
  -9   1   3       1305.14       1552.86        20.75 o                         
  -7   1   3        509.84        570.12        16.95 o                         
  -5   1   3      10703.81       9732.41       239.27 o                         
  -3   1   3       2521.40       2496.36        97.23 o                         
  -1   1   3       1963.47       1680.26        75.10 o                         
   3   1   3         73.57         64.96         1.97 o                         
 -14   2   3         14.12         19.11         0.42 o                         
 -12   2   3         30.30         16.64         0.57 o                         
 -10   2   3        181.06        221.22         2.74 o                         
  -8   2   3        105.80         88.41         4.02 o                         
  -6   2   3       2033.36       2147.53        68.63 o                         
  -4   2   3       1776.15       1703.44        62.12 o                         
  -2   2   3        512.46        474.76        16.35 o                         
   4   2   3       1725.15       1802.69        76.48 o                         
   6   2   3        694.41        736.49        32.51 o                         
   8   2   3         53.22         50.99         4.64 o                         
  10   2   3         29.48         27.81         3.71 o                         
 -15   3   3        151.80        149.61         2.93 o                         
 -13   3   3         56.87         65.15         1.08 o                         
 -11   3   3        291.35        387.34         4.41 o                         
  -9   3   3        383.80        458.51         4.82 o                         
  -7   3   3       5760.90       6318.80       193.02 o                         
  -5   3   3        111.97        157.45         4.58 o                         
  -3   3   3          8.75         18.22         0.63 o                         
  -1   3   3        278.38        236.63         6.55 o                         
   3   3   3        173.71        150.97         5.19 o                         
   5   3   3       2205.12       2061.52        93.33 o                         
   9   3   3        108.66         65.83         4.64 o                         
  11   3   3         95.00         63.98         4.64 o                         
 -14   4   3        183.42        223.48         2.86 o                         
 -12   4   3         10.37         14.95         0.41 o                         
 -10   4   3       1080.16       1231.34        17.00 o                         
  -8   4   3       2944.71       3016.77       139.70 o                         
  -6   4   3        129.31        147.90         5.49 o                         
  -4   4   3         66.22         73.61         2.51 o                         
  -2   4   3       3119.99       3208.97       106.42 o                         
   0   4   3       1182.40       1296.78        85.71 o                         
   2   4   3        485.61        403.97         9.90 o                         
   4   4   3       1486.88       1595.37       104.32 o                         
   6   4   3        400.53        392.11         9.96 o                         
   8   4   3        118.35        154.37         8.35 o                         
  10   4   3        328.67        325.88        10.43 o                         
 -13   5   3        113.29        112.23         1.71 o                         
 -11   5   3         35.58         41.83         0.86 o                         
  -9   5   3       1418.20       1423.63        22.35 o                         
  -7   5   3        697.46        757.30        10.82 o                         
  -5   5   3        600.20        701.20        27.10 o                         
  -3   5   3      10807.49      11157.47       344.45 o                         
  -1   5   3       3849.16       3872.71       132.15 o                         
   1   5   3        548.87        524.13        17.43 o                         
   5   5   3        154.67        127.21         4.25 o                         
   7   5   3        500.07        477.24        15.05 o                         
   9   5   3         19.05         10.20         0.88 o                         
  11   5   3        195.37        157.26         5.55 o                         
 -14   6   3         26.88         22.48         0.39 o                         
 -12   6   3       1335.24       1468.76        37.54 o                         
 -10   6   3        799.72        950.10        10.27 o                         
  -8   6   3       3855.69       3928.92       122.13 o                         
  -6   6   3        589.09        556.74         7.34 o                         
  -4   6   3        155.60        134.04         5.14 o                         
  -2   6   3        161.52        207.48        19.48 o                         
   0   6   3       1172.52       1099.03        36.29 o                         
   2   6   3        396.83        397.61        16.12 o                         
   4   6   3         89.92         64.91         2.28 o                         
   6   6   3        124.17        157.29         4.95 o                         
   8   6   3       1556.48       1570.96        47.68 o                         
  10   6   3        644.00        603.46        19.01 o                         
  12   6   3          8.16          7.42         0.93 o                         
 -13   7   3        139.67        148.11         2.26 o                         
 -11   7   3        193.40        209.35         2.57 o                         
  -9   7   3        319.86        332.56         3.92 o                         
  -7   7   3        301.14        310.49         5.73 o                         
  -5   7   3       3852.27       4215.14       134.10 o                         
  -3   7   3       3817.99       4317.28       146.42 o                         
  -1   7   3       2867.53       3313.03       112.98 o                         
   1   7   3        485.73        502.95         9.95 o                         
   3   7   3         24.29         31.06         1.31 o                         
   5   7   3       1144.75       1094.89        21.67 o                         
   7   7   3        448.23        349.01         7.53 o                         
   9   7   3        183.61        147.57         6.49 o                         
  11   7   3        116.55        108.88         3.77 o                         
 -12   8   3         41.35         46.20         0.96 o                         
 -10   8   3       1264.97       1377.63        21.79 o                         
  -8   8   3        423.41        496.32         7.78 o                         
  -6   8   3       6885.84       7154.38       222.44 o                         
  -4   8   3        784.75        829.43        13.82 o                         
   0   8   3       2704.55       2917.32       229.32 o                         
   6   8   3        111.48        108.77         2.48 o                         
   8   8   3        591.72        540.40        13.92 o                         
  10   8   3         15.26         15.86         0.88 o                         
 -11   9   3         19.36         14.89         0.36 o                         
  -9   9   3        228.68        222.47         3.96 o                         
  -7   9   3         32.11         50.97         1.45 o                         
  -5   9   3        870.66        987.12        14.96 o                         
  -3   9   3       1082.08       1133.54        17.35 o                         
   1   9   3         97.56        110.00         2.11 o                         
   3   9   3       1420.93       1307.18        29.22 o                         
   5   9   3       1129.30       1081.16        20.79 o                         
   7   9   3        882.90        746.86        16.13 o                         
   9   9   3        338.98        263.19         8.45 o                         
 -12  10   3        102.10        101.06         2.49 o                         
 -10  10   3        485.69        548.62         7.29 o                         
  -8  10   3       1118.09       1286.99        24.27 o                         
  -6  10   3         98.20        120.73         2.43 o                         
  -2  10   3        336.65        401.88         7.12 o                         
   2  10   3        852.95        958.04        17.76 o                         
   4  10   3        149.87        179.11         3.74 o                         
   6  10   3        276.58        262.94         6.06 o                         
   8  10   3         44.80         42.17         1.27 o                         
  10  10   3        436.41        440.14        18.57 o                         
 -11  11   3        325.93        327.51         7.19 o                         
  -9  11   3          8.28         11.07         0.44 o                         
  -7  11   3        283.82        309.06         4.76 o                         
  -5  11   3         49.99         51.01         2.02 o                         
  -3  11   3          6.40         11.58         1.11 o                         
  -1  11   3        124.99        113.80        10.54 o                         
   1  11   3        234.04        250.19         5.05 o                         
   3  11   3        123.61        115.44         2.58 o                         
   5  11   3        539.74        469.10         9.29 o                         
   7  11   3        103.13         82.40         1.95 o                         
 -10  12   3        175.66        198.91         4.14 o                         
  -8  12   3        266.63        255.21         4.45 o                         
  -6  12   3       1541.78       1597.75        34.36 o                         
  -4  12   3         52.98         61.00         2.89 o                         
  -2  12   3        158.13        165.41         4.62 o                         
   0  12   3        242.26        241.91        18.12 o                         
   2  12   3        290.57        324.13         8.54 o                         
   4  12   3        264.88        258.66         6.92 o                         
   6  12   3         54.68         61.47         1.63 o                         
  -7  13   3         80.42         99.44         2.12 o                         
  -5  13   3         74.37         91.16         2.44 o                         
  -3  13   3         28.57         20.69         1.51 o                         
  -1  13   3        178.63        167.41         5.14 o                         
   1  13   3         42.38         42.01         1.61 o                         
   3  13   3         64.58         65.38         2.74 o                         
   5  13   3         90.13         85.48         3.89 o                         
  -6  14   3        431.65        458.23        11.90 o                         
  -4  14   3        663.04        711.47        43.30 o                         
  -2  14   3        401.42        405.34        13.34 o                         
   0  14   3        210.40        220.52         9.28 o                         
   2  14   3        147.86        148.34         5.10 o                         
   4  14   3        236.98        251.14         7.87 o                         
  -5  15   3        333.60        366.64        11.76 o                         
  -3  15   3         68.60        107.55         4.64 o                         
  -1  15   3         15.59         10.20         0.93 o                         
   1  15   3        133.40        118.71         5.56 o                         
   3  15   3        463.22        428.21        18.58 o                         
 -14   0   4        640.62        732.29        13.53 o                         
 -12   0   4        518.72        638.52        12.01 o                         
 -10   0   4       1500.83       1926.81        59.78 o                         
  -8   0   4       4704.33       4552.13       199.16 o                         
  -6   0   4       5928.63       5499.15       238.30 o                         
  -4   0   4       5500.04       6508.42       279.79 o                         
  -2   0   4       9311.15       8039.51       343.38 o                         
 -15   1   4        277.66        322.56         7.54 o                         
 -13   1   4         43.50         50.29         0.94 o                         
 -11   1   4          9.24         13.43         0.40 o                         
  -9   1   4        152.04        222.41         2.87 o                         
  -5   1   4         82.04         99.54         5.89 o                         
  -3   1   4        160.58        169.08         7.16 o                         
   1   1   4       1438.36       1060.75        44.79 o                         
   3   1   4        184.95        153.97        14.38 o                         
   5   1   4       1093.43       1343.83        57.66 o                         
   7   1   4       5422.64       4851.82       205.00 o                         
 -14   2   4        195.59        225.18         3.01 o                         
 -12   2   4        491.19        613.57         8.99 o                         
 -10   2   4       1430.78       1724.04        31.21 o                         
  -8   2   4       7414.08       7513.05       228.82 o                         
  -6   2   4        502.65        646.20        20.36 o                         
  -4   2   4       4492.43       4766.36       146.44 o                         
  -2   2   4       1165.94       1080.59        68.50 o                         
   2   2   4        443.10        374.21        19.50 o                         
   8   2   4        125.80        142.80         7.42 o                         
  10   2   4        201.78        205.89        10.20 o                         
 -15   3   4        214.86        237.37         3.89 o                         
 -13   3   4        272.79        269.54         3.47 o                         
 -11   3   4        115.29        147.88         3.09 o                         
  -9   3   4          6.91         14.83         0.74 o                         
  -7   3   4        381.92        393.18         7.17 o                         
  -5   3   4         37.61         55.46         1.73 o                         
  -3   3   4        510.76        644.11        18.50 o                         
  -1   3   4        494.84        487.30        19.93 o                         
   1   3   4        161.12        118.52         3.09 o                         
   3   3   4       1410.88       1260.88        43.78 o                         
   5   3   4        630.32        483.36        12.39 o                         
   7   3   4       1386.34       1352.61        58.61 o                         
   9   3   4       1512.35       1302.62        56.76 o                         
  11   3   4         40.40         38.01         2.78 o                         
 -14   4   4        803.90        916.28        11.81 o                         
 -12   4   4        247.56        265.57         3.40 o                         
 -10   4   4       1020.22       1246.62        18.38 o                         
  -8   4   4       4670.07       5193.19       161.22 o                         
  -6   4   4        131.36        130.97         5.91 o                         
  -4   4   4       1540.77       1813.66        59.32 o                         
   0   4   4       2523.74       2755.88       152.55 o                         
   4   4   4        629.07        559.50        12.18 o                         
   6   4   4        648.03        732.58        15.78 o                         
   8   4   4        108.28        110.96        12.05 o                         
  10   4   4        208.02        166.44        12.06 o                         
 -13   5   4          9.04         14.24         0.33 o                         
 -11   5   4        920.93        971.03        14.08 o                         
  -9   5   4        948.33       1019.04        12.61 o                         
  -7   5   4        731.32        814.18        13.98 o                         
  -5   5   4          4.61          9.61         2.98 o                         
  -3   5   4       3534.02       3666.26       165.09 o                         
  -1   5   4        852.77        872.68        17.20 o                         
   1   5   4        253.09        212.23         9.37 o                         
   3   5   4       2928.02       3229.93       147.76 o                         
   5   5   4       1045.38       1129.00        25.00 o                         
   7   5   4        490.48        489.38        15.71 o                         
   9   5   4        485.85        467.55        14.76 o                         
  11   5   4        246.79        216.41        14.38 o                         
 -14   6   4        350.51        389.66         5.63 o                         
 -12   6   4         37.20         39.30         0.63 o                         
 -10   6   4        613.19        645.81         7.11 o                         
  -8   6   4       1383.12       1512.46        29.39 o                         
  -6   6   4        429.92        422.48         7.24 o                         
  -4   6   4        148.13        175.31         4.36 o                         
  -2   6   4       1542.19       1479.41        61.48 o                         
   0   6   4       1617.45       1459.55        48.65 o                         
   2   6   4       2323.85       2291.33       109.21 o                         
   4   6   4        343.66        413.37         8.64 o                         
   6   6   4         58.58         69.86         1.94 o                         
   8   6   4         98.76         89.87         7.88 o                         
  10   6   4         13.47         12.52         1.85 o                         
 -13   7   4        276.82        261.34         3.76 o                         
 -11   7   4        524.56        545.03         6.41 o                         
  -9   7   4       1813.89       2033.30        68.44 o                         
  -7   7   4         89.37        121.22         2.73 o                         
  -5   7   4       1277.86       1444.93        38.17 o                         
  -1   7   4        421.52        371.69         7.83 o                         
   1   7   4        950.94        860.58        16.63 o                         
   5   7   4        271.07        213.65         4.30 o                         
   7   7   4       1800.20       1725.80        37.79 o                         
   9   7   4        269.80        235.23         7.79 o                         
  11   7   4        224.30        203.16         8.35 o                         
 -12   8   4         44.49         45.21         0.98 o                         
 -10   8   4         65.98         58.76         0.95 o                         
  -8   8   4        170.72        175.56         3.23 o                         
  -6   8   4       1134.38       1201.01        23.82 o                         
  -4   8   4        920.75        977.33        14.47 o                         
  -2   8   4       2190.93       2003.92        93.26 o                         
   0   8   4        703.67        799.09        13.73 o                         
   2   8   4        104.86        184.15         5.17 o                         
   4   8   4        148.94        154.99         3.37 o                         
   6   8   4        309.30        321.27         6.22 o                         
   8   8   4          9.97         16.24         1.21 o                         
  10   8   4        439.17        369.96        14.85 o                         
 -11   9   4        140.78        142.87         2.25 o                         
  -9   9   4         75.07         64.24         1.24 o                         
  -7   9   4         61.57         67.75         2.06 o                         
  -5   9   4        259.92        289.78         7.67 o                         
  -3   9   4        716.28        783.78        10.84 o                         
  -1   9   4        175.64        188.69         5.76 o                         
   1   9   4       1770.45       1542.37        49.36 o                         
   3   9   4        230.87        219.56         4.11 o                         
   5   9   4        769.27        762.14        13.86 o                         
   7   9   4        139.65        136.97         3.54 o                         
   9   9   4        421.93        366.80        11.76 o                         
 -12  10   4         75.15         65.91         2.31 o                         
 -10  10   4          6.39          6.10         0.39 o                         
  -8  10   4        289.10        285.01         4.71 o                         
  -6  10   4          8.42          7.58         0.61 o                         
  -4  10   4        155.72        151.91         3.12 o                         
  -2  10   4        285.19        320.95        10.30 o                         
   0  10   4        106.72        129.26         2.93 o                         
   2  10   4        121.43        149.67         3.19 o                         
   4  10   4        182.67        195.78         4.13 o                         
   6  10   4        612.70        591.62        12.97 o                         
   8  10   4         83.13         83.60         2.11 o                         
 -11  11   4         31.68         31.48         0.83 o                         
  -9  11   4         15.49         19.20         0.53 o                         
  -7  11   4        812.32        863.13        15.53 o                         
  -5  11   4       1136.35       1182.89        25.11 o                         
  -3  11   4        822.69        828.72        15.46 o                         
  -1  11   4        261.81        285.59         5.85 o                         
   1  11   4        755.10        696.28        14.47 o                         
   3  11   4        212.45        206.92         4.59 o                         
   5  11   4         12.77         13.43         0.59 o                         
   7  11   4         26.48         20.15         1.39 o                         
 -10  12   4         17.64         15.29         0.57 o                         
  -8  12   4         14.75         13.36         0.44 o                         
  -6  12   4         25.24         41.80         0.93 o                         
  -4  12   4          3.61          8.87         1.74 o                         
  -2  12   4         46.54         49.80         1.85 o                         
   0  12   4         45.42         59.75         1.89 o                         
   2  12   4        359.53        351.52         9.28 o                         
   4  12   4         61.00         56.16         1.74 o                         
   6  12   4          2.14          3.38         0.62 o                         
  -7  13   4        160.22        167.03         3.21 o                         
  -5  13   4         25.84         21.60         1.56 o                         
  -3  13   4         11.75         19.90         1.66 o                         
  -1  13   4        121.11        124.54         3.77 o                         
   1  13   4          4.59          8.17         0.83 o                         
   3  13   4         54.17         38.46         2.07 o                         
   5  13   4          9.65          7.42         0.93 o                         
  -6  14   4          7.68         16.21         1.85 o                         
  -4  14   4         22.23         27.00         1.13 o                         
  -2  14   4         55.23         52.84         2.78 o                         
   0  14   4          8.15         11.12         0.93 o                         
   2  14   4         68.61         85.86         2.90 o                         
   4  14   4         53.37         44.47         1.54 o                         
  -3  15   4        247.26        250.53        11.13 o                         
  -1  15   4         89.52        101.07         4.64 o                         
   1  15   4         14.72         19.47         0.93 o                         
 -15   1   5         60.33         60.95         1.34 o                         
 -13   1   5          5.14          4.47         0.49 o                         
 -11   1   5       2177.52       2417.51       101.60 o                         
  -9   1   5        332.25        407.49         4.47 o                         
  -7   1   5       4590.12       5122.10       159.12 o                         
  -5   1   5         40.65         36.16         1.97 o                         
  -3   1   5       6767.58       6695.03       204.59 o                         
  -1   1   5       1548.53       1498.12        70.90 o                         
   1   1   5       1164.34       1313.67        55.87 o                         
   3   1   5       1818.20       1750.62        53.36 o                         
   5   1   5        192.71        189.88         9.10 o                         
   7   1   5        590.27        575.80        18.04 o                         
   9   1   5        149.72         89.02         6.49 o                         
 -14   2   5          0.53          3.20         0.32 o                         
 -12   2   5         16.56         15.38         0.44 o                         
 -10   2   5         64.51        100.53         1.48 o                         
  -8   2   5        793.32        823.81         9.24 o                         
  -6   2   5        398.83        404.06        11.09 o                         
  -4   2   5       3562.23       3850.31       120.50 o                         
  -2   2   5        372.27        331.85         5.15 o                         
   4   2   5       1488.52       1710.34        63.16 o                         
   6   2   5         99.53         97.39         3.28 o                         
   8   2   5          5.44          2.78         0.93 o                         
  10   2   5          1.96          2.78         1.85 o                         
 -15   3   5        314.20        324.29         4.85 o                         
 -13   3   5         51.45         48.68         0.88 o                         
 -11   3   5        156.39        155.39         1.98 o                         
  -9   3   5        487.63        602.30         7.38 o                         
  -7   3   5       4207.11       4463.43       140.61 o                         
  -5   3   5       8807.01       9922.62       305.25 o                         
  -3   3   5        723.83        809.57        24.86 o                         
   1   3   5        592.71        749.88        25.07 o                         
   5   3   5        500.30        521.40        10.12 o                         
   7   3   5       1135.83       1037.94        25.75 o                         
   9   3   5         18.73         10.97         0.93 o                         
 -14   4   5        139.18        137.86         1.83 o                         
 -12   4   5        387.43        496.47         5.99 o                         
 -10   4   5         48.90         60.98         1.12 o                         
  -8   4   5        950.10       1036.10        13.45 o                         
  -6   4   5        702.32        666.04        19.34 o                         
  -4   4   5       2717.05       2921.93        94.55 o                         
  -2   4   5        116.66        101.91         1.90 o                         
   0   4   5        428.49        304.77         6.39 o                         
   2   4   5        190.94        177.61         3.34 o                         
   4   4   5        448.39        500.13         9.23 o                         
   6   4   5         27.38         37.33         1.81 o                         
   8   4   5        440.39        522.02        24.59 o                         
  10   4   5         27.71         27.81         1.54 o                         
 -13   5   5        188.48        220.87         2.81 o                         
 -11   5   5        980.10       1111.99        16.27 o                         
  -9   5   5        129.43        121.20         1.62 o                         
  -7   5   5        593.33        579.02         8.79 o                         
  -5   5   5        965.71        936.14        36.08 o                         
  -3   5   5        424.49        597.46        17.89 o                         
  -1   5   5       1155.78       1184.63        46.56 o                         
   3   5   5        213.68        177.23         3.84 o                         
   5   5   5         73.07         97.27         2.30 o                         
   7   5   5        202.69        162.69        11.13 o                         
   9   5   5        507.64        463.46        14.39 o                         
  11   5   5         69.46         54.70         2.78 o                         
 -14   6   5        165.05        188.48         3.20 o                         
 -12   6   5         43.29         43.75         0.79 o                         
 -10   6   5       2405.18       2422.68       115.65 o                         
  -8   6   5        182.16        226.68         5.49 o                         
  -6   6   5        667.71        642.35        11.97 o                         
  -4   6   5        930.79        956.90        20.44 o                         
  -2   6   5         91.22        104.76         3.48 o                         
   2   6   5       1893.51       1904.68        88.53 o                         
   4   6   5        137.64        129.61         2.54 o                         
   6   6   5        189.63        215.28         4.41 o                         
   8   6   5        612.70        637.15        19.66 o                         
  10   6   5        217.05        196.84         6.46 o                         
 -13   7   5         14.10         15.81         0.37 o                         
 -11   7   5        140.12        150.67         2.09 o                         
  -9   7   5       1039.34       1160.47        17.48 o                         
  -7   7   5         20.11         23.60         1.85 o                         
  -5   7   5        151.90        166.22         2.66 o                         
  -3   7   5       7129.08       7577.13       331.82 o                         
  -1   7   5        560.76        541.80        10.80 o                         
   1   7   5        216.95        223.46         4.03 o                         
   3   7   5        300.37        296.68         5.32 o                         
   5   7   5        736.82        753.61        12.90 o                         
   7   7   5       1456.61       1264.31        38.37 o                         
   9   7   5        332.86        292.27        12.53 o                         
 -12   8   5        166.25        157.38         2.36 o                         
 -10   8   5          4.60          5.80         0.48 o                         
  -8   8   5       1527.77       1599.40        45.40 o                         
  -6   8   5        299.70        375.47         7.40 o                         
  -4   8   5       4819.46       4410.56       199.95 o                         
  -2   8   5        226.63        256.56         6.34 o                         
   4   8   5        539.62        494.45         9.39 o                         
   6   8   5        471.46        442.99         8.48 o                         
   8   8   5        124.59        117.19         3.67 o                         
  10   8   5        116.21        102.01         4.64 o                         
 -11   9   5          3.13          4.94         0.34 o                         
  -9   9   5         86.30         88.91         1.59 o                         
  -7   9   5        570.66        618.63        10.14 o                         
  -5   9   5        566.09        616.01         9.07 o                         
  -3   9   5         92.19        117.69         3.04 o                         
  -1   9   5       1080.53       1115.96        27.72 o                         
   1   9   5        854.07        889.75        15.08 o                         
   3   9   5        727.64        752.06        12.64 o                         
   5   9   5       1842.67       1739.01        69.69 o                         
   7   9   5        448.95        371.19        12.46 o                         
   9   9   5        536.94        493.96        21.36 o                         
 -10  10   5        226.43        249.42         4.05 o                         
  -8  10   5        550.58        620.21        10.07 o                         
  -6  10   5       1691.38       1890.40        70.26 o                         
  -4  10   5         13.43         11.07         1.27 o                         
  -2  10   5       3877.07       3916.77       241.04 o                         
   0  10   5        578.27        615.41        11.71 o                         
   2  10   5       1950.67       1921.86        47.69 o                         
   4  10   5        262.15        257.62         5.35 o                         
   6  10   5          6.78          3.71         0.62 o                         
   8  10   5         95.23         91.80         4.64 o                         
  -9  11   5         90.17         96.07         1.79 o                         
  -7  11   5         45.98         54.19         1.32 o                         
  -5  11   5         95.53        117.38         3.00 o                         
  -3  11   5        301.81        353.75         7.96 o                         
  -1  11   5        115.39        132.94         3.65 o                         
   1  11   5        118.52        104.55         2.63 o                         
   3  11   5        331.83        346.80         7.74 o                         
   5  11   5        257.64        266.79         8.38 o                         
   7  11   5        387.77        339.09        16.24 o                         
  -8  12   5        126.51        148.31         3.10 o                         
  -6  12   5        751.85        788.89        26.82 o                         
  -4  12   5       1378.43       1411.16        63.26 o                         
  -2  12   5         67.86         84.23         2.90 o                         
   0  12   5        257.14        271.84         7.13 o                         
   2  12   5         59.26         54.31         1.81 o                         
   4  12   5        173.89        184.53         4.98 o                         
   6  12   5         42.53         36.45         1.54 o                         
  -7  13   5          7.28         20.77         0.80 o                         
  -5  13   5         21.95         22.22         0.81 o                         
  -3  13   5        252.10        326.57        10.20 o                         
  -1  13   5         70.46         65.36         2.23 o                         
   1  13   5         52.33         54.19         1.81 o                         
   3  13   5        458.08        468.24        11.77 o                         
   5  13   5         79.52         75.21         2.78 o                         
  -6  14   5        415.06        393.95        12.42 o                         
  -4  14   5        541.82        609.76        19.01 o                         
  -2  14   5        251.06        248.70        15.77 o                         
   0  14   5        203.10        193.86         8.35 o                         
   2  14   5        195.92        197.53         7.88 o                         
  -3  15   5         50.26         62.12         2.78 o                         
  -1  15   5        224.57        233.83        10.21 o                         
 -14   0   6         39.10         39.01         1.19 o                         
 -12   0   6        142.30        155.92         5.25 o                         
 -10   0   6         84.95        116.59         3.00 o                         
  -8   0   6       3150.29       3332.64       152.39 o                         
  -6   0   6        172.37        230.00        12.06 o                         
  -4   0   6       4220.67       3742.72       167.36 o                         
  -2   0   6      10589.03       9450.97       407.90 o                         
   4   0   6          9.37         12.96         1.85 o                         
   6   0   6       4247.94       4466.22       188.38 o                         
   8   0   6        352.78        273.69        12.99 o                         
 -15   1   6         61.46         63.90         1.23 o                         
 -13   1   6         11.27         10.16         0.38 o                         
 -11   1   6         77.03         68.53         1.28 o                         
  -9   1   6         31.17         26.91         1.80 o                         
  -7   1   6        228.41        290.67         4.44 o                         
  -5   1   6        423.61        471.26        12.21 o                         
  -3   1   6       1533.08       1187.44        34.44 o                         
  -1   1   6      15719.19      16766.90       715.75 o                         
   3   1   6       3345.52       3308.23       138.56 o                         
   7   1   6       6354.29       5852.31       247.72 o                         
   9   1   6       1703.14       1352.75        57.73 o                         
 -14   2   6        355.08        393.69         5.07 o                         
 -12   2   6        203.26        284.83         4.30 o                         
 -10   2   6       3275.14       3428.04       111.99 o                         
  -8   2   6       3767.41       3705.55       119.16 o                         
  -6   2   6         37.39         65.62         4.17 o                         
  -4   2   6       1030.99       1475.82        51.30 o                         
  -2   2   6       3138.58       2792.58        91.76 o                         
   2   2   6        481.37        441.12        12.67 o                         
   4   2   6       1597.78       1792.75        91.65 o                         
   6   2   6         61.82         73.32         2.50 o                         
   8   2   6        499.72        461.28        19.49 o                         
 -15   3   6         23.58         22.73         0.40 o                         
 -13   3   6         14.86         18.33         0.44 o                         
 -11   3   6        342.64        342.89         3.88 o                         
  -9   3   6        354.16        358.66         6.65 o                         
  -7   3   6       1190.33       1150.69        14.43 o                         
  -5   3   6        193.61        279.39        10.11 o                         
  -3   3   6        233.64        320.69         5.52 o                         
  -1   3   6       4538.96       4371.91       194.77 o                         
   1   3   6       2014.21       1647.20        69.03 o                         
   3   3   6        969.43       1034.01        21.05 o                         
   5   3   6       2823.63       2977.84       126.07 o                         
   7   3   6       2212.44       2099.70        62.94 o                         
   9   3   6        773.08        700.02        32.51 o                         
 -14   4   6        635.79        678.24         8.78 o                         
 -12   4   6       1070.83       1142.15        14.92 o                         
 -10   4   6        990.61       1009.77        11.25 o                         
  -8   4   6       1656.13       1769.44        40.32 o                         
  -6   4   6        580.14        560.94        18.96 o                         
  -4   4   6        309.97        286.36         5.09 o                         
  -2   4   6       2812.69       2489.39        82.33 o                         
   0   4   6        123.93         86.21         1.78 o                         
   2   4   6         70.75         78.99         1.73 o                         
   4   4   6        368.88        438.24         8.69 o                         
   6   4   6        116.25        130.90         6.29 o                         
   8   4   6         79.80        115.14         5.10 o                         
  10   4   6         38.11         34.95         1.54 o                         
 -13   5   6        170.01        152.95         1.99 o                         
 -11   5   6         30.05         53.37         1.32 o                         
  -9   5   6        223.61        215.82         2.87 o                         
  -7   5   6        347.68        369.78         8.72 o                         
  -5   5   6        562.23        616.55        13.00 o                         
  -3   5   6         52.34         64.18         1.58 o                         
  -1   5   6       1309.18       1337.16        40.80 o                         
   3   5   6        553.72        551.68        10.16 o                         
   5   5   6        140.87        179.20         4.83 o                         
   7   5   6       2990.35       3062.93        98.54 o                         
   9   5   6        263.66        246.13        10.20 o                         
 -14   6   6        209.19        198.13         4.91 o                         
 -12   6   6        154.37        153.99         2.10 o                         
 -10   6   6        708.64        783.75        12.16 o                         
  -8   6   6       2576.00       2910.76        97.18 o                         
  -6   6   6        235.35        273.19         5.23 o                         
  -4   6   6        645.93        583.41        11.77 o                         
  -2   6   6       1580.03       1268.99        27.68 o                         
   0   6   6       1366.14       1511.01        46.06 o                         
   2   6   6        188.52        201.64         4.31 o                         
   4   6   6        159.90        158.33         3.42 o                         
   6   6   6        674.06        665.76        13.03 o                         
   8   6   6        256.94        250.86         8.18 o                         
  10   6   6         73.93         62.12         2.78 o                         
 -13   7   6         14.63         18.84         0.59 o                         
 -11   7   6        958.74       1000.24        13.78 o                         
  -9   7   6        191.86        245.44         5.99 o                         
  -7   7   6          8.39         14.63         1.66 o                         
  -5   7   6        812.87        872.93        20.93 o                         
  -3   7   6        136.29        135.77         2.66 o                         
  -1   7   6        524.79        483.48         9.14 o                         
   3   7   6       1099.09       1205.89        23.75 o                         
   7   7   6        143.63        112.48         3.67 o                         
   9   7   6        564.74        561.84        17.39 o                         
 -12   8   6         19.48         22.13         0.47 o                         
 -10   8   6        167.17        175.82         2.89 o                         
  -8   8   6         96.95        107.89         3.48 o                         
  -6   8   6        133.15        143.81         4.55 o                         
  -4   8   6       1251.76       1292.33        22.76 o                         
  -2   8   6       1301.60       1251.44        25.88 o                         
   0   8   6        180.20        138.00         2.47 o                         
   2   8   6          6.34          8.25         1.24 o                         
   4   8   6        311.86        358.59         6.43 o                         
   6   8   6         13.80          8.23         0.60 o                         
   8   8   6         39.29         37.33         1.85 o                         
 -11   9   6         39.06         43.12         0.84 o                         
  -9   9   6         30.71         30.89         0.96 o                         
  -7   9   6       1379.33       1554.06        60.31 o                         
  -5   9   6        501.37        560.05        11.14 o                         
  -3   9   6        325.44        340.90         6.68 o                         
   1   9   6       1182.18       1149.97        22.61 o                         
   3   9   6       1307.56       1350.69        26.51 o                         
   5   9   6         81.63        115.98         3.06 o                         
   7   9   6        495.45        507.40        11.00 o                         
 -10  10   6         75.79         69.49         1.20 o                         
  -8  10   6          4.38          6.83         0.47 o                         
  -6  10   6         42.38         45.50         1.63 o                         
  -4  10   6         57.27         46.63         1.64 o                         
  -2  10   6          1.43          4.41         0.86 o                         
   0  10   6        320.40        302.41         5.88 o                         
   2  10   6        434.66        393.86         8.60 o                         
   4  10   6        172.84        200.18         4.25 o                         
   6  10   6         29.35         30.79         1.42 o                         
  -9  11   6         70.97         59.48         1.59 o                         
  -7  11   6        968.86       1023.28        33.67 o                         
  -5  11   6       1577.18       1666.94        53.26 o                         
  -3  11   6        551.09        602.68        17.29 o                         
  -1  11   6         40.22         33.14         1.69 o                         
   1  11   6        804.04        792.23        19.83 o                         
   3  11   6        287.78        305.13         7.66 o                         
   5  11   6         88.68         82.87         2.05 o                         
  -8  12   6          9.69          7.75         0.54 o                         
  -6  12   6          7.07          7.58         0.64 o                         
  -4  12   6        111.97        131.23         3.84 o                         
  -2  12   6         18.84         15.76         0.83 o                         
   0  12   6        225.76        222.95         6.42 o                         
   2  12   6         74.31         52.49         1.74 o                         
   4  12   6         34.74         32.07         1.19 o                         
  -7  13   6         10.81         11.20         0.93 o                         
  -5  13   6         86.99         79.59         2.50 o                         
  -3  13   6          2.28          0.00         0.66 o                         
  -1  13   6         46.52         27.81         1.85 o                         
   1  13   6         50.93         48.71         1.97 o                         
   3  13   6         14.35          7.91         0.66 o                         
  -4  14   6         58.03         67.73         1.97 o                         
  -2  14   6         28.35         27.36         1.31 o                         
   0  14   6         64.38         70.46         3.71 o                         
   2  14   6         55.64         41.72         1.85 o                         
 -15   1   7         89.91         88.65         1.29 o                         
 -13   1   7         81.95         78.16         1.23 o                         
 -11   1   7         37.94         37.48         0.94 o                         
  -9   1   7       2956.67       3037.71       100.38 o                         
  -7   1   7         17.23         33.22         0.97 o                         
  -5   1   7       3098.04       3516.20       113.78 o                         
  -3   1   7        261.78        255.49         3.78 o                         
  -1   1   7        317.17        441.65        10.42 o                         
   1   1   7        261.61        292.54         6.34 o                         
   3   1   7        423.76        498.09         8.83 o                         
   5   1   7       1016.37       1025.05        19.70 o                         
   7   1   7         58.46         50.74         1.91 o                         
   9   1   7         34.86         38.01         2.78 o                         
 -14   2   7          5.73          4.30         0.37 o                         
 -12   2   7          2.40          1.92         0.31 o                         
 -10   2   7         81.61         93.93         1.40 o                         
  -8   2   7       1460.21       1625.74        25.95 o                         
  -6   2   7       3146.10       3581.15       116.38 o                         
  -4   2   7        208.26        220.70         6.33 o                         
   0   2   7       1462.46       1448.58        62.38 o                         
   2   2   7        513.70        498.31         8.06 o                         
   4   2   7        112.72        120.86         2.46 o                         
   6   2   7        719.20        678.14        13.11 o                         
   8   2   7         37.61         50.17         2.22 o                         
 -13   3   7        267.16        304.11         4.03 o                         
 -11   3   7          2.92          5.19         0.47 o                         
  -9   3   7        161.31        187.24         2.59 o                         
  -7   3   7       1486.84       1652.42        27.98 o                         
  -5   3   7       2532.32       2437.86        64.64 o                         
  -3   3   7        538.40        787.42        18.09 o                         
  -1   3   7       1735.56       1682.66        71.75 o                         
   1   3   7        183.25        223.50         5.25 o                         
   3   3   7        785.95        867.75        17.24 o                         
   5   3   7        280.31        268.96         5.55 o                         
   7   3   7        532.40        428.27         9.51 o                         
   9   3   7        142.62        104.79         5.56 o                         
 -14   4   7        167.85        193.45         2.81 o                         
 -12   4   7        305.18        317.77         3.87 o                         
 -10   4   7       1072.04       1234.10        19.50 o                         
  -8   4   7        474.76        554.15         7.34 o                         
  -6   4   7       1327.92       1507.31        28.73 o                         
  -4   4   7       1376.06       1403.35        37.85 o                         
  -2   4   7         28.91         77.55         2.72 o                         
   2   4   7        427.08        459.09         7.92 o                         
   4   4   7        295.59        317.98         5.80 o                         
   6   4   7        131.71        163.71         7.11 o                         
   8   4   7         30.82         26.88         1.85 o                         
 -13   5   7         11.20         10.85         0.38 o                         
 -11   5   7         19.45         21.30         1.20 o                         
  -9   5   7       1244.26       1469.79        28.13 o                         
  -7   5   7        415.74        393.72         9.21 o                         
  -5   5   7       1274.19       1351.88        27.63 o                         
  -3   5   7       2765.01       2841.02       115.97 o                         
  -1   5   7         78.97         65.44         1.81 o                         
   1   5   7       1603.23       1496.40        45.42 o                         
   3   5   7         17.31         20.86         0.66 o                         
   5   5   7       1853.61       1859.12        36.16 o                         
   7   5   7        468.60        404.00        10.53 o                         
   9   5   7        236.18        172.67         6.03 o                         
 -12   6   7         90.87        110.68         1.72 o                         
 -10   6   7        135.19        152.26         2.35 o                         
  -8   6   7       3960.29       4060.21       153.55 o                         
  -6   6   7        213.30        303.84         6.89 o                         
  -4   6   7        435.84        499.02        17.24 o                         
  -2   6   7         87.21         82.96         2.00 o                         
   0   6   7       1639.97       1748.22        43.53 o                         
   2   6   7       1257.22       1368.29        29.17 o                         
   4   6   7         13.55         11.59         0.57 o                         
   6   6   7         13.81         15.50         1.19 o                         
   8   6   7         26.68         38.37         4.64 o                         
 -13   7   7         46.43         57.92         1.07 o                         
 -11   7   7        472.13        536.02         6.88 o                         
  -9   7   7         47.04         43.10         1.18 o                         
  -7   7   7        657.46        723.32        15.52 o                         
  -5   7   7        474.17        465.52         8.52 o                         
  -3   7   7        868.66        882.08        14.19 o                         
   1   7   7       1255.50       1206.82        29.31 o                         
   3   7   7       2232.55       2236.18        96.02 o                         
   5   7   7       1131.67       1038.60        22.19 o                         
   7   7   7        619.64        544.53        21.04 o                         
   9   7   7        480.96        425.30        17.64 o                         
 -12   8   7        248.47        249.30         3.81 o                         
 -10   8   7        384.74        411.80         7.95 o                         
  -8   8   7        134.18        139.34         6.09 o                         
  -6   8   7       3088.35       3444.79       109.07 o                         
  -4   8   7        472.25        496.04        10.38 o                         
   0   8   7        767.56        821.00        11.69 o                         
   2   8   7       1023.39       1010.62        14.96 o                         
   4   8   7         58.88         50.29         1.40 o                         
   6   8   7         58.47         65.45         2.68 o                         
   8   8   7         74.59         71.39         3.71 o                         
 -11   9   7          2.86          1.42         0.34 o                         
  -9   9   7          2.53          3.10         0.60 o                         
  -7   9   7          6.11         12.32         1.12 o                         
  -5   9   7         56.99         63.71         3.59 o                         
  -3   9   7       2806.46       2908.86       124.63 o                         
  -1   9   7        438.85        426.60        11.41 o                         
   1   9   7       2596.88       2367.59       104.36 o                         
   3   9   7       1735.28       1714.30        42.29 o                         
   5   9   7        836.41        814.73        17.19 o                         
   7   9   7        904.16        806.09        24.32 o                         
 -10  10   7        458.57        538.17         7.86 o                         
  -8  10   7        889.95       1082.78        19.52 o                         
  -4  10   7       1819.48       1897.18        77.30 o                         
  -2  10   7        228.67        221.35         6.92 o                         
   2  10   7        134.86        155.77         3.67 o                         
   4  10   7         69.98         59.93         1.54 o                         
   6  10   7          6.45         10.68         0.66 o                         
  -9  11   7         35.26         46.80         1.05 o                         
  -7  11   7          3.64          9.54         1.03 o                         
  -5  11   7        439.99        502.03        13.16 o                         
  -3  11   7        110.17        100.96         6.03 o                         
  -1  11   7        411.50        383.61         9.96 o                         
   1  11   7        264.74        268.30         7.13 o                         
   3  11   7        821.36        803.24        20.02 o                         
   5  11   7        288.58        254.76         7.87 o                         
  -8  12   7        669.84        692.07        19.53 o                         
  -6  12   7        300.24        346.08         7.00 o                         
  -4  12   7        619.66        649.45        17.40 o                         
  -2  12   7        917.87        899.62        36.71 o                         
   0  12   7         72.44         72.51         2.23 o                         
   2  12   7        264.22        272.58         7.13 o                         
   4  12   7         18.71         25.22         0.83 o                         
  -7  13   7         92.19         76.45         2.90 o                         
  -5  13   7        301.51        374.51         9.93 o                         
  -3  13   7         34.11         29.78         1.85 o                         
  -1  13   7        335.34        349.84        14.85 o                         
   1  13   7        161.49        141.90         6.49 o                         
   3  13   7        109.75        127.05         5.56 o                         
  -4  14   7        270.75        262.78        22.28 o                         
   0  14   7        130.31        137.27         6.49 o                         
 -14   0   8         30.67         43.37         1.19 o                         
 -12   0   8         26.58         39.12         0.99 o                         
 -10   0   8       5258.04       5960.10       264.88 o                         
  -8   0   8       1083.23       1230.58        32.99 o                         
  -6   0   8       2887.13       3098.64       146.68 o                         
  -4   0   8       3772.66       3228.48       151.79 o                         
   2   0   8        377.22        408.61        10.64 o                         
   4   0   8        342.66        460.19        46.81 o                         
   6   0   8        455.43        460.72        14.39 o                         
   8   0   8        606.76        504.14        39.41 o                         
 -13   1   8         20.24         20.51         0.43 o                         
 -11   1   8         12.91         20.22         0.76 o                         
  -9   1   8       1376.86       1510.51        22.25 o                         
  -7   1   8       1351.49       1459.22        27.82 o                         
  -5   1   8       2350.49       2548.34        87.09 o                         
   5   1   8       2766.04       2921.57        71.50 o                         
   7   1   8       1970.47       1770.33        37.50 o                         
 -14   2   8        378.29        422.39         5.74 o                         
 -12   2   8        446.35        511.60         6.39 o                         
 -10   2   8        345.70        347.62         4.50 o                         
  -8   2   8       9286.89      10872.84       334.47 o                         
  -6   2   8       2273.12       2199.90       110.05 o                         
  -4   2   8       2623.91       2446.29       118.59 o                         
   2   2   8       1546.49       1812.06        44.60 o                         
   4   2   8          2.12          5.91         0.62 o                         
   6   2   8        133.15        159.07         6.89 o                         
   8   2   8        486.12        426.86        10.89 o                         
 -13   3   8         77.89        108.88         1.60 o                         
 -11   3   8        217.12        257.69         3.29 o                         
  -9   3   8        376.70        445.93         5.53 o                         
  -7   3   8       4150.91       5268.51       168.93 o                         
  -5   3   8       1766.60       1709.50        46.53 o                         
   3   3   8        547.58        603.83        10.22 o                         
   5   3   8       1278.17       1316.70        31.28 o                         
   7   3   8       1386.71       1302.85        32.39 o                         
   9   3   8        194.59        148.40         6.49 o                         
 -14   4   8        917.90       1042.95        19.56 o                         
 -12   4   8        818.42        876.53        10.87 o                         
 -10   4   8       5788.64       6407.61       199.49 o                         
  -8   4   8       2090.30       2331.24        71.53 o                         
  -6   4   8        982.52       1029.52        21.96 o                         
  -4   4   8       1552.41       1632.12        75.16 o                         
   2   4   8        212.44        204.09         3.90 o                         
   4   4   8        215.17        240.69         4.87 o                         
   6   4   8        122.18        139.76         6.56 o                         
   8   4   8         96.94         96.22         5.10 o                         
 -13   5   8         40.85         40.26         1.05 o                         
 -11   5   8         51.84         45.77         1.16 o                         
  -9   5   8        763.77        749.03        23.79 o                         
  -7   5   8        559.64        631.65        13.08 o                         
  -5   5   8        851.52        910.07        25.95 o                         
  -3   5   8        286.04        278.71         5.66 o                         
   1   5   8       1463.86       1509.65        38.89 o                         
   3   5   8        573.76        636.14        10.84 o                         
   5   5   8        738.94        725.50        12.82 o                         
   7   5   8        182.86        158.52         4.44 o                         
   9   5   8        385.86        341.60        14.85 o                         
 -12   6   8        398.87        403.97         5.34 o                         
 -10   6   8        817.30        951.67        13.23 o                         
  -8   6   8       2044.19       2300.94        53.03 o                         
  -6   6   8       2421.12       2632.67       127.78 o                         
  -4   6   8       2326.17       2490.71        64.87 o                         
  -2   6   8       1973.10       1848.33        39.57 o                         
   0   6   8        538.01        580.22         9.55 o                         
   2   6   8        424.64        491.15         9.05 o                         
   4   6   8        251.97        242.88         4.53 o                         
   6   6   8         32.77         51.26         1.63 o                         
   8   6   8         47.67         39.86         1.85 o                         
 -13   7   8          3.09          3.65         0.46 o                         
 -11   7   8         35.31         48.75         1.07 o                         
  -9   7   8         79.24         80.92         2.04 o                         
  -7   7   8        498.38        449.97        11.97 o                         
  -5   7   8        284.70        350.12         7.29 o                         
  -3   7   8       1046.99       1090.08        21.92 o                         
  -1   7   8        978.22        965.43        16.50 o                         
   1   7   8       1251.02       1259.57        19.75 o                         
   3   7   8        789.57        779.06        13.90 o                         
   5   7   8        367.24        404.96         8.20 o                         
   7   7   8        799.12        769.31        19.12 o                         
 -12   8   8         45.88         55.41         1.12 o                         
 -10   8   8        169.60        209.26         3.56 o                         
  -8   8   8        245.05        316.68         5.77 o                         
  -6   8   8         26.48         29.26         2.96 o                         
  -4   8   8        729.56        678.41        12.55 o                         
  -2   8   8       1795.07       1904.42        47.48 o                         
   0   8   8        142.57        178.04         3.42 o                         
   2   8   8        229.60        246.06         4.56 o                         
   4   8   8        162.44        157.43         3.36 o                         
   6   8   8        101.76         89.29         3.08 o                         
 -11   9   8         27.78         28.16         0.73 o                         
  -9   9   8        398.36        385.42         6.72 o                         
  -7   9   8        806.55        808.39        41.80 o                         
  -5   9   8        788.97        862.77        29.78 o                         
  -3   9   8        111.02        131.34         2.92 o                         
  -1   9   8        505.16        487.19        11.87 o                         
   1   9   8       1370.80       1440.01        43.40 o                         
   3   9   8        157.67        200.86         4.30 o                         
   5   9   8        297.06        317.05         8.00 o                         
 -10  10   8          6.70          5.76         0.40 o                         
  -8  10   8          6.83         10.17         0.65 o                         
  -6  10   8         73.73         90.00         4.57 o                         
  -4  10   8          6.77          8.45         0.93 o                         
  -2  10   8          8.41          9.45         0.79 o                         
   0  10   8         63.61         52.75         2.32 o                         
   2  10   8         57.08         57.10         2.52 o                         
   4  10   8         29.69         35.28         1.07 o                         
  -9  11   8         26.26         19.71         0.71 o                         
  -7  11   8        536.62        580.17        17.17 o                         
  -5  11   8        406.27        501.83        27.84 o                         
  -3  11   8        227.07        253.06         8.81 o                         
  -1  11   8         94.27         75.73         2.28 o                         
   1  11   8         13.65         13.09         0.79 o                         
   3  11   8        104.60        114.24         3.12 o                         
  -8  12   8         94.89        123.64         3.36 o                         
  -6  12   8         16.20         14.79         0.49 o                         
  -4  12   8         30.41         30.62         1.31 o                         
  -2  12   8         20.08         13.90         0.93 o                         
   0  12   8         17.87         17.81         0.83 o                         
   2  12   8         58.96         57.48         1.97 o                         
  -5  13   8          1.42          2.78         0.93 o                         
  -1  13   8          0.06          0.00         0.93 o                         
   1  13   8          4.37          6.49         0.93 o                         
 -13   1   9         34.19         31.05         0.64 o                         
 -11   1   9         14.55         20.71         0.58 o                         
  -9   1   9         82.41         99.62         1.57 o                         
  -7   1   9       2080.74       1988.88        41.48 o                         
  -5   1   9        897.62       1014.85        47.59 o                         
  -3   1   9        210.87        298.22         5.92 o                         
  -1   1   9        301.73        306.07         5.32 o                         
   1   1   9        106.92        110.01         2.51 o                         
   3   1   9         45.33         39.57         1.01 o                         
   5   1   9         34.10         36.53         1.01 o                         
   7   1   9        119.00         99.67         3.21 o                         
 -14   2   9        130.25        169.52         3.35 o                         
 -12   2   9         41.10         40.90         0.75 o                         
 -10   2   9        250.29        301.00         4.46 o                         
  -8   2   9        898.09        896.27        12.17 o                         
  -6   2   9       1467.20       1629.50        53.08 o                         
  -4   2   9       1743.35       1683.68        32.62 o                         
  -2   2   9          5.56          7.85         0.62 o                         
   0   2   9       1265.99       1300.16        26.87 o                         
   2   2   9         22.80         19.80         0.83 o                         
   4   2   9         68.45         84.59         1.82 o                         
   6   2   9         28.12         41.18         1.17 o                         
   8   2   9        202.39        162.23         7.88 o                         
 -13   3   9         94.28        122.00         2.01 o                         
 -11   3   9         17.20         11.62         0.47 o                         
  -9   3   9         59.01         87.38         4.55 o                         
  -7   3   9         21.13         23.02         3.27 o                         
  -5   3   9        138.87        130.66         3.73 o                         
  -3   3   9        110.98        116.33         2.41 o                         
  -1   3   9        340.22        299.61         6.13 o                         
   1   3   9        451.93        512.22         8.46 o                         
   3   3   9         18.40         16.46         0.66 o                         
   5   3   9        335.71        335.27         7.64 o                         
   7   3   9         34.70         32.57         1.34 o                         
 -12   4   9        224.09        252.66         3.40 o                         
 -10   4   9        997.67        979.59        13.79 o                         
  -8   4   9       2019.01       2187.85        44.45 o                         
  -6   4   9        227.99        296.12         6.56 o                         
  -4   4   9         17.74         22.90         2.57 o                         
  -2   4   9        342.41        365.15         6.19 o                         
   0   4   9         68.88         80.03         1.76 o                         
   2   4   9         71.06         83.90         2.19 o                         
   4   4   9        206.49        220.59         4.22 o                         
   6   4   9        280.67        240.36         6.43 o                         
   8   4   9        108.25        127.04         5.56 o                         
 -13   5   9        148.09        136.02         4.06 o                         
 -11   5   9        426.76        485.07         6.76 o                         
  -9   5   9        244.03        290.56         4.93 o                         
  -7   5   9       1995.64       2188.21        57.03 o                         
  -5   5   9        245.37        290.51         6.67 o                         
  -3   5   9       3625.69       3605.43       151.57 o                         
  -1   5   9       1700.03       1817.80        55.30 o                         
   1   5   9         90.79        110.40         2.38 o                         
   3   5   9        592.66        657.11        12.85 o                         
   5   5   9         86.85         94.07         2.59 o                         
   7   5   9        415.80        353.34         9.02 o                         
 -12   6   9        471.38        494.83         7.35 o                         
 -10   6   9        130.74        131.37         2.92 o                         
  -8   6   9        244.01        314.54         8.94 o                         
  -6   6   9       1748.18       1891.29        42.97 o                         
  -4   6   9        442.05        349.64         8.92 o                         
  -2   6   9         41.97         49.49         1.50 o                         
   0   6   9        140.99         90.97         2.68 o                         
   2   6   9          5.16          5.42         0.80 o                         
   4   6   9         53.15         54.53         2.22 o                         
   6   6   9         92.74         82.19         3.61 o                         
 -11   7   9        193.72        231.06         3.68 o                         
  -9   7   9       1068.15       1272.68        38.13 o                         
  -7   7   9        244.18        268.02         6.84 o                         
  -5   7   9       2348.67       2762.66       138.01 o                         
  -3   7   9       2172.76       2248.61        68.50 o                         
  -1   7   9       1344.47       1381.10        23.18 o                         
   1   7   9       2736.86       2773.85        69.91 o                         
   3   7   9        240.67        248.12         5.88 o                         
   5   7   9        536.98        456.82         8.95 o                         
   7   7   9        298.56        244.06        10.21 o                         
 -10   8   9        474.91        488.06         8.18 o                         
  -8   8   9        955.65       1122.58        33.52 o                         
  -6   8   9        105.56        117.37         4.28 o                         
  -4   8   9        600.97        662.92        17.41 o                         
  -2   8   9        258.26        213.24         5.84 o                         
   0   8   9       1359.03       1517.39        43.96 o                         
   2   8   9        356.06        305.53        11.11 o                         
   4   8   9         70.51        105.61         3.44 o                         
   6   8   9         28.18         24.01         1.85 o                         
 -11   9   9         31.52         34.10         0.93 o                         
  -9   9   9         50.92         55.91         1.14 o                         
  -7   9   9        184.11        206.92         5.18 o                         
  -5   9   9       1091.98       1229.83        85.53 o                         
  -3   9   9        617.97        617.37        20.89 o                         
  -1   9   9       2407.61       2371.79       101.67 o                         
   1   9   9        505.65        513.00        11.22 o                         
   3   9   9       1039.42        982.95        21.03 o                         
   5   9   9        334.08        290.13        12.99 o                         
 -10  10   9         64.63         67.23         1.70 o                         
  -8  10   9        614.33        738.31        14.36 o                         
  -6  10   9        805.06        971.74        44.60 o                         
  -4  10   9        475.68        459.44        19.49 o                         
  -2  10   9        401.25        404.36        12.47 o                         
   0  10   9        465.70        390.13        16.99 o                         
   2  10   9        519.88        568.09        14.11 o                         
   4  10   9        101.78        118.70         3.93 o                         
  -7  11   9        372.57        415.55         9.23 o                         
  -5  11   9        202.94        269.54        10.15 o                         
  -3  11   9        656.55        687.19        29.72 o                         
  -1  11   9        231.10        203.20         6.21 o                         
   1  11   9        366.34        355.70        10.81 o                         
   3  11   9        224.83        220.90         6.56 o                         
  -6  12   9        486.63        502.32        15.72 o                         
  -4  12   9         14.85         20.39         2.78 o                         
  -2  12   9         78.03         74.74         3.22 o                         
   0  12   9        439.46        504.06        21.35 o                         
   2  12   9        133.16        124.29         5.57 o                         
 -12   0  10         43.16         41.69         1.48 o                         
 -10   0  10        649.77        615.64        12.58 o                         
  -6   0  10        213.79        230.94        13.91 o                         
  -4   0  10        730.48        810.64        21.21 o                         
  -2   0  10        293.97        322.42         9.17 o                         
   0   0  10        397.13        427.45        14.73 o                         
   2   0  10         68.50         57.27         2.27 o                         
   4   0  10        272.81        285.85        11.13 o                         
   6   0  10         29.57         19.30         0.93 o                         
 -13   1  10         76.78         93.73         2.14 o                         
 -11   1  10         93.98        106.13         2.04 o                         
  -9   1  10        950.88       1142.95        20.88 o                         
  -7   1  10       2321.51       2444.71       135.62 o                         
  -5   1  10        398.88        375.10        12.39 o                         
  -3   1  10       2191.62       2576.39        77.78 o                         
   1   1  10        628.81        713.88        12.98 o                         
   3   1  10        131.42        130.62         2.90 o                         
   5   1  10        358.78        350.59         7.74 o                         
   7   1  10        302.24        264.72         5.88 o                         
 -12   2  10        628.87        658.04         9.89 o                         
 -10   2  10       1997.37       2263.21        95.05 o                         
  -8   2  10         71.50         55.27         1.62 o                         
  -6   2  10       2125.30       2557.26       149.58 o                         
  -4   2  10        165.24        191.56         4.47 o                         
  -2   2  10        768.78        884.14        21.94 o                         
   0   2  10         48.89         52.36         1.81 o                         
   2   2  10         83.66         93.90         2.11 o                         
   4   2  10        153.22        171.30         4.10 o                         
   6   2  10        115.57        131.53         3.35 o                         
 -13   3  10          6.21          2.86         0.51 o                         
 -11   3  10        741.52        898.16        19.55 o                         
  -9   3  10       2239.57       2777.65        98.23 o                         
  -7   3  10        575.68        696.92        13.72 o                         
  -5   3  10       1780.46       1984.66        62.54 o                         
  -3   3  10        599.67        743.91        13.88 o                         
  -1   3  10       1054.36       1288.40        20.13 o                         
   1   3  10        138.03        183.32         4.12 o                         
   3   3  10          7.43         13.02         1.08 o                         
   5   3  10        110.17        121.33         3.12 o                         
   7   3  10        181.17        165.09         7.42 o                         
 -12   4  10       1015.24       1058.53        20.27 o                         
 -10   4  10       1635.54       1660.72        46.13 o                         
  -8   4  10       4022.38       4196.97       195.73 o                         
  -6   4  10        136.10        123.39         6.69 o                         
  -4   4  10        627.60        699.87        15.99 o                         
  -2   4  10         99.07        132.74         3.34 o                         
   0   4  10        618.04        658.07        10.72 o                         
   2   4  10        170.94        186.13         4.42 o                         
   4   4  10         26.41         24.48         1.09 o                         
   6   4  10          2.72          1.24         0.54 o                         
 -11   5  10          3.15          6.20         0.54 o                         
  -9   5  10        447.92        583.71        18.74 o                         
  -5   5  10         31.70         38.17         4.22 o                         
  -3   5  10        507.02        561.46        11.04 o                         
  -1   5  10        309.08        353.30         6.30 o                         
   1   5  10        175.96        173.78         3.30 o                         
   3   5  10         21.61         20.83         1.09 o                         
   5   5  10        132.72        140.61         3.45 o                         
   7   5  10        168.73        153.97         6.49 o                         
 -12   6  10        312.19        290.06         5.89 o                         
 -10   6  10       1076.86       1159.98        34.85 o                         
  -8   6  10        651.94        757.74        17.10 o                         
  -6   6  10        900.06        959.63        30.42 o                         
  -4   6  10       1598.49       1601.49        46.31 o                         
  -2   6  10       1596.44       1732.10        52.79 o                         
   0   6  10         80.31         81.81         2.71 o                         
   2   6  10         18.33         17.03         0.76 o                         
   4   6  10        103.07        111.50         2.81 o                         
   6   6  10          1.34          3.71         0.66 o                         
 -11   7  10         17.98         17.25         0.47 o                         
  -9   7  10         24.11         12.98         0.93 o                         
  -7   7  10          5.26          9.84         2.22 o                         
  -5   7  10         63.02         72.99         4.88 o                         
  -3   7  10         86.73         81.40         2.90 o                         
  -1   7  10        551.52        564.17        14.45 o                         
   1   7  10        191.15        178.17         4.55 o                         
   3   7  10        223.86        253.73         5.13 o                         
   5   7  10        173.75        156.88         4.64 o                         
 -10   8  10        143.85        171.78         4.06 o                         
  -8   8  10        134.85        138.14         4.87 o                         
  -6   8  10        273.28        312.56        12.12 o                         
  -4   8  10        362.06        362.20        18.09 o                         
  -2   8  10        386.07        377.98         8.80 o                         
   0   8  10        277.69        303.28         8.13 o                         
   2   8  10          6.34          4.63         0.51 o                         
   4   8  10         15.98         10.51         0.53 o                         
  -9   9  10          9.87          7.04         0.51 o                         
  -7   9  10        451.86        450.88        13.79 o                         
  -5   9  10         79.99        117.03         6.20 o                         
  -3   9  10         51.73         59.31         2.07 o                         
  -1   9  10         82.39         74.96         2.72 o                         
   1   9  10        134.43        122.64         4.75 o                         
   3   9  10        250.99        266.62         8.18 o                         
  -8  10  10         30.42         44.64         1.42 o                         
  -6  10  10         21.96         41.08         3.09 o                         
  -4  10  10         69.47         72.31         4.17 o                         
  -2  10  10         82.82        102.52         3.00 o                         
   0  10  10          8.35         10.68         0.66 o                         
   2  10  10          7.85          9.27         0.66 o                         
  -7  11  10         35.20         34.77         1.15 o                         
  -5  11  10         43.33         54.78         7.42 o                         
  -3  11  10         10.05         12.05         0.93 o                         
  -1  11  10         48.93         46.39         4.64 o                         
   1  11  10          5.78          5.56         0.93 o                         
  -4  12  10        132.73        154.09        13.45 o                         
  -2  12  10         69.89         80.00         3.25 o                         
 -13   1  11         44.13         32.25         1.14 o                         
 -11   1  11         24.18         23.22         0.86 o                         
  -9   1  11         69.04         74.38         1.94 o                         
  -7   1  11         19.64         26.22         1.90 o                         
  -5   1  11       1248.12       1311.47        30.45 o                         
  -3   1  11       1111.14       1274.85        19.93 o                         
  -1   1  11         86.34        117.77         2.55 o                         
   1   1  11         11.37         17.85         0.72 o                         
   3   1  11        135.16        116.85         2.99 o                         
   5   1  11         14.17         11.91         0.76 o                         
 -12   2  11        139.64        171.50         3.86 o                         
 -10   2  11        100.20        106.10         2.68 o                         
  -8   2  11        272.81        328.97         7.95 o                         
  -6   2  11        344.31        427.26        18.09 o                         
  -4   2  11         59.52         73.74         2.92 o                         
  -2   2  11        446.40        398.92         7.28 o                         
   0   2  11         15.32         10.58         0.60 o                         
   2   2  11        267.86        246.78         6.57 o                         
   4   2  11         61.48         59.50         1.57 o                         
   6   2  11          2.40          6.49         0.66 o                         
 -11   3  11          7.04          4.16         0.78 o                         
  -9   3  11         82.50        104.11         5.62 o                         
  -7   3  11        119.19        155.49         8.37 o                         
  -5   3  11        266.40        332.73        11.37 o                         
  -3   3  11         48.22         62.57         1.45 o                         
  -1   3  11         31.10         27.73         1.11 o                         
   1   3  11        125.46        134.71         3.45 o                         
   3   3  11         12.71         21.47         1.09 o                         
   5   3  11         21.42         15.20         0.60 o                         
 -12   4  11         78.83         89.12         3.69 o                         
 -10   4  11        118.62        106.62         3.71 o                         
  -8   4  11        499.28        514.88        14.02 o                         
  -6   4  11        143.71        183.54         8.54 o                         
  -4   4  11        198.41        156.12         8.81 o                         
  -2   4  11        131.09        129.07         2.77 o                         
   0   4  11        209.70        187.89         4.39 o                         
   2   4  11         19.74         14.65         1.02 o                         
   4   4  11         20.03         16.59         0.60 o                         
   6   4  11         10.09          6.49         0.66 o                         
 -11   5  11        992.71        989.59        20.93 o                         
  -9   5  11        655.71        733.93        16.33 o                         
  -7   5  11        135.08        158.63         5.28 o                         
  -5   5  11        676.77        737.40        19.73 o                         
  -3   5  11         75.62         69.91         2.74 o                         
  -1   5  11        523.26        553.73        12.04 o                         
   1   5  11         46.02         64.98         1.84 o                         
   3   5  11         76.12         80.11         2.05 o                         
   5   5  11        178.21        149.86         4.59 o                         
 -10   6  11        203.49        172.88         4.91 o                         
  -8   6  11          9.21          6.95         1.97 o                         
  -6   6  11        162.79        138.21        10.48 o                         
  -4   6  11         41.29         31.59         1.55 o                         
  -2   6  11        512.83        510.06        36.66 o                         
   0   6  11         62.64         69.58         2.05 o                         
   2   6  11        112.02        101.30         2.52 o                         
   4   6  11          3.90          6.51         0.51 o                         
 -11   7  11        117.17        124.99         4.89 o                         
  -9   7  11        312.05        359.94         7.00 o                         
  -7   7  11        829.82        950.91        30.14 o                         
  -5   7  11        291.11        300.37         8.86 o                         
  -3   7  11        495.03        513.64        13.26 o                         
  -1   7  11        323.84        322.81         8.38 o                         
   1   7  11        108.69        123.50         2.99 o                         
   3   7  11        511.58        464.56        10.99 o                         
 -10   8  11          1.69         11.12         0.66 o                         
  -8   8  11        250.34        269.91         6.03 o                         
  -6   8  11        100.72        120.87         4.67 o                         
  -2   8  11         32.51         34.33         1.48 o                         
   0   8  11        185.48        142.61         7.05 o                         
   2   8  11        302.70        328.23         9.84 o                         
  -9   9  11         89.99         97.39         4.15 o                         
  -7   9  11        146.17        160.67         4.76 o                         
  -5   9  11        156.32        171.57        10.20 o                         
  -3   9  11        637.16        680.06        22.75 o                         
  -1   9  11        131.37        118.88         4.64 o                         
   1   9  11        667.47        685.19        20.37 o                         
   3   9  11         72.60         69.54         3.71 o                         
  -6  10  11        165.39        183.65         8.35 o                         
  -4  10  11         30.37         21.32         3.71 o                         
  -2  10  11         87.34         91.60         9.27 o                         
   0  10  11        153.26        190.14         8.35 o                         
 -12   0  12         21.71         10.20         2.78 o                         
 -10   0  12         35.51         32.80         1.83 o                         
  -8   0  12          9.75          4.63         2.78 o                         
  -6   0  12        552.17        653.41        32.49 o                         
  -4   0  12        703.95        758.59        39.93 o                         
  -2   0  12         87.91         85.25         2.99 o                         
   0   0  12        203.18        222.16         7.52 o                         
   2   0  12         59.69         65.82         2.38 o                         
   4   0  12         39.88         42.66         2.78 o                         
 -11   1  12        228.80        233.14         4.48 o                         
  -9   1  12        194.99        221.82         4.84 o                         
  -7   1  12         20.98         28.97         1.61 o                         
  -5   1  12        123.80        101.09         6.95 o                         
  -3   1  12          7.91         13.17         0.63 o                         
  -1   1  12        458.57        547.40        11.93 o                         
   1   1  12        159.19        135.68         3.45 o                         
   3   1  12        109.80        105.06         2.52 o                         
   5   1  12        264.03        319.17         9.84 o                         
 -10   2  12        380.75        358.37         7.25 o                         
  -8   2  12        179.52        203.00         6.53 o                         
  -6   2  12        366.69        430.34        13.43 o                         
  -4   2  12        291.17        331.17        18.55 o                         
  -2   2  12         97.41         91.23         4.01 o                         
   0   2  12         58.19         61.71         2.53 o                         
   2   2  12         88.96         78.85         2.54 o                         
   4   2  12         91.64         82.45         3.88 o                         
 -11   3  12         68.09         51.25         1.69 o                         
  -7   3  12        655.56        715.75        24.62 o                         
  -5   3  12        273.43        344.87        13.43 o                         
  -3   3  12        574.97        582.89        18.04 o                         
  -1   3  12         57.07         65.19         2.57 o                         
   1   3  12         68.78         66.34         1.69 o                         
   3   3  12         70.03         70.16         2.05 o                         
   5   3  12        129.94        155.41         4.59 o                         
 -10   4  12        564.26        587.73        12.98 o                         
  -8   4  12        287.37        293.15        15.77 o                         
  -6   4  12        404.69        417.69        18.40 o                         
  -4   4  12         27.08         44.50         5.56 o                         
  -2   4  12        236.65        212.64         6.94 o                         
   0   4  12        163.12        146.02         5.76 o                         
   2   4  12         52.04         61.35         1.57 o                         
   4   4  12         10.70          8.83         0.66 o                         
 -11   5  12        161.96        202.14         8.81 o                         
  -9   5  12        142.13        145.94         4.48 o                         
  -7   5  12        135.74        170.00         8.23 o                         
  -5   5  12        442.87        440.15        24.86 o                         
  -3   5  12         36.39         27.81         1.85 o                         
  -1   5  12        196.21        221.60         5.65 o                         
   1   5  12         31.80         34.75         1.09 o                         
   3   5  12         92.27         96.43         3.28 o                         
 -10   6  12        325.35        329.38         7.62 o                         
  -8   6  12        230.48        212.83         6.14 o                         
  -6   6  12        194.79        211.52         6.40 o                         
  -4   6  12        183.13        174.52         5.21 o                         
  -2   6  12         78.65         73.53         2.37 o                         
   0   6  12         98.88        102.08         3.00 o                         
   2   6  12        185.00        173.48         4.28 o                         
  -9   7  12         20.62         16.50         1.19 o                         
  -7   7  12         83.20         84.59         3.95 o                         
  -5   7  12         52.08         45.01         1.97 o                         
  -3   7  12        101.17        114.97         8.34 o                         
  -1   7  12        207.46        242.80         7.52 o                         
   1   7  12        149.34        135.40         4.22 o                         
   3   7  12         52.43         69.54         3.71 o                         
  -8   8  12         31.83         32.85         1.09 o                         
  -6   8  12         74.27         81.41         3.32 o                         
  -4   8  12        213.27        223.50         6.19 o                         
  -2   8  12          1.44          3.71         0.83 o                         
   0   8  12        135.18        150.74         4.59 o                         
   2   8  12          1.75          2.78         0.93 o                         
  -7   9  12         22.57         29.67         1.54 o                         
  -5   9  12        182.37        209.64        11.13 o                         
  -3   9  12         53.55         71.98         3.71 o                         
  -1   9  12         23.77         22.25         1.85 o                         
 -11   1  13         53.15         50.43         2.60 o                         
  -9   1  13          5.25          6.55         0.64 o                         
  -7   1  13        161.97        208.48         6.63 o                         
  -5   1  13          0.58          4.06         2.38 o                         
  -3   1  13        502.85        551.26        23.21 o                         
  -1   1  13        629.35        686.10        14.73 o                         
   1   1  13         37.78         41.75         1.17 o                         
   3   1  13         45.05         43.59         1.31 o                         
 -10   2  13        153.34        182.51         5.30 o                         
  -8   2  13         82.71         99.99         3.47 o                         
  -6   2  13        125.28        154.89         5.45 o                         
  -4   2  13        166.42        208.66        12.98 o                         
  -2   2  13         39.97         40.86         1.24 o                         
   0   2  13        227.38        213.65         4.85 o                         
   2   2  13         24.61         24.10         0.66 o                         
  -9   3  13         45.82         49.38         1.69 o                         
  -7   3  13         41.41         35.72         1.61 o                         
  -5   3  13         56.94         70.47         4.59 o                         
  -3   3  13        217.67        173.44         7.42 o                         
  -1   3  13         53.90         63.58         1.81 o                         
   1   3  13         73.72         76.68         2.28 o                         
   3   3  13        153.54        141.00         4.59 o                         
 -10   4  13         10.71          4.63         0.83 o                         
  -8   4  13         79.97        103.31         3.47 o                         
  -6   4  13        159.30        211.32         8.83 o                         
  -4   4  13         17.85         23.17         1.85 o                         
  -2   4  13         17.96         14.83         0.93 o                         
   0   4  13         48.96         51.15         1.81 o                         
   2   4  13         64.07         53.79         1.97 o                         
  -9   5  13        441.37        452.76        10.70 o                         
  -7   5  13        246.93        285.75         7.92 o                         
  -5   5  13         17.21         27.30         1.66 o                         
  -3   5  13        154.36        142.81         6.49 o                         
  -1   5  13         95.77         88.45         2.90 o                         
   1   5  13        302.50        320.61         9.84 o                         
  -8   6  13         77.59        106.77         3.44 o                         
  -6   6  13         23.61         24.10         2.62 o                         
  -2   6  13         81.64         69.54         3.71 o                         
   0   6  13         21.07         14.38         0.66 o                         
   2   6  13         22.58         25.03         1.85 o                         
  -7   7  13         90.03         82.35         2.88 o                         
  -5   7  13        296.44        302.51        14.85 o                         
  -3   7  13        167.41        150.65         5.32 o                         
  -1   7  13        265.93        251.45        11.13 o                         
   1   7  13        263.34        264.52        11.14 o                         
  -6   8  13         82.63         98.30         3.56 o                         
  -2   8  13         47.89         38.01         1.85 o                         
  -8   0  14         16.11         23.17         2.78 o                         
  -6   0  14         52.42         50.77         2.38 o                         
   0   0  14         68.92         67.68         2.78 o                         
  -9   1  14        470.73        604.30        23.25 o                         
  -7   1  14        144.46        172.43         5.17 o                         
  -5   1  14        209.63        203.13        12.06 o                         
  -1   1  14        664.49        606.50        26.01 o                         
   1   1  14        764.49        743.61        31.61 o                         
  -8   2  14         19.68         32.93         2.30 o                         
  -6   2  14         40.79         50.99         3.28 o                         
  -4   2  14        216.66        201.28         9.28 o                         
   0   2  14        419.55        343.48        14.85 o                         
  -9   3  14        198.68        236.46         8.78 o                         
  -7   3  14        809.37       1045.72        46.48 o                         
  -5   3  14        793.36        831.66        38.10 o                         
  -3   3  14        160.54        166.01         7.42 o                         
  -8   4  14         78.09         56.56         2.90 o                         
  -6   4  14         25.18         28.77         2.62 o                         
  -4   4  14         28.49         31.49         2.78 o                         
  -2   4  14        182.88        177.16         8.35 o                         
   0   4  14         22.02         18.54         0.93 o                         
  -7   5  14        220.66        263.01         9.50 o                         
  -5   5  14        205.48        264.91        12.06 o                         
  -3   5  14       1134.41       1198.86        51.20 o                         
  -1   5  14        209.78        231.94        10.21 o                         
  -6   6  14         12.31         35.23         3.71 o                         
  -2   6  14         59.32         60.27         2.78 o                         
  -2   2  15         23.51         18.54         0.93 o                         
                                                                                
